# Supplementary material for: Reference genome of the nutrition-rich orphan crop chia (Salvia hispanica) and its implications for future breeding
Source: Front Plant Sci. 2023 Dec 14;14:1272966. doi: 10.3389/fpls.2023.1272966 (PMC10757625; doi:10.3389/fpls.2023.1272966)
Supplement: Supplementary file 1 [file DataSheet_1.zip]

Archive with 13 entries (13 files):
- Supplementary Figures_updated.pdf
- Supplementary File 1.docx
- Supplementary Table 1.docx
- Supplementary Table 10.xlsx
- Supplementary Table 11.xlsx
- Supplementary Table 2.docx
- Supplementary Table 3.docx
- Supplementary Table 4.docx
- Supplementary Table 5.xlsx
- Supplementary Table 6.xlsx
- Supplementary Table 7.xlsx
- Supplementary Table 8.xlsx
- Supplementary Table 9.docx
