# Supplementary material for: Reference genome of the nutrition-rich orphan crop chia (Salvia hispanica) and its implications for future breeding
Source: Front Plant Sci. 2023 Dec 14;14:1272966. doi: 10.3389/fpls.2023.1272966 (PMC10757625; doi:10.3389/fpls.2023.1272966)
Supplement: Supplementary file 1 [file DataSheet_1.zip › Supplementary Table 10.xlsx]

## Sheet: Sheet1
Supplementary Table 11: Summary of SNP analyses
Type of Variation		Sample
ID	Substitution type	Black (Salba)	White (Salba)	S. divinorm	S. officinals	S. pomifera	S. rosmarinus	S. yangii	S. miltiorrhiza	S. splendens
A > G	Transition	1656	1656	130024	1038	58984	1020	905	52879	245047
G > A	Transition	1462	1639	133082	603	53577	638	494	53204	244868
C > T	Transition	1508	1657	131462	600	53487	651	508	52239	244974
T > C	Transition	1605	1714	129515	994	58874	1028	925	52400	245652
A > T	Transversion	768	859	47931	280	18599	287	251	20658	139330
T > A	Transversion	811	876	47524	242	18529	284	244	20393	138674
G > C	Transversion	474	501	35279	170	16797	190	159	14063	70892
C > G	Transversion	465	544	34835	186	16270	224	180	13786	70429
G > T	Transversion	632	715	39474	344	14422	343	305	14567	85326
T > G	Transversion	599	618	39990	415	17145	402	358	17130	97360
A > C	Transversion	613	643	40059	401	17093	428	358	17213	96703
C > A	Transversion	593	665	38999	298	14453	335	295	14394	84923
Total transversions +transitions		11186	12087	848174	5571	358230	5830	4982	342926	1764178
Total INDELs		140	232	6703	362	478	392	346	1614	72026
Total SNPs and INDELs		11326	12319	854877	5933	358708	6222	5328	344540	1836204
