# Supplementary material for: Reference genome of the nutrition-rich orphan crop chia (Salvia hispanica) and its implications for future breeding
Source: Front Plant Sci. 2023 Dec 14;14:1272966. doi: 10.3389/fpls.2023.1272966 (PMC10757625; doi:10.3389/fpls.2023.1272966)
Supplement: Supplementary file 1 [file DataSheet_1.zip › Supplementary Table 11.xlsx]

## Sheet: Sheet1
Supplementary Table 12: Summary of SSRs identified in Chia genome
Chromosome	Number of SSRs
Sh1	3170
Sh2	2779
Sh3	2700
Sh4	2542
Sh5	2189
Sh6	2000
Length of SSR	Number of SSRs
di-mer	7988
tri-mer	5699
tetra-mer	800
penta-mer	309
hexa-mer	584
