# Supplementary material for: Reference genome of the nutrition-rich orphan crop chia (Salvia hispanica) and its implications for future breeding
Source: Front Plant Sci. 2023 Dec 14;14:1272966. doi: 10.3389/fpls.2023.1272966 (PMC10757625; doi:10.3389/fpls.2023.1272966)
Supplement: Supplementary file 1 [file DataSheet_1.zip › Supplementary Table 5.xlsx]

## Sheet: blastp_besthits
Supplementary Table 5: Gene annotation using BLASTP
qseqid	sseqid	%ident	length	mismatch	gapopen	qstart	qend	sstart	send	evalue	bitscore
g100	XP_011074354.1	84.146	410	61	2	46	451	1	410	0	711
g10000	XP_011077112.1	77.241	435	95	3	1	434	1	432	0	671
g10001	XP_011077115.1	84.456	193	23	3	3	190	2	192	4.19e-106	308
g10002	XP_012834645.1	88.974	390	43	0	1	390	1	390	0	736
g10004	XP_011084686.1	67.064	838	257	8	1	836	1	821	0	1010
g10006	XP_012857780.1	80.702	57	10	1	34	89	602	658	9.82e-24	100
g10008	XP_022754462.1	53.086	81	21	3	9	73	327	406	1.86e-16	78.2
g1001	XP_022882113.1	64.583	384	105	2	17	370	9	391	1.04e-174	503
g10010	XP_011081493.1	81.818	55	10	0	67	121	1025	1079	5.06e-22	96.7
g10011	XP_011090870.1	24.59	366	216	12	21	339	8	360	5.74e-22	104
g10012	XP_011077125.1	84.321	574	87	3	1	573	12	583	0	929
g10013	XP_011077124.1	69.528	699	205	4	29	720	38	735	0	1008
g10014	XP_011077146.1	75.879	199	34	3	17	210	1	190	2.1e-90	269
g10015	XP_027183775.1	56.497	708	169	24	1	585	1	692	0	667
g10016	XP_022719842.1	50.804	746	170	29	1	564	1	731	0	602
g10017	XP_011077144.1	77.477	444	88	1	22	453	2	445	0	728
g1002	XP_022882113.1	67.929	396	115	3	1	389	1	391	0	559
g10020	XP_011090377.1	83.756	197	32	0	8	204	48	244	1.37e-121	352
g10021	XP_012834836.1	74.648	71	15	1	21	88	1	71	2.13e-29	107
g10023	XP_012834630.1	86.17	376	52	0	1	376	1	376	0	668
g10027	XP_011077148.1	83.333	414	64	2	31	439	1	414	0	630
g10029	XP_012834628.1	64.024	164	53	2	25	185	47	207	1.36e-68	213
g10031	XP_012834828.1	69.231	273	69	6	11	268	18	290	2.74e-120	351
g10032	XP_011077155.1	69.832	179	45	3	1	174	1	175	2.07e-83	249
g10034	XP_011077156.1	83.889	180	29	0	1	180	339	518	1.02e-110	332
g10035	XP_012834622.1	60.254	473	174	7	38	499	17	486	0	589
g10036	XP_011077160.1	75.721	416	95	4	1	411	1	415	0	643
g10037	XP_011077162.1	85.674	356	49	1	1	354	121	476	0	637
g10038	XP_010650342.1	31.884	69	47	0	6	74	14	82	1.18e-07	51.6
g10040	XP_012834613.1	90.796	402	37	0	96	497	3	404	0	756
g10041	XP_011077169.1	92.431	938	70	1	12	949	1	937	0	1795
g10043	XP_008796982.1	89.103	156	17	0	2	157	136	291	1.26e-101	298
g10044	XP_012857815.1	67.575	367	118	1	1	367	1	366	7.05e-166	495
g10045	XP_022845723.1	84.165	461	70	1	44	501	1	461	0	822
g10047	XP_022845266.1	92.5	40	3	0	51	90	82	121	1.32e-16	75.9
g10048	XP_011081493.1	48.538	171	78	3	1	161	1228	1398	4.73e-37	141
g10049	XP_011081493.1	84.246	1041	137	12	32	1054	1	1032	0	1727
g1005	XP_012846148.1	68.984	187	51	3	1	186	1	181	6.73e-79	254
g10051	XP_031097118.1	82.667	75	13	0	25	99	1	75	1.54e-39	133
g10054	XP_022864747.1	70.991	424	69	9	1	372	14	435	0	557
g10055	XP_004244939.1	81.215	362	64	3	1	359	1	361	0	618
g10056	XP_011081502.1	49.973	1825	834	27	51	1812	1	1809	0	1547
g10058	XP_017231777.1	91.824	159	13	0	1	159	1	159	1.02e-105	304
g10059	XP_012857993.1	69.3	557	145	6	1	531	1	557	0	794
g1006	XP_011090682.1	89.535	258	27	0	23	280	1	258	5.44e-166	469
g10061	XP_012858000.1	53.261	184	39	5	1	138	1	183	6.09e-36	133
g10063	XP_011081511.1	75.262	477	108	4	7	477	11	483	0	703
g10064	XP_011081512.1	77.044	697	151	5	1	693	1	692	0	1077
g10067	XP_009587265.1	88.66	291	33	0	1	291	1	291	0	553
g10068	XP_022881599.1	84	125	20	0	1	125	6	130	1.97e-69	226
g1007	XP_012845971.1	83.75	160	25	1	1	159	523	682	1.2e-90	283
g10070	XP_011081522.1	66.667	1020	259	12	3	945	2	1017	0	1348
g10073	XP_011081531.1	78.788	132	24	2	1	129	17	147	1.12e-67	219
g10074	XP_024994992.1	51.923	52	25	0	24	75	73	124	7.7e-13	64.7
g10075	XP_011081531.1	66.393	122	32	3	63	183	436	549	2.81e-43	157
g10076	XP_011081528.1	78.421	570	107	4	1	554	1	570	0	946
g10077	XP_012857594.1	25.676	148	88	2	1	126	9	156	1.57e-07	56.6
g10078	XP_011086890.1	76.19	231	52	1	3	230	5	235	2.44e-123	360
g10079	XP_011081535.1	77.376	221	38	4	1	210	75	294	1.66e-107	331
g1008	XP_012845970.1	67.424	264	84	1	11	274	20	281	2.3e-130	397
g10080	XP_011081537.1	70.377	584	117	5	1	539	1	573	0	831
g10081	XP_011081538.1	72.867	457	123	1	12	467	27	483	0	709
g10082	XP_020550267.1	58.011	181	53	4	17	174	225	405	2.6e-57	190
g10083	XP_009802045.1	94.068	118	7	0	26	143	74	191	1.6e-77	234
g10085	XP_020550268.1	96.335	191	7	0	1	191	1	191	6.55e-136	383
g10087	XP_024985453.1	65	80	27	1	62	141	2	80	4.08e-12	65.9
g10088	XP_012857949.1	73.997	723	167	6	1	703	1	722	0	1054
g10089	XP_011081544.1	86.538	260	35	0	342	601	96	355	3.14e-157	472
g10091	XP_009767739.1	53.704	108	49	1	12	118	104	211	1.1e-33	122
g10093	XP_011081548.1	87.442	645	72	6	61	698	1	643	0	1113
g10094	XP_012857751.1	77.778	243	46	2	2	244	175	409	1.55e-137	398
g10095	XP_011081559.1	56.748	326	118	4	2	304	6	331	1.5e-119	352
g10096	XP_011081557.1	58.057	422	121	10	1	368	128	547	1.45e-147	441
g10097	XP_012858001.1	67.197	314	97	3	5	318	3	310	6.7e-148	424
g10099	XP_020549432.1	56.281	398	133	9	4	362	2	397	1.34e-118	358
g10100	XP_012857926.1	71.582	651	180	3	143	792	13	659	0	946
g10101	XP_020550104.1	60.317	189	30	2	15	203	1	144	3.02e-67	210
g10102	XP_022134182.1	61.538	195	70	2	1	191	82	275	1.35e-80	246
g10104	XP_011081567.1	78.992	1190	247	1	3	1189	16	1205	0	1986
g10105	XP_011081569.2	65.074	272	83	3	1	260	1	272	1.32e-121	356
g10106	XP_011080581.1	88.889	243	26	1	247	488	16	258	3.46e-152	440
g10107	XP_011070464.1	96.706	425	14	0	28	452	1	425	0	854
g10108	XP_011081573.1	78.286	350	36	2	1	310	1	350	0	548
g10110	XP_011082209.1	80.153	131	23	2	5	133	4	133	2.99e-72	218
g10111	XP_011081576.1	88.095	336	39	1	1	336	47	381	0	600
g10112	XP_011081578.1	94.28	1084	51	1	1	1073	1	1084	0	2150
g10113	XP_011081579.1	79.874	159	26	2	1	155	1	157	1.34e-69	213
g10114	XP_011081583.1	52.88	573	199	14	8	515	1	567	1.4e-175	511
g10115	XP_012857961.1	59.375	128	43	3	2	120	7	134	4.71e-47	153
g10117	XP_012858017.1	70.432	301	87	2	1	300	15	314	6.73e-149	426
g10118	XP_012858018.1	59.434	212	58	3	1	189	1	207	5.25e-79	243
g10119	XP_011081587.1	85.496	393	53	1	117	505	2	394	0	689
g10120	XP_011081589.1	64.41	458	93	4	1	417	1	429	0	591
g10122	XP_019074880.1	65.179	448	154	2	11	456	13	460	0	616
g10123	XP_011081594.1	57.915	259	67	9	1	233	1	243	2.16e-72	226
g10125	XP_011081592.1	87.112	1513	195	0	1	1513	1	1513	0	2753
g10127	XP_011081596.1	89.144	783	84	1	10	791	111	893	0	1400
g10128	XP_011081600.1	70	110	33	0	1	110	1	110	1.67e-40	135
g10129	XP_011081599.1	55.669	785	322	12	1	769	1	775	0	804
g10130	XP_011081601.1	76.339	224	50	3	1	222	1	223	1.29e-116	337
g10132	XP_011081602.1	80.243	987	167	6	1	976	13	982	0	1468
g10133	XP_011081606.1	38.398	362	81	11	1	220	1	362	6.54e-55	186
g10135	XP_012857891.1	54.753	789	262	24	1	734	1	749	0	714
g10138	XP_009798735.1	73.737	99	26	0	6	104	93	191	6.38e-46	154
g10139	XP_011081626.1	88.525	122	10	2	1	121	114	232	9.55e-72	219
g10140	XP_012858007.1	83.807	352	47	1	1	342	1	352	0	612
g10143	XP_020549879.1	45.27	296	118	5	9	271	621	905	4.99e-70	241
g10146	XP_020549879.1	49.206	252	89	4	9	227	660	905	1.4e-68	236
g10147	XP_011100937.1	50.276	181	58	4	1	150	5	184	2.92e-46	154
g10149	XP_011081636.1	82.063	446	77	1	1	446	1	443	0	762
g10151	XP_012857802.1	82.656	836	145	0	3	838	44	879	0	1479
g10153	XP_022851854.1	86.916	107	14	0	1	107	364	470	7.05e-64	206
g10155	XP_016445381.1	75.61	123	26	1	1	123	1	119	7.03e-63	193
g10156	XP_022881571.1	73.874	222	39	2	39	242	1	221	6.6e-110	321
g10158	XP_011081653.1	78.296	493	103	3	1	492	1	490	0	766
g10160	XP_011081658.1	85.956	591	78	2	1	591	1	586	0	1011
g10161	XP_020550854.1	74.6	563	132	7	1	557	13	570	0	842
g1016	XP_011070586.1	68.966	464	129	3	1	449	1	464	0	630
g10163	XP_002324737.1	67.89	109	33	1	54	160	68	176	7.95e-41	147
g10164	XP_024180699.1	82.716	81	14	0	1	81	547	627	2.11e-39	144
g10165	XP_004141688.1	54.783	115	33	3	1	96	299	413	4.37e-30	115
g10166	XP_012858008.1	91.02	245	22	0	1	245	1	245	5.06e-158	449
g10167	XP_012857781.1	56.075	107	37	3	14	113	110	213	3.18e-28	108
g10168	XP_011082223.1	76.378	127	27	1	6	129	12	138	1.41e-61	202
g1017	XP_011070587.1	60.385	260	77	5	31	265	30	288	4.07e-90	275
g10170	XP_011081677.1	80.676	207	25	5	1	193	1	206	1.02e-110	331
g10172	XP_022851876.1	78.788	297	53	2	18	304	80	376	1.37e-162	476
g10173	XP_011098721.1	81.188	505	89	2	1	502	1	502	0	827
g10174	XP_011081683.1	77.975	395	81	2	163	557	23	411	0	561
g10175	XP_012847145.1	62.22	847	232	11	1	777	1	829	0	986
g10178	XP_011081687.1	58.893	253	46	6	1	197	1	251	7.18e-88	264
g10179	XP_012857944.1	71.685	445	78	3	18	449	6	415	0	630
g10181	XP_012857967.1	91.186	590	42	3	1	586	1	584	0	1067
g10183	XP_011081692.1	90.27	185	18	0	1	185	1	185	1.9e-123	351
g10184	XP_020550152.1	46.14	570	169	18	1	443	1	559	5.61e-136	414
g10185	XP_011081694.1	91.241	274	24	0	1	274	1	274	0	525
g10187	XP_011081696.1	42.913	515	278	8	20	522	11	521	2.11e-114	354
g10188	XP_011081696.1	72.222	252	67	1	1	249	1	252	3.08e-127	376
g10189	XP_011096423.1	74.377	562	93	16	1	515	1	558	0	693
g10192	XP_011096228.1	79.83	471	90	4	13	483	1	466	0	766
g10193	XP_022865379.1	68.05	241	74	2	5	245	10	247	3.21e-109	342
g10194	XP_011081701.1	90.769	520	48	0	1	520	10	529	0	991
g10196	XP_011081702.1	91.262	206	16	1	33	238	1	204	1.73e-139	395
g10197	XP_011081704.1	81.567	217	36	1	1	213	53	269	1.21e-130	374
g10198	XP_011081705.1	69.733	337	76	5	66	377	3	338	1.74e-156	449
g10199	XP_011081707.1	66.667	135	37	5	278	406	124	256	4.32e-46	165
g102	XP_011074350.1	67.459	968	264	18	1	933	1	952	0	1246
g1020	XP_011070588.1	89.773	440	44	1	1	440	1	439	0	810
g10200	XP_012857856.1	75.153	491	111	1	26	516	5	484	0	801
g10204	XP_011081711.1	71.174	281	62	6	1	262	1	281	2.51e-115	338
g10207	XP_012858002.1	78.478	381	79	3	1	381	8	385	0	637
g1021	XP_020547477.1	57.037	270	106	3	30	294	1	265	4.75e-112	330
g10210	XP_022865391.1	77.273	132	30	0	15	146	35	166	6.61e-75	226
g10212	XP_011081715.1	52.924	342	142	3	1	323	1	342	8.34e-106	330
g10214	XP_011081715.1	48.413	378	149	12	11	356	331	694	2.42e-96	306
g10215	XP_011081722.1	63.187	364	65	8	26	323	6	366	6.24e-157	449
g10218	XP_011094781.1	97.196	214	6	0	26	239	1	214	4.74e-147	414
g10219	XP_011081718.1	73.684	551	121	9	30	561	1	546	0	761
g1022	XP_011070590.1	90	130	12	1	1	129	1	130	3.11e-81	240
g10220	XP_011081717.1	79.027	329	69	0	52	380	10	338	0	547
g10221	XP_011081736.1	93.893	131	8	0	31	161	1	131	3.3e-88	259
g10222	XP_012857964.1	34.821	112	27	1	1	66	20	131	3.97e-12	62.4
g10223	XP_011081736.1	55.357	112	50	0	1	112	20	131	8.62e-36	124
g10224	XP_012857964.1	38.182	110	22	1	1	64	20	129	2.38e-15	70.9
g10225	XP_020271984.1	33.929	112	28	2	1	66	20	131	5.21e-14	67.4
g10226	XP_028058682.1	36.97	165	67	4	6	169	3	131	1.85e-22	92.8
g10227	XP_011081730.1	88.11	471	56	0	2	472	3	473	0	878
g10228	XP_011081732.1	70.792	202	58	1	1	202	1	201	9.08e-97	285
g10229	XP_011081728.1	75.273	2014	452	16	1	1979	1	2003	0	2984
g1023	XP_028951380.1	44.094	127	58	3	1	116	87	211	2.22e-24	98.2
g10231	XP_012857860.1	76.431	1468	211	12	1	1401	1	1400	0	2048
g10234	XP_012857908.1	80.623	578	103	5	1	572	20	594	0	889
g10236	XP_011081744.1	64.571	700	232	5	16	700	16	714	0	896
g10237	XP_012857765.1	65.934	91	31	0	2	92	390	480	7.35e-35	129
g10238	XP_011081743.1	84.828	145	19	1	1	142	1	145	2.35e-80	250
g10239	XP_017231010.1	80.804	224	38	3	55	273	9	232	3.23e-120	348
g1024	XP_011075388.1	50.581	172	81	3	29	196	22	193	1.93e-49	165
g10240	XP_022854078.1	80	135	27	0	18	152	1	135	5.98e-80	238
g10241	XP_006342514.1	84.932	292	16	1	15	278	3	294	2.34e-179	501
g10242	XP_020550176.1	76.378	127	30	0	35	161	15	141	6.06e-70	213
g10247	XP_011081763.1	90.115	607	48	3	1	598	1	604	0	1139
g1025	XP_022864296.1	47.368	171	85	3	18	183	41	211	1.82e-47	159
g10250	XP_011081769.1	53.548	155	53	4	6	143	9	161	5.84e-53	170
g10251	XP_011081771.1	84.518	394	61	0	30	423	8	401	0	685
g10252	XP_011081772.1	77.368	190	28	4	1	175	1	190	1.38e-92	273
g10253	XP_011081773.1	43.125	480	194	14	64	469	502	976	1.48e-108	349
g10255	XP_011081776.1	92.993	842	56	2	1	840	1	841	0	1635
g10257	XP_011081778.1	61.708	363	72	13	1	300	1	359	3.29e-138	400
g10258	XP_011081780.1	85.714	70	10	0	77	146	33	102	4.4e-32	126
g10259	XP_011081780.1	65.591	465	121	2	1	426	116	580	0	621
g1026	XP_009351520.1	47.826	69	35	1	9	76	15	83	8.46e-13	67.4
g10260	XP_011082233.1	79.054	296	49	2	228	511	167	461	5.65e-171	498
g10262	XP_011081783.1	82.912	989	127	2	1	947	1	989	0	1671
g10263	XP_011081786.1	75.796	314	73	2	1	314	1	311	6.96e-163	464
g10264	XP_020550542.1	76.471	204	47	1	1	204	1	203	2.03e-75	231
g10265	XP_009595493.2	55.814	86	37	1	5	90	342	426	7.6e-26	108
g10266	XP_011076588.1	55.365	466	140	5	12	410	257	721	6.36e-163	484
g10267	XP_022897553.1	43.548	372	188	7	14	379	56	411	7.52e-100	316
g10268	XP_012835354.1	43.779	217	114	6	17	229	220	432	6.86e-56	189
g10269	XP_012857823.1	43.86	228	104	4	13	219	22	246	5.36e-58	202
g1027	XP_011070593.1	90.845	568	52	0	4	571	3	570	0	1079
g10270	XP_011081799.1	59.896	384	126	6	1	362	1	378	2.7e-155	449
g10271	XP_012857968.1	87.295	244	31	0	4	247	3	246	1.57e-153	432
g10272	XP_016744763.1	59.259	243	78	3	1	222	51	293	4.55e-98	293
g10274	NP_001291340.1	68.815	481	112	1	1	481	1	443	0	685
g10275	XP_011081807.1	68.765	429	119	4	1	418	1	425	0	581
g10276	XP_011090586.1	33.817	964	383	32	4	719	15	971	1.1e-109	362
g10278	XP_012858009.1	49.153	531	189	16	1	495	1	486	2.45e-137	410
g10279	XP_027338812.1	97.101	69	2	0	93	161	23	91	5.87e-39	142
g1028	XP_011070598.1	74.895	239	59	1	5	242	84	322	2.44e-129	374
g10280	XP_011095947.1	86.17	188	22	1	8	191	148	335	1.03e-93	292
g10282	XP_011081815.1	69.372	653	161	11	1	629	13	650	0	804
g10284	XP_012857760.1	74.599	374	87	4	27	394	27	398	0	569
g10285	XP_012857789.1	56.536	306	96	5	1	274	1	301	2.38e-109	323
g10286	XP_011081824.1	69.515	433	112	5	1	416	1	430	0	572
g10287	XP_011098398.1	60.584	137	49	2	1	136	14	146	1.03e-47	156
g10288	XP_011081822.1	59.87	1079	308	21	1	1020	1	1013	0	1142
g1029	XP_011093364.1	88.389	422	49	0	1	422	1	422	0	791
g10290	XP_011075244.1	77.448	337	74	2	1	336	1	336	0	543
g10291	XP_016475182.1	65	100	34	1	2	100	292	391	2.8e-43	150
g10292	XP_011081829.1	42.857	147	53	2	1	127	1	136	2.45e-29	114
g10293	XP_022875498.1	72.249	209	48	1	28	226	204	412	2.26e-102	309
g10294	XP_011080276.1	82.901	655	100	3	1	644	1	654	0	1030
g10295	XP_012835319.1	44.604	139	75	2	1	139	1	137	1.69e-27	110
g10297	XP_011081832.2	64.419	430	139	6	1	421	29	453	0	539
g10298	XP_012847097.1	71.698	106	29	1	2	107	111	215	4.22e-52	170
g1030	XP_022864291.1	79.825	114	23	0	1	114	81	194	3.03e-55	184
g10300	XP_011081834.1	78.571	280	44	4	64	328	2	280	6.98e-148	423
g10301	XP_011081835.1	80.952	252	43	2	11	257	127	378	1.74e-136	398
g10302	XP_012856015.1	94.419	215	12	0	1	215	1	215	5.42e-152	426
g10304	XP_002516585.1	58.333	60	25	0	32	91	43	102	1.24e-16	74.7
g10308	XP_012855923.1	82.192	73	13	0	1	73	1	73	1.07e-35	125
g10309	XP_016713128.1	93.548	62	4	0	6	67	67	128	1.98e-37	130
g1031	XP_012846206.1	57.843	408	106	7	1	342	1	408	1.25e-148	430
g10310	XP_011081843.1	62.5	472	151	3	11	458	9	478	0	567
g10311	XP_011081844.1	84.466	2208	339	2	1	2204	280	2487	0	3816
g10315	XP_011081850.1	70.391	179	52	1	1	179	454	631	2.36e-82	261
g10316	XP_011081847.1	69.072	97	29	1	1	97	1	96	1.16e-41	137
g10317	XP_012855925.1	72.277	101	28	0	1	101	15	115	1.48e-42	150
g10319	XP_022860823.1	40.189	739	322	17	4	662	139	837	6.43e-135	436
g1032	XP_011070602.1	65.23	998	226	24	1	894	1	981	0	1080
g10320	XP_020550125.1	83.333	96	16	0	1	96	225	320	9.87e-55	177
g10321	XP_011081858.1	58.824	136	53	2	1	135	1	134	1.35e-44	154
g10324	XP_011081863.1	66.486	370	122	1	67	436	36	403	2.2e-178	517
g10325	XP_011081859.1	83.811	698	111	2	1	697	1	697	0	1216
g10326	XP_011081867.1	61.626	1488	502	19	1	1433	1	1474	0	1685
g10327	XP_011081868.1	98.895	181	2	0	4	184	2	182	1.36e-130	369
g10328	XP_012856012.1	84.923	325	38	2	1	314	1	325	0	525
g10329	XP_012855974.1	71.517	323	79	4	97	406	1	323	2.99e-90	281
g1033	XP_011070604.1	84.425	565	84	3	1	562	1	564	0	941
g10331	XP_017626155.1	78.894	199	42	0	4	202	56	254	8.97e-118	340
g10332	XP_002300671.2	82.278	79	13	1	1	79	652	729	1.52e-39	144
g10333	XP_012855859.1	57.005	1035	360	21	19	974	1	1029	0	1020
g10335	XP_011081882.1	78.056	360	76	2	1	357	1	360	0	556
g10337	XP_011081886.1	82.553	470	75	1	1	463	1	470	0	812
g10339	XP_011081889.1	72.505	491	132	2	1	488	1	491	0	735
g10342	XP_022862987.1	62.5	72	26	1	3	73	44	115	4.08e-16	77.8
g10343	XP_011081893.1	77.984	377	80	3	1	375	1	376	0	589
g10344	XP_012855777.1	69.167	360	96	8	2	353	3	355	1.15e-170	484
g10345	XP_011081897.1	74.797	246	59	1	1	243	1	246	1.69e-123	360
g10347	XP_028104956.1	78.029	883	115	8	1	806	1	881	0	1349
g1035	XP_011070605.1	76.339	579	119	5	1	561	1	579	0	834
g10350	XP_011070630.1	74.131	259	41	4	4	241	239	492	3.34e-118	357
g10352	XP_028094571.1	33.333	144	72	3	22	141	60	203	1.38e-16	79.3
g10354	XP_028094571.1	36.111	144	68	2	30	149	60	203	4.54e-19	85.9
g10355	XP_022854320.1	36.25	80	49	1	29	106	17	96	5.45e-10	62
g10357	XP_011081906.1	84.021	388	61	1	1	388	1	387	0	677
g10358	XP_020550291.1	89.313	131	14	0	1	131	2	132	6.86e-71	243
g10359	XP_012855841.1	77.512	209	47	0	211	419	170	378	9.47e-108	340
g1036	XP_021817283.1	45.455	88	15	2	5	59	134	221	1.22e-13	69.3
g10360	XP_022881523.1	75.439	342	83	1	70	411	1	341	0	553
g10361	XP_011081913.1	89.103	156	17	0	66	221	34	189	8.48e-101	295
g10362	XP_020549882.1	83.529	85	14	0	1	85	772	856	2.35e-43	157
g10364	XP_011081914.1	93.307	508	34	0	1	508	1	508	0	996
g10365	XP_011081915.1	99.259	135	1	0	1	135	1	135	1.19e-90	264
g10366	XP_012855905.1	71.127	142	39	2	1	141	1	141	5.79e-69	210
g10367	XP_012855903.1	83.558	669	105	3	33	700	2	666	0	1146
g10369	XP_011081924.1	45.818	275	120	4	1	248	601	873	5.54e-66	225
g1037	XP_011070609.1	73.814	569	84	6	1	504	1	569	0	827
g10370	XP_011081925.1	87.805	123	15	0	142	264	1	123	8.6e-74	226
g10372	XP_011081926.1	91.277	321	25	2	32	351	39	357	0	606
g10373	XP_002285307.2	90	230	13	3	32	261	26	245	1.07e-150	426
g10375	XP_011081930.1	56.512	430	166	8	1	423	1	416	5.68e-149	437
g10376	XP_011081934.1	52.222	90	30	3	1	79	1	88	2.18e-15	76.6
g10377	XP_011081935.1	77.451	102	23	0	1	102	202	303	5.25e-44	163
g10378	XP_011081941.1	86.957	253	33	0	1	253	1	253	4.58e-166	464
g10379	XP_011081944.1	51.034	725	286	14	40	705	184	898	0	601
g10380	XP_027182225.1	50.646	387	175	10	3	378	2	383	6.66e-118	372
g10382	XP_022881432.1	71.333	150	31	4	1	146	1	142	3.32e-65	204
g10383	XP_011081947.1	91.892	148	9	2	1	147	67	212	1.12e-94	278
g10384	XP_012855840.1	96.825	63	2	0	1	63	1	63	1.25e-36	127
g10385	XP_011081948.1	75.926	540	114	3	1	532	26	557	0	825
g10386	XP_011081956.1	86.528	527	67	1	3	525	1	527	0	974
g10388	XP_020550208.1	67.07	413	100	10	1	383	1	407	3.26e-160	461
g10389	XP_012845232.1	47.368	133	56	3	1	119	1	133	3.55e-28	115
g1039	XP_011070610.1	83.824	136	22	0	1	136	1	136	4.17e-79	235
g10390	XP_011082252.1	78.341	434	77	3	1	417	1	434	0	707
g10391	XP_011081961.1	51.667	300	80	7	13	250	14	310	1.03e-85	263
g10392	XP_031279618.1	55.929	506	210	6	12	506	25	528	0	580
g10393	XP_011081962.1	77.297	185	33	3	2	178	79	262	6.7e-95	281
g10395	XP_011082253.1	40.556	360	155	14	1	302	1	359	3.95e-49	175
g10396	XP_011081963.1	79.375	160	31	1	1	160	1	158	8.95e-84	275
g10398	XP_011081968.1	78.947	513	104	2	1	510	1	512	0	849
g10399	XP_011081969.1	77.778	603	119	2	452	1039	1	603	0	942
g104	XP_011074344.1	44.509	173	46	5	1	123	2	174	1.77e-29	111
g1040	XP_011070611.1	69.811	159	48	0	29	187	1	159	5.24e-78	236
g10400	XP_011081971.1	66.41	390	104	3	2	364	13	402	1.06e-171	489
g10401	XP_011085040.1	89.469	1149	121	0	1	1149	263	1411	0	2145
g10403	XP_011081971.1	70.43	372	110	0	16	387	11	382	0	515
g10404	XP_011081971.1	71.684	392	106	3	15	402	12	402	0	557
g10405	XP_011081972.1	87.597	645	68	1	37	669	1	645	0	1161
g10406	XP_012855897.1	74.257	101	24	1	1	101	1	99	7.99e-49	155
g10408	XP_012855915.1	74.528	212	50	2	3	210	5	216	5.92e-107	311
g1041	XP_012854320.1	78.333	60	13	0	1	60	171	230	7.91e-25	102
g10410	XP_011081978.1	48.521	169	65	4	1	153	8	170	6.85e-38	132
g10411	XP_011081971.1	69.786	374	106	2	15	384	12	382	1.8e-178	507
g10413	XP_011081979.1	87.222	360	39	2	51	403	1	360	0	661
g10414	XP_011081047.1	85.543	920	118	4	17	922	1	919	0	1491
g10415	XP_011081988.1	83.333	498	76	2	1	492	2	498	0	847
g10416	XP_011082258.1	59.021	776	262	10	32	753	32	805	0	947
g10417	XP_012838752.1	52.751	309	134	4	12	310	35	341	8.84e-102	314
g10418	XP_012838752.1	53.114	273	120	2	28	293	64	335	1.13e-98	307
g10419	XP_011082258.1	39.385	325	119	7	1	248	482	805	2.29e-62	214
g1042	XP_009133223.1	81.609	87	16	0	1	87	409	495	9.74e-45	157
g10420	XP_012836322.1	65.979	97	33	0	5	101	66	162	6.73e-40	145
g10421	XP_012838752.1	53.48	273	119	2	29	294	64	335	9.22e-101	311
g10422	XP_011082258.1	59.01	505	166	8	187	664	315	805	0	598
g10424	XP_012838752.1	55.678	273	113	2	29	294	64	335	1.32e-103	318
g10425	XP_029144042.1	45.763	59	32	0	7	65	240	298	5.31e-07	53.1
g10426	XP_012838752.1	47.312	186	88	3	95	273	153	335	5.07e-46	167
g10427	XP_022858376.1	87.647	170	21	0	1	170	1	170	1.88e-108	315
g10429	XP_011081994.1	78.342	374	79	2	1	373	1	373	0	582
g1043	XP_020547190.1	79.236	602	117	6	15	609	16	616	0	988
g10432	XP_011081995.1	85.798	514	71	1	1	514	1	512	0	905
g10434	XP_020550332.1	81.208	149	27	1	1	148	1	149	7.18e-85	251
g10435	XP_011081996.1	42.672	232	93	9	1	203	1	221	2.42e-27	109
g10436	XP_012855941.1	76.588	551	120	5	1	545	1	548	0	875
g10438	XP_011082007.1	77.469	324	70	1	5	325	15	338	0	516
g10439	XP_011080092.1	67.816	174	56	0	146	319	335	508	2.69e-74	243
g1044	XP_011070613.1	51.656	151	69	2	2	149	5	154	8.68e-50	162
g10440	XP_012847249.1	62.032	187	66	3	126	312	310	491	1.31e-68	227
g10442	XP_012856018.1	90.146	274	26	1	27	299	28	301	0	516
g10443	XP_011082011.1	72.258	465	129	0	1	465	1	465	0	684
g10446	XP_011082012.1	80.282	284	52	2	1	280	1	284	1.28e-164	463
g10447	XP_011082014.1	93.471	291	19	0	118	408	1	291	0	562
g10448	XP_027062799.1	99.324	148	1	0	1	148	59	206	3.88e-101	295
g10450	XP_020885718.1	28.283	198	121	8	1	192	85	267	1.44e-09	63.2
g10453	XP_012842473.1	48.214	56	29	0	19	74	14	69	2.14e-11	63.5
g10455	XP_011078988.1	64.723	343	59	8	1	289	1	335	2.4e-136	394
g10457	XP_011082020.1	68.644	118	33	2	19	132	31	148	3.3e-49	161
g10458	XP_011082024.1	93.525	139	8	1	40	177	1	139	2.47e-90	265
g10459	XP_012855896.1	75.781	128	31	0	1	128	18	145	3.23e-54	188
g1046	XP_011070613.1	53.333	150	66	4	2	147	5	154	1.27e-46	154
g10460	XP_012855896.1	56.098	82	35	1	7	88	1	81	2.28e-22	96.3
g10461	XP_011100260.1	39.474	190	70	6	13	161	33	218	5.93e-22	93.6
g10463	XP_011082024.1	91.367	139	11	1	1	138	1	139	1.31e-88	259
g10464	XP_021805269.1	50	542	214	6	1	487	36	575	1.18e-177	535
g10465	XP_012855894.1	51.515	165	77	3	1	163	815	978	9.4e-42	154
g10466	XP_012855894.1	35.052	97	32	4	1	71	885	976	1.34e-08	55.8
g10467	XP_011078242.1	75.971	978	201	8	1	949	18	990	0	1474
g10468	XP_011082032.1	69.701	802	215	9	1	779	1	797	0	1110
g10469	XP_011082034.1	54.762	84	28	1	42	115	197	280	2.96e-24	101
g1047	XP_018824618.1	35.514	107	45	3	3	86	9	114	4.74e-09	55.1
g10470	XP_012855820.1	41.912	272	115	8	5	256	31	279	4.88e-54	181
g10472	XP_019435153.1	81.955	133	15	1	1	124	1	133	2.73e-67	213
g10473	XP_012856011.1	78.322	143	21	1	5	137	9	151	9.08e-73	229
g10475	XP_012855821.1	58.256	2477	857	25	5	2410	209	2579	0	2570
g10476	XP_011082045.1	39.453	256	88	6	1	242	1	203	5.81e-29	121
g10477	XP_011082052.1	55.762	269	114	3	1	266	1	267	2.82e-104	319
g10478	XP_006357099.2	47.205	161	65	2	1	141	220	380	5.4e-41	146
g10480	XP_011082057.1	86.774	620	81	1	33	652	45	663	0	1122
g10481	XP_011082058.1	68.35	297	87	4	1	292	1	295	1.85e-124	378
g10483	XP_022857149.1	33.495	412	172	19	1	347	1	375	1.75e-25	111
g10485	XP_011076797.1	53.442	552	222	13	12	535	1	545	2.2e-157	466
g10486	XP_022869111.1	77.32	291	66	0	39	329	1	291	1.17e-156	446
g10488	XP_012855932.1	95.016	923	46	0	1	923	1	923	0	1783
g1049	XP_011070616.1	76.707	249	58	0	1	249	1	249	6.67e-145	411
g10490	XP_011082090.1	79.913	229	45	1	1	228	1	229	1.31e-125	360
g10491	XP_011082087.1	68.8	125	36	2	1	123	1	124	1.87e-46	153
g10492	XP_020550456.1	67.332	401	97	2	16	384	20	418	0	536
g10493	XP_011082093.1	82.099	162	29	0	14	175	15	176	1.99e-95	281
g10497	XP_011082091.1	80.87	230	36	3	58	287	1	222	5.98e-132	378
g10498	XP_011082095.1	74.177	790	176	13	54	826	1	779	0	1129
g105	XP_011074343.1	80.22	819	140	4	1	797	1	819	0	1334
g1050	XP_011070619.1	46.835	316	97	14	4	250	17	330	3.75e-64	209
g10500	XP_011082106.1	89.014	974	106	1	8	980	8	981	0	1811
g10501	XP_011082268.1	76.569	956	196	5	1	940	41	984	0	1506
g10502	XP_011082110.1	70.714	420	122	1	46	465	1	419	0	597
g10504	XP_011082112.1	75.702	1922	395	15	12	1871	34	1945	0	2681
g10505	XP_011084789.1	79.264	299	53	2	4	293	2	300	6.36e-168	474
g10506	XP_012837319.1	80.303	132	26	0	7	138	143	274	1.03e-75	232
g10507	XP_012837318.1	63.566	129	43	2	119	243	352	480	3.1e-54	187
g10508	XP_011082119.1	72.539	193	52	1	20	211	1	193	5.9e-100	293
g10509	XP_011075031.1	66.102	236	72	3	1	230	1	234	1.52e-109	322
g10511	XP_011082121.1	71.562	429	95	7	1	409	1	422	0	592
g10512	XP_011082122.1	57.851	121	40	1	1	110	49	169	7.28e-41	138
g10513	XP_011082269.1	56.091	394	151	8	8	380	4	396	3.01e-152	441
g10514	XP_012837376.1	67.532	385	111	6	14	386	13	395	0	527
g10515	XP_012837376.1	65.013	383	116	4	11	375	13	395	3.29e-180	511
g10516	XP_012837376.1	53.604	222	75	6	16	221	15	224	9.96e-65	211
g10517	XP_011082269.1	69.427	157	47	1	1	156	247	403	1.23e-78	244
g10518	XP_012837291.1	63.75	80	28	1	1	80	109	187	5.26e-28	109
g10519	XP_011082269.1	66.327	98	33	0	2	99	293	390	7.69e-43	150
g1052	XP_012846061.1	83.396	530	74	2	26	541	28	557	0	928
g10520	XP_012837370.1	89.744	663	58	3	1	657	1	659	0	1180
g10522	XP_011082129.1	55	460	154	7	1	408	1	459	4.58e-150	438
g10523	XP_011082136.1	76.902	368	82	2	1	367	1	366	0	592
g10525	XP_012847180.1	85.789	577	80	2	1	576	1	576	0	1023
g10527	XP_012837364.1	90	170	16	1	1	169	1	170	9.11e-110	315
g10528	XP_011082138.1	83.217	429	64	1	20	448	1	421	0	739
g10529	XP_011082276.1	35.233	193	75	7	9	154	10	199	4.33e-18	85.1
g1053	XP_027097438.1	51.852	135	56	4	4	137	3	129	2.32e-24	97.1
g10530	XP_012844855.1	55.684	431	176	6	1	423	1	424	7.7e-164	473
g10532	XP_020550659.1	74.111	506	123	6	2	500	55	559	0	721
g10534	XP_011082165.1	82.059	340	58	1	1	337	3	342	0	592
g10535	XP_020550274.1	75.5	400	95	1	1	397	48	447	0	617
g10536	XP_011082167.1	75.709	564	125	4	1	560	1	556	0	843
g10539	XP_011077009.1	59.804	102	28	1	4	92	95	196	1.33e-33	127
g10542	XP_011082169.1	74.415	598	150	1	1	595	1	598	0	929
g10543	XP_012837330.1	57.233	159	68	0	88	246	37	195	4.15e-63	201
g10544	XP_011082173.1	84.153	366	58	0	1	366	109	474	0	655
g10545	XP_012837327.1	61.017	177	56	3	1	164	1	177	2.18e-66	208
g10546	XP_011082177.1	58.271	532	196	9	25	536	24	549	2.15e-175	511
g10547	XP_011082179.1	82.927	943	149	7	1	932	1	942	0	1559
g10548	XP_022881370.1	78.14	215	34	1	1	202	220	434	2.05e-115	344
g10549	XP_012837383.1	79.844	640	127	1	1	638	1	640	0	1073
g10553	XP_011082187.1	97.36	606	16	0	56	661	1	606	0	1224
g10555	XP_019423347.1	50.543	184	55	9	1	159	1	173	1.61e-24	99
g10557	XP_011082193.1	88.073	109	13	0	1	109	545	653	4.42e-64	210
g10558	XP_011082194.1	88.269	699	76	4	1	696	1	696	0	1238
g10560	XP_012837389.1	84.656	378	55	2	1	378	23	397	0	655
g10561	XP_008340019.2	76.923	78	18	0	6	83	105	182	9.9e-36	132
g10562	XP_020207282.1	65.385	104	36	0	1	104	472	575	3.92e-41	148
g10563	XP_012837390.1	39.474	114	46	4	1	103	1	102	1.43e-11	66.2
g10564	XP_012837390.1	74.129	201	48	2	1	200	375	572	1.71e-102	313
g10565	XP_012837295.1	82.581	155	27	0	51	205	436	590	9.43e-89	278
g10566	XP_011069374.1	83.215	423	65	2	98	514	47	469	0	711
g10567	XP_012847183.1	77.119	236	49	2	8	238	44	279	1.78e-124	386
g10568	XP_011075207.1	80.203	197	39	0	22	218	878	1074	2.11e-105	333
g10569	XP_010056168.1	84.683	457	64	3	19	470	2	457	0	764
g1057	XP_022878514.1	55.285	123	33	4	1	103	15	135	1.78e-29	108
g10570	XP_012847203.1	63.804	163	58	1	7	169	22	183	3.95e-60	202
g10571	XP_002510883.1	52.703	148	63	3	36	180	250	393	2.35e-37	139
g10572	XP_008231390.1	55.556	54	23	1	15	67	511	564	2.16e-12	66.2
g10573	XP_022844231.1	54.4	125	56	1	1	125	116	239	2.74e-43	147
g10575	XP_018814681.1	62.5	144	31	3	1	121	1	144	7.67e-48	165
g10576	XP_011092627.1	74.863	366	88	1	45	406	17	382	0	520
g10577	XP_011092623.1	89.901	604	57	1	12	615	1	600	0	1139
g10579	XP_007158185.1	52.857	70	32	1	69	138	33	101	9.91e-11	60.8
g1058	XP_012846176.1	66.458	319	90	2	1	302	1	319	6.02e-143	413
g10582	XP_011092619.1	85.246	427	55	2	1	427	1	419	0	759
g10583	XP_011092615.1	69.725	327	51	10	1	282	40	363	1.02e-143	414
g10588	XP_011080803.1	58.333	48	19	1	28	75	63	109	5.25e-10	60.1
g10589	XP_011080803.1	55	100	32	4	30	121	136	230	1.98e-21	95.5
g1059	XP_022882031.1	41.584	202	90	4	1	195	1	181	2.15e-29	113
g10590	XP_011092614.1	67.347	196	35	2	1	167	1	196	1.97e-77	235
g10592	XP_017232669.1	51.163	172	78	2	12	177	37	208	1.17e-50	168
g10596	XP_011092605.1	75.385	130	15	1	32	144	76	205	2.53e-64	206
g10597	XP_010518868.1	77.922	231	11	1	1	231	1287	1477	2.73e-119	379
g10598	XP_011092602.1	67.476	412	115	4	1	395	21	430	0	567
g10600	XP_011092599.1	89.603	731	74	2	98	827	1	730	0	1389
g10601	XP_012854303.1	58.798	233	72	6	7	216	13	244	4.8e-82	250
g10602	XP_012849072.1	73.016	252	63	2	2	251	1	249	5.87e-137	390
g10604	XP_011092591.1	86.637	1115	100	7	6	1075	27	1137	0	1936
g10606	XP_011074815.1	78.182	110	24	0	1	110	64	173	4.47e-54	172
g10607	XP_011092719.2	73.492	547	134	3	402	944	5	544	0	844
g10608	XP_011090870.1	37.156	436	223	19	28	432	16	431	2.67e-55	198
g10609	XP_011090870.1	34.324	370	190	15	12	344	52	405	9.19e-33	135
g106	XP_011074342.1	90.519	1002	85	2	1	992	1	1002	0	1849
g10610	XP_011090870.1	36.131	429	221	18	28	418	16	429	1.66e-48	179
g10611	XP_011090870.1	36	325	167	11	28	320	16	331	8.13e-42	159
g10612	XP_011090870.1	34.107	431	234	15	28	425	16	429	7.56e-46	172
g10613	XP_011092586.1	74.768	539	135	1	18	555	40	578	0	833
g10614	XP_011091528.1	82.285	1654	272	4	1	1648	1	1639	0	2838
g10616	XP_012854277.1	81.356	826	141	5	1	822	1	817	0	1332
g10617	XP_012854201.1	79.576	519	92	4	15	520	5	522	0	793
g10619	XP_012847146.1	87.621	412	37	3	1	398	1	412	0	741
g10621	XP_011082326.1	91.473	258	22	0	40	297	1	258	9.51e-171	479
g10622	XP_011082321.1	67.32	153	42	3	1	146	1	152	3.27e-62	193
g10624	XP_011082333.1	68.46	818	216	11	11	789	3	817	0	1118
g10625	XP_011074616.1	82.251	862	149	2	1	861	1	859	0	1426
g10626	XP_011082312.1	67.7	613	191	3	1	613	1	606	0	864
g10627	XP_011082310.1	80.914	372	65	3	1	369	1	369	0	580
g10629	XP_011082305.1	77.318	701	142	6	1	687	1	698	0	1077
g1063	XP_011075706.1	58.571	210	59	4	1	185	14	220	1.22e-71	221
g10632	XP_011082302.1	81.25	320	40	4	4	304	5	323	2.23e-168	478
g10634	XP_011082301.1	78.049	164	20	1	1	148	1	164	1.39e-84	250
g10636	XP_012854330.1	61.836	207	66	2	14	208	91	296	4.46e-82	251
g10637	XP_011082296.1	77.839	907	152	3	1	858	1	907	0	1451
g10638	XP_011082284.1	63.291	79	28	1	10	88	60	137	4.96e-28	115
g10639	XP_011074434.1	92.398	342	26	0	55	396	1	342	0	664
g1064	XP_022899343.1	79.012	81	17	0	2	82	79	159	1.97e-37	137
g10641	XP_012831842.1	70.345	145	38	1	1	140	1	145	8.18e-69	211
g10642	XP_014631548.1	78.571	28	6	0	27	54	12	39	3.8e-07	51.6
g10643	XP_011101053.1	77.665	197	41	2	1	196	1	195	2.89e-94	278
g10646	XP_024440996.1	49.425	87	38	2	38	120	296	380	5.77e-15	77
g10647	XP_011101052.1	76.86	242	52	2	1	242	1	238	5.75e-131	383
g10649	XP_011101049.1	65.419	1336	407	20	1	1315	1	1302	0	1491
g10650	XP_022854066.1	65.106	235	49	9	1	206	1	231	3.54e-85	257
g10652	XP_011101047.1	69.136	81	22	3	1	78	1	81	1.06e-30	108
g10653	XP_022863074.1	41.228	114	47	6	15	112	9	118	2.85e-09	56.6
g10654	XP_011077010.1	65.278	792	222	15	1	751	1	780	0	1010
g10655	XP_020548787.1	71.795	78	19	1	1	78	1	75	1.25e-34	120
g10657	XP_011084365.1	81.902	326	58	1	1	325	1	326	0	580
g10658	XP_011077009.1	59.046	503	204	2	38	539	48	549	0	642
g10659	XP_011090870.1	33.778	450	225	17	28	434	16	435	8.47e-45	169
g1066	XP_011070638.1	81.135	652	121	2	1	651	1	651	0	1049
g10660	XP_011077008.1	80.385	571	100	4	1	564	1	566	0	905
g10661	XP_012854991.1	86.145	166	11	1	73	226	1	166	2.34e-96	283
g10662	XP_011077003.1	82.839	472	76	2	1	467	1	472	0	816
g10663	XP_022869285.1	86.207	29	4	0	3	31	180	208	2.15e-08	56.2
g10664	XP_012851967.1	60	390	127	9	1	370	1	381	1.23e-147	428
g10665	XP_011076014.1	76.228	753	177	2	142	892	1	753	0	1177
g10666	XP_025620647.1	81.667	120	22	0	1	120	46	165	2.89e-65	201
g10667	XP_025981233.1	55.593	295	109	3	5	277	6	300	7.78e-107	329
g10669	XP_011076021.1	68.378	740	195	12	1	714	1	727	0	996
g10670	XP_020549035.1	66.082	342	82	8	1	311	10	348	2.04e-149	429
g10671	XP_011084493.1	88	175	21	0	35	209	1	175	1.23e-114	331
g10673	XP_020548860.1	68.571	280	50	2	1	243	1	279	1.94e-136	390
g10674	XP_011084487.1	75.483	518	118	4	78	586	1	518	0	768
g10675	XP_011076029.1	52.717	368	89	14	1	309	1	342	1.6e-101	306
g10676	XP_011076030.1	64.706	187	30	6	1	152	175	360	2.32e-65	209
g10677	XP_020549073.1	43.011	372	163	10	7	342	109	467	7.05e-60	210
g10678	XP_020549073.1	47.173	566	279	11	1	547	1	565	2.67e-136	415
g10680	XP_002457111.1	63.235	68	22	1	8	72	21	88	1.46e-25	95.9
g10681	XP_011076033.1	42.145	401	93	14	1	265	4	401	2.28e-78	248
g10682	XP_011076033.1	48.148	351	75	14	6	260	53	392	1.96e-80	253
g10683	XP_011076036.2	70.084	712	190	5	1	692	25	733	0	1005
g10684	XP_020592709.1	100	148	0	0	34	181	1	148	3.96e-108	311
g10685	XP_021610488.1	82.531	727	116	5	1	719	1	724	0	1219
g10686	XP_011076041.1	72.8	625	161	6	1	617	1	624	0	916
g10687	XP_011076052.1	86.344	681	92	1	1	680	1	681	0	1229
g10688	XP_022890340.1	70.136	221	56	2	4	214	3	223	3.71e-103	302
g10690	XP_012852317.1	80.782	307	58	1	6	312	36	341	0	536
g10693	XP_011076064.1	77.863	131	29	0	1	131	1	131	3.55e-57	182
g10694	XP_011076065.1	63.779	958	331	9	2	946	4	958	0	1155
g10695	XP_012852201.1	84.672	274	40	1	23	294	28	301	4.47e-172	483
g10696	XP_012846820.1	71.622	74	21	0	2	75	417	490	4.54e-33	124
g10697	XP_011076107.1	72.532	466	120	2	3	462	32	495	0	706
g10698	XP_022861098.1	63.333	150	49	1	1	144	1	150	3.52e-55	189
g10699	XP_011076069.1	83.244	561	77	3	55	598	1	561	0	947
g1070	XP_011070728.1	56.774	155	61	3	17	166	81	234	1.15e-49	166
g10700	XP_011076070.1	71.34	1134	299	8	1	1115	1	1127	0	1627
g10701	XP_012852169.1	42.105	133	53	5	1	117	1140	1264	2.42e-13	71.6
g10702	XP_011076074.1	55.012	409	125	6	1	351	1	408	1.39e-138	419
g10703	XP_022853752.1	71.362	852	206	7	5	818	3	854	0	1242
g10705	XP_011076077.2	78.182	220	38	4	1	213	47	263	1.02e-112	328
g10707	XP_011076467.1	62.667	600	141	9	5	521	11	610	0	739
g10708	XP_011076079.1	73.589	833	163	7	49	824	1	833	0	1163
g10709	XP_011086614.1	59.392	362	141	3	41	397	35	395	3.02e-163	469
g10711	XP_011081905.1	69.077	401	115	2	1	401	1	392	0	582
g1071	XP_012846188.1	79.653	403	79	1	1	403	1	400	0	679
g10712	XP_011076080.1	61.379	290	92	4	18	303	11	284	2.32e-106	317
g10714	XP_011084470.1	75.926	216	44	1	217	432	1	208	6.77e-101	308
g10715	XP_011076471.1	49.321	221	86	5	1	200	1	216	5.29e-65	205
g10716	XP_012851935.1	53.431	204	82	5	9	202	2	202	1.27e-69	216
g10717	XP_012851935.1	66.176	204	61	5	11	211	4	202	2.92e-88	264
g10718	XP_012851935.1	64.593	209	62	5	11	216	3	202	5.29e-88	263
g10719	XP_012851935.1	64.39	205	65	4	10	211	3	202	3.38e-87	261
g10720	XP_030935523.1	89.205	704	28	5	28	684	1	703	0	1251
g10723	XP_024031356.1	88.095	126	15	0	42	167	1	126	1.58e-77	234
g10724	XP_012852313.1	45.087	173	91	2	1	172	1	170	4.91e-29	127
g10725	XP_011076102.1	77.536	276	58	2	1	273	1	275	5.5e-150	431
g10727	XP_011076476.1	61.453	179	61	2	1	179	1	171	2.3e-69	214
g10728	XP_011076099.2	89.883	257	18	1	1	249	1	257	2.74e-161	467
g10730	XP_020547770.1	85.612	139	20	0	1	139	329	467	2.83e-77	241
g10731	XP_011076096.1	71.545	492	99	6	1	455	1	488	0	664
g10732	XP_012852207.1	83.17	511	79	3	67	573	1	508	0	874
g10733	XP_011076092.1	73.835	558	129	5	1	542	1	557	0	813
g10734	XP_020548861.1	41.176	153	51	6	1	114	1	153	3.8e-20	89.7
g10735	XP_012852132.1	84.298	363	54	3	1	360	1	363	0	585
g10736	XP_020548990.1	62.017	466	117	4	14	419	3	468	0	580
g10739	XP_020548990.1	71.601	331	89	2	2	327	3	333	2.63e-173	499
g10740	XP_011076105.1	68.693	329	88	2	44	357	1	329	6.27e-167	474
g10741	XP_019195604.1	66.044	321	78	5	1	303	1	308	1.09e-145	417
g10742	XP_012851928.1	68.512	578	168	6	1	573	3	571	0	780
g10743	XP_011076110.1	93.023	301	21	0	1	301	1	301	0	541
g10745	XP_012852118.1	82.051	39	7	0	1	39	12	50	1.36e-16	71.6
g10746	XP_011076112.2	85	200	28	2	1	199	1	199	1.47e-103	307
g10747	XP_011076113.1	76.263	198	42	1	16	208	40	237	5.27e-112	327
g10750	XP_011076115.1	73.258	445	110	4	6	448	13	450	0	665
g10751	XP_022887083.1	77.354	446	95	2	1	440	1	446	0	645
g10752	XP_012852158.1	44.33	97	48	3	1	91	1	97	2.61e-12	67
g10753	XP_011076117.1	82.336	351	61	1	2	351	94	444	0	571
g10755	XP_020548932.1	79.48	692	141	1	37	728	1	691	0	1100
g10757	XP_020548932.1	79.48	692	141	1	1	692	1	691	0	1122
g10758	XP_020548932.1	78.674	694	145	2	1	694	1	691	0	1112
g10760	XP_011076119.1	54.276	1181	446	22	75	1174	9	1176	0	1082
g10763	XP_011089352.1	68.444	1144	310	9	1	1093	46	1189	0	1583
g10764	XP_011080517.1	45.49	255	118	5	9	251	12	257	8.83e-61	197
g10765	XP_011089352.1	75.723	1141	267	6	3	1135	51	1189	0	1796
g10767	XP_012846097.1	48.276	116	42	3	1	100	1	114	8.28e-18	85.1
g10768	XP_011080519.1	63.861	1212	369	12	1	1155	1	1200	0	1442
g10769	XP_012835439.1	78	50	11	0	28	77	1230	1279	7e-19	85.5
g1077	XP_022776717.1	69.63	135	40	1	14	148	1	134	8.62e-69	209
g10770	XP_011080518.1	64.706	68	24	0	2	69	1134	1201	7.84e-23	95.9
g10771	XP_011080521.1	74.159	1397	304	6	21	1400	14	1370	0	2127
g10772	XP_011080523.1	70.638	235	53	3	1	223	24	254	2.98e-103	304
g10776	XP_012849614.1	79.508	244	46	3	1	243	1	241	5.08e-136	390
g10778	XP_011080526.1	93.043	575	38	2	25	598	1	574	0	1102
g1078	XP_020547620.1	72.727	429	111	3	1	424	39	466	0	670
g10780	XP_011080527.1	79.006	181	35	1	1	178	1	181	2.13e-104	302
g10782	XP_022848962.1	69.128	149	36	6	2	141	3	150	1.36e-60	189
g10785	XP_011080182.1	63.109	759	268	5	1	748	1	758	0	976
g10786	XP_011080537.1	93.243	666	45	0	49	714	1	666	0	1290
g10787	XP_011080538.1	51.176	170	61	4	21	172	1	166	7.6e-39	135
g10789	XP_011089618.1	76.543	162	35	1	8	166	5	166	3.31e-83	251
g1079	XP_006484236.1	71.875	160	33	1	2	149	10	169	3.52e-74	224
g10790	XP_012848876.1	86.852	540	70	1	15	553	22	561	0	971
g10795	XP_011080803.1	55.94	463	178	10	6	445	2	461	1.74e-168	487
g10796	XP_012848755.1	90.26	154	15	0	1	154	1	154	9.82e-96	278
g10797	XP_011089517.1	56.203	395	133	7	5	366	10	397	1.29e-139	411
g10798	XP_011089790.1	41.748	309	133	9	1	282	1	289	1.55e-42	153
g10799	XP_023910912.1	88.837	215	24	0	26	240	1	215	2.45e-139	395
g1080	XP_020547619.1	67.111	225	68	3	1	225	1	219	2.54e-98	299
g10803	XP_011089514.1	63.158	361	118	2	24	383	34	380	5.73e-157	452
g10806	XP_012836894.1	90.189	265	25	1	10	274	44	307	6.66e-178	498
g10808	XP_011080695.1	68.59	312	72	8	52	353	1	296	7.62e-131	386
g10809	XP_019241691.1	59.286	420	164	5	49	466	10	424	0	553
g108	XP_011074340.1	72.34	517	141	2	8	524	66	580	0	774
g10810	XP_020550839.1	69.025	523	112	10	1	491	1	505	0	650
g10813	XP_011080697.1	56.009	932	311	14	1	886	1	879	0	592
g10815	XP_011083800.1	70.984	193	47	2	1	184	1	193	2.45e-97	285
g10818	XP_020550528.1	68.533	375	84	6	44	385	1	374	7.1e-167	479
g10820	XP_011089519.1	42.33	352	132	10	141	486	36	322	3.18e-57	203
g1082	XP_012831692.1	88.608	158	18	0	17	174	11	168	1.2e-100	296
g10822	XP_012835500.1	79.157	878	83	3	2	849	3	810	0	1401
g10824	XP_011089512.1	71.429	280	72	4	1	273	17	295	4.08e-135	389
g10826	XP_011089510.1	90.604	149	14	0	1	149	630	778	1.72e-92	293
g10829	XP_011089505.1	79.268	328	57	7	1	321	1	324	8.4e-166	469
g10830	XP_011089522.1	49.546	882	404	16	7	850	1	879	0	669
g10834	XP_027104489.1	87.5	56	7	0	38	93	1	56	1.23e-31	110
g10835	XP_011093950.1	63.014	146	36	2	1	128	1	146	6.9e-59	185
g10836	XP_011080682.1	83.21	1352	222	4	1	1348	1	1351	0	2303
g10838	XP_012837838.1	77.852	447	78	4	1	429	1	444	0	690
g10840	XP_011083603.1	65.43	512	132	10	12	488	13	514	0	613
g10841	XP_011098021.1	70.632	538	136	8	60	590	1	523	0	696
g10843	XP_011080693.1	61.805	1097	403	10	1	1086	1	1092	0	1263
g10844	XP_011080726.1	38.498	213	107	6	186	384	52	254	5.36e-32	129
g10846	XP_011080781.1	65.882	255	71	4	1	250	1	244	1.35e-107	316
g10847	XP_020552001.1	51.807	166	71	3	1	161	1	162	3.9e-49	169
g10848	XP_011080722.1	70.213	376	108	2	1	373	1	375	0	514
g10849	XP_012838311.1	77.143	245	53	1	4	245	7	251	5.16e-128	368
g1085	XP_011070910.1	81.818	33	6	0	23	55	25	57	6.44e-10	60.1
g10851	XP_012838205.1	52.652	264	105	4	1	244	1	264	2.01e-62	203
g10852	XP_011080718.1	84.049	326	50	1	1	326	1	324	0	550
g10853	XP_011080716.1	79.612	309	54	2	28	327	6	314	0	512
g10854	XP_012838757.1	76.716	408	66	6	1	379	1	408	0	628
g10856	XP_011089730.1	77.385	283	38	10	1	275	1	265	1.68e-99	297
g10857	XP_011089141.1	85	200	30	0	1	200	1	200	9.44e-113	325
g10860	XP_011089142.1	54.792	626	148	13	1	493	1	624	0	597
g10861	XP_011089143.1	70.494	810	222	7	1	796	1	807	0	1118
g10862	XP_030952503.1	67.11	301	63	6	6	282	51	339	7.3e-136	393
g10863	XP_011091875.1	75.085	883	207	6	18	891	29	907	0	1385
g10864	XP_011091886.1	79.96	504	69	5	1	472	1	504	0	812
g10866	XP_012830662.1	67.776	841	212	12	1	798	10	834	0	1127
g10867	XP_011091869.1	70.205	537	148	6	1	526	1	536	0	734
g10868	XP_012830673.1	68.613	274	63	2	8	259	22	294	1.94e-130	386
g10869	XP_020553014.1	65.637	259	71	5	3	245	12	268	2.85e-101	301
g1087	XP_011070910.1	72.703	381	84	3	142	508	482	856	0	577
g10872	XP_012830673.1	89.773	264	26	1	4	266	41	304	2.17e-176	501
g10874	XP_022849661.1	80.208	192	35	1	1	189	1	192	1.96e-108	314
g10876	XP_011091862.1	67.726	409	117	3	4	397	6	414	0	572
g10877	XP_011091861.1	93.215	1017	69	0	1	1017	1	1017	0	2011
g10878	XP_012830679.1	65.07	647	187	10	3	627	1	630	0	788
g10879	XP_011091856.1	62.416	149	54	2	6	153	10	157	2.86e-43	146
g1088	XP_011070910.1	82.955	88	15	0	9	96	857	944	2.29e-40	147
g10880	XP_022876603.1	77.957	186	41	0	8	193	6	191	2.07e-105	308
g10881	XP_011090295.1	52.083	96	25	4	4	78	277	372	1.95e-17	81.6
g10882	XP_011091849.1	77.5	440	90	4	1	439	1	432	0	641
g10883	XP_011091852.1	87.02	1641	186	6	1	1619	1	1636	0	2916
g10885	XP_011091854.1	85.541	740	105	2	1	738	1	740	0	1279
g10887	XP_012830689.1	65.957	94	29	1	24	114	27	120	1.24e-32	126
g10889	XP_012830689.1	78.112	466	102	0	1	466	120	585	0	776
g1089	XP_011070908.1	72.51	251	67	2	1	251	40	288	2.62e-129	390
g10890	XP_012828972.1	61.677	501	160	5	1	469	1	501	0	615
g10891	XP_016684417.1	35.572	402	177	11	1	328	1	394	2.84e-69	228
g10892	XP_011088535.1	56	300	113	5	1	283	1	298	2.52e-99	298
g10893	XP_020553130.1	77.717	184	27	4	4	177	6	185	3.7e-92	271
g10894	XP_011090029.1	51.099	182	56	8	6	156	25	204	8.35e-40	139
g10895	XP_011090029.1	50.549	182	56	8	6	155	25	204	4.58e-41	142
g10898	XP_011080354.1	88.906	631	70	0	11	641	61	691	0	1205
g10899	XP_012844665.1	79.688	320	65	0	1	320	1	320	0	546
g1090	XP_011070908.1	61.027	331	108	2	1	313	63	390	1.28e-142	417
g10900	XP_010243171.1	42.857	77	43	1	31	107	290	365	2.02e-11	66.6
g10901	XP_011090123.1	75.871	402	66	4	1	371	1	402	0	594
g10902	XP_011090138.1	61.899	874	269	15	1	827	10	866	0	1088
g10904	XP_011090141.1	83.417	199	16	3	37	218	1	199	4.01e-111	322
g10907	XP_011090144.1	63.614	1223	375	11	1	1182	44	1237	0	1448
g10908	XP_011090143.2	73.981	1276	298	7	3	1244	17	1292	0	1888
g10909	XP_011077050.1	36.036	222	116	11	7	208	87	302	4.19e-21	97.1
g1091	XP_020547109.1	69.912	113	34	0	243	355	133	245	9.1e-47	171
g10910	XP_006425519.1	61.972	71	26	1	5	74	85	155	2.61e-18	83.2
g10912	XP_012850406.1	72.785	158	39	3	30	185	129	284	5.45e-74	229
g10913	XP_011090146.1	72.932	532	114	6	2	507	6	533	0	751
g10915	XP_012838435.1	58.046	522	169	13	1	502	8	499	1.43e-180	521
g10916	XP_011090167.1	79.471	1096	214	5	129	1213	3	1098	0	1689
g10919	XP_019155471.1	94.015	401	24	0	23	423	1	401	0	792
g10921	XP_012838432.1	86.826	1427	166	5	280	1689	282	1703	0	2536
g10923	XP_011090157.1	72.434	341	93	1	1	341	1	340	0	532
g10924	XP_011090154.1	69.62	474	106	4	41	479	1	471	0	672
g10926	XP_011080378.1	45.732	164	85	3	17	178	942	1103	5.99e-39	147
g10927	XP_012857786.1	51.02	147	65	4	1	145	1126	1267	1.3e-35	136
g10928	XP_019157815.1	40.64	625	289	12	180	728	380	998	2.89e-127	424
g10929	XP_012857786.1	52.414	145	62	4	1	143	1126	1265	1.93e-34	132
g10932	XP_012838436.1	80.392	51	10	0	15	65	84	134	6.96e-19	87.4
g10933	XP_012838439.1	75.785	223	38	3	1	207	101	323	2.49e-106	318
g10935	XP_011090172.2	84.518	872	121	1	1	858	1	872	0	1457
g10936	XP_012838295.1	76.955	243	48	1	1	235	1	243	1.71e-130	373
g10938	XP_012838442.1	80.979	531	93	2	1	523	1	531	0	902
g1094	XP_012855179.1	66.029	209	65	2	15	223	72	274	3.02e-83	275
g10940	XP_011090179.1	79.661	236	48	0	2	237	4	239	7.7e-139	394
g10941	XP_011090175.1	68.34	259	72	3	10	263	94	347	3.87e-124	372
g10942	XP_011090182.1	83.505	485	79	1	89	572	1	485	0	833
g10943	XP_011090186.1	89.545	440	45	1	1	440	1	439	0	827
g10946	XP_012838446.1	97.717	438	10	0	1	438	1	438	0	887
g10947	XP_012838140.1	43.373	166	70	5	21	168	67	226	6.61e-29	112
g10948	XP_003632230.1	82.237	152	19	2	108	251	26	177	1.74e-81	249
g1095	XP_012855179.1	66.923	260	85	1	2	261	34	292	6.71e-120	376
g10950	XP_021594864.1	42.069	145	59	5	3	124	24	166	1.56e-13	70.1
g10951	XP_011079601.1	57.447	188	60	3	1	168	1	188	1.97e-53	173
g10952	XP_011079602.1	75.497	151	35	1	1	149	1	151	3.07e-74	225
g10954	XP_011079244.1	68.75	256	74	4	18	269	74	327	1.82e-120	355
g10956	XP_011079243.1	78.049	41	9	0	1	41	1	41	1.08e-13	73.6
g10957	XP_012857466.1	89.362	47	5	0	6	52	343	389	8.31e-20	88.2
g10961	XP_021650013.1	25.786	159	108	4	6	161	42	193	1.33e-08	59.3
g10963	XP_021995093.1	64.179	67	24	0	22	88	1	67	4.78e-23	90.9
g10964	XP_011079603.2	87.352	253	32	0	172	424	115	367	1.09e-160	464
g10966	XP_011079605.1	81.153	1162	168	14	2	1118	4	1159	0	1924
g10968	XP_011092269.1	65.349	860	253	9	6	825	3	857	0	1095
g10970	XP_011082435.1	54.924	264	61	3	1	249	1	221	3.41e-80	246
g10973	XP_011079610.1	58.991	317	103	3	51	341	108	423	7.38e-115	345
g10974	XP_012833926.1	83.228	316	52	1	1	316	1	315	0	514
g10976	XP_011079613.1	78.69	962	179	10	1	956	1	942	0	1508
g10978	XP_011079614.1	77.665	394	88	0	1	394	1	394	0	609
g1098	XP_024039144.1	72.414	29	8	0	44	72	665	693	5.88e-08	53.9
g10980	XP_011079615.1	78.738	428	90	1	54	480	14	441	0	709
g10981	YP_009526540.1	86.111	36	5	0	16	51	171	206	6.52e-11	63.5
g10982	XP_011079617.1	91.242	491	40	1	22	509	1	491	0	932
g10985	XP_010262775.1	90.566	212	10	2	1	212	1	202	2.56e-133	378
g10986	XP_016666483.1	99.048	105	1	0	1	105	33	137	5.26e-70	211
g10987	XP_011079622.1	73.481	362	89	3	23	379	25	384	0	555
g10988	XP_011079624.1	67.451	255	70	7	1	246	1	251	1.86e-107	316
g10989	XP_020550726.1	65.896	173	54	1	13	180	10	182	8.07e-74	225
g1099	XP_011070904.1	60.364	275	90	2	1	256	1	275	6.5e-107	330
g10990	XP_011079625.1	32.692	156	55	2	296	401	866	1021	1.56e-13	80.1
g10991	XP_022889410.1	54.639	388	172	2	4	387	5	392	4.43e-155	449
g10992	XP_012833773.1	58.355	377	153	3	25	398	43	418	1.89e-157	455
g10993	XP_012833760.1	87.984	774	92	1	5	777	29	802	0	1431
g10995	XP_011079629.1	70.064	314	84	4	4	315	25	330	5.32e-155	451
g10996	XP_012833750.1	50.249	201	90	2	4	194	9	209	9.99e-57	184
g10997	XP_012833738.1	45.673	208	61	4	1	156	1	208	1.82e-46	157
g10998	XP_011082450.1	90.724	787	71	2	1	786	1	786	0	1451
g10999	XP_011079489.1	65.529	879	214	15	47	872	1	843	0	1083
g11	XP_011075413.1	71.429	49	14	0	30	78	628	676	4.75e-13	70.9
g110	XP_011074584.1	55.882	170	55	5	1	163	1	157	2.01e-49	162
g1100	XP_011070905.1	81.69	71	13	0	1	71	558	628	1.35e-32	123
g11000	XP_011079490.1	67.071	659	204	5	1	647	1	658	0	894
g11001	XP_016554632.1	77.848	158	1	2	60	183	22	179	5.3e-80	241
g11003	XP_011079499.1	69.512	410	111	3	1	403	1	403	0	576
g11004	XP_011079500.1	76.577	222	49	2	30	251	1	219	9.26e-117	338
g11005	XP_011079504.1	85.196	358	43	4	1	348	1	358	0	588
g11008	XP_022892095.1	36.25	80	36	3	20	84	26	105	9.21e-07	49.7
g11009	XP_011079508.1	89.986	719	68	1	1	715	1	719	0	1298
g1101	XP_012855251.1	40.241	415	157	13	1	372	1	367	1.63e-69	232
g11011	XP_011079509.2	63.45	342	104	4	2	324	37	376	3.98e-156	447
g11012	XP_011079509.2	66.082	342	113	2	6	347	38	376	1.93e-173	492
g11013	XP_011079509.2	70.588	340	99	1	6	345	38	376	0	530
g11015	XP_011079510.1	86.719	128	17	0	21	148	1	128	4.9e-79	235
g11017	XP_012834751.1	80.992	121	23	0	2	122	4	124	9.87e-69	208
g11019	XP_012834762.1	69.776	1383	405	8	1	1379	3	1376	0	1922
g11021	XP_010270953.1	96.084	383	15	0	42	424	1	383	0	772
g11023	XP_011079486.1	76.761	994	202	13	2	976	3	986	0	1507
g11026	XP_012834793.1	76.744	129	25	1	1	124	1	129	1.33e-62	202
g11027	XP_022853151.1	82.407	216	17	1	5	199	7	222	1.18e-125	358
g11028	XP_012834853.1	59.502	321	123	2	45	359	25	344	6.81e-128	385
g11029	XP_016709505.1	73.529	68	18	0	6	73	6	73	1.35e-30	108
g11030	XP_021279616.1	88.068	176	20	1	1	176	1116	1290	8.3e-98	313
g11031	XP_022899171.1	59.512	410	147	4	1	393	1	408	1.08e-176	504
g11032	XP_011079475.1	83.582	1273	194	6	51	1308	10	1282	0	2116
g11033	XP_011079477.1	59.193	223	50	4	1	202	1	203	9.57e-77	234
g11036	XP_012834907.1	87.778	450	54	1	3	451	7	456	0	823
g11037	XP_011079470.1	87.003	1031	111	6	1	1022	1	1017	0	1761
g11038	XP_011079469.1	75.81	525	97	10	4	507	7	522	0	775
g11039	XP_021614214.1	82.673	202	35	0	3	204	35	236	1.37e-131	378
g1104	XP_011070890.1	76.636	428	96	4	37	463	1	425	0	640
g11040	XP_012834963.1	84.158	505	79	1	78	581	44	548	0	877
g11042	XP_012834982.1	54.889	450	193	8	4	447	2	447	2.03e-131	420
g11043	XP_025888784.1	54.217	83	32	4	37	116	409	488	2.84e-19	89
g11044	XP_012835019.1	66.393	122	36	1	5	121	21	142	2.83e-46	160
g11045	XP_010247244.1	83.42	193	32	0	1	193	162	354	5.82e-120	349
g11047	XP_012835035.1	86.127	1247	156	3	6	1235	42	1288	0	2232
g11048	XP_009782473.1	50	44	22	0	1	44	184	227	8.03e-08	54.7
g1105	XP_011070883.1	49.138	116	47	4	1	105	1	115	5.46e-19	81.6
g11050	XP_012835035.1	82.407	108	19	0	1	108	1085	1192	1.09e-52	183
g11052	XP_022844096.1	44.444	90	45	3	7	93	136	223	2.44e-14	75.5
g11053	XP_016560233.1	52	50	22	1	1	48	94	143	4.88e-08	56.2
g11055	XP_022844097.1	40.86	93	46	2	1	85	119	210	4.71e-13	71.2
g11056	XP_011076008.1	90.027	2216	197	6	1	2193	1	2215	0	4127
g11059	XP_028112654.1	71.111	135	35	1	1	131	1	135	6.03e-65	200
g11060	XP_011076004.1	88.56	507	57	1	19	524	1	507	0	951
g11062	XP_011076000.1	78.635	674	134	6	1	671	1	667	0	1063
g11065	XP_011075997.1	80.71	1042	140	11	1	982	1	1041	0	1684
g11067	XP_011075995.1	68.531	286	81	4	1	284	1	279	9.97e-133	382
g11068	XP_021628388.1	31.677	161	85	4	2	140	39	196	4.7e-12	70.5
g11069	XP_011075994.1	78.007	291	45	5	1	280	1	283	2.71e-153	437
g11070	XP_012851455.1	71.947	524	138	3	1	522	79	595	0	783
g11071	XP_012851455.1	71.958	378	104	2	97	472	218	595	0	587
g11072	XP_011097991.1	67.288	590	176	5	6	578	32	621	0	813
g1107	XP_011070877.1	82.083	653	114	3	59	710	31	681	0	1100
g11073	XP_011075993.1	58.628	481	178	7	2	465	9	485	0	563
g11074	XP_012852270.1	45.952	457	173	7	6	391	19	472	2.3e-129	386
g11075	XP_011075993.1	57.759	464	182	7	3	455	6	466	0	543
g11076	XP_020548966.1	77.049	366	56	4	1	343	1	361	0	542
g11080	XP_011075991.1	82.534	584	99	2	1	581	1	584	0	996
g11082	XP_022844479.1	73.924	395	97	1	208	596	380	774	0	623
g11083	XP_012852071.1	84.434	212	33	0	1	212	1	212	9.08e-131	377
g11084	XP_011075990.1	69.173	665	145	5	1	607	1	663	0	850
g11085	XP_011084510.1	87.227	321	36	2	1	317	1	320	0	591
g11087	XP_016558421.1	50.725	69	29	2	1	64	172	240	1.2e-09	61.6
g11089	XP_022844097.1	51.485	101	41	4	215	310	102	199	1.27e-19	93.2
g1109	XP_009778641.1	40.845	142	64	2	11	132	10	151	1.29e-32	117
g11090	XP_020550783.1	86.364	44	6	0	1	44	1166	1209	6.33e-20	88.2
g11091	XP_022844096.1	37.273	110	61	5	1	107	181	285	3.16e-08	58.5
g11094	XP_011072951.1	68.852	61	19	0	40	100	123	183	1.74e-20	94.4
g11095	XP_027770206.1	43.662	71	39	1	4	73	173	243	8.38e-07	54.7
g11096	XP_011069341.1	65.315	444	76	16	37	407	10	448	5.76e-155	451
g11098	XP_011075969.1	77.125	647	142	2	60	700	1	647	0	1036
g11099	XP_012852199.1	62.214	262	93	4	34	294	1	257	6.51e-107	317
g111	XP_028065855.1	53.521	142	64	2	1	142	1	140	5.73e-41	139
g11102	XP_011075968.1	83.5	400	58	1	1	392	1	400	0	652
g11103	XP_011075966.1	65.721	811	217	8	1	793	1	768	0	1046
g11104	XP_011075965.1	41.176	204	64	7	1	153	2	200	1.67e-28	110
g11105	XP_011075964.1	84.756	328	48	2	39	364	1	328	0	576
g11106	XP_012852220.1	81.053	95	18	0	57	151	5	99	1.9e-52	167
g11107	XP_011075962.1	77.806	392	78	3	70	452	1	392	0	635
g11109	XP_011075961.1	70.79	582	153	3	1	579	1	568	0	810
g11110	XP_011075959.1	73.855	677	138	9	1	651	1	664	0	953
g11111	XP_022890390.1	69.136	162	41	4	1	157	1	158	7.7e-60	190
g11112	XP_022844503.1	72.5	40	11	0	28	67	31	70	9.19e-12	61.6
g11114	XP_011075956.1	94.016	869	52	0	354	1222	1	869	0	1706
g11115	XP_022890396.1	55.952	84	33	3	14	97	7	86	7.97e-19	79.7
g11116	XP_020551785.1	68.684	760	213	3	1	735	1	760	0	1085
g11120	XP_011075952.1	68.028	563	164	5	1	548	145	706	0	753
g11121	XP_011075952.1	51.613	124	51	4	1	119	1	120	8.93e-22	95.5
g11123	XP_011075948.1	52.101	119	33	5	1	97	190	306	1.33e-21	92
g11124	XP_012843139.1	55.46	815	285	7	27	764	43	856	0	896
g11125	XP_012844698.1	91.509	106	9	0	1	106	1	106	5.45e-69	207
g11128	XP_011075936.1	68.24	233	68	3	1	233	1	227	1.21e-105	310
g11132	XP_012843199.1	90.87	460	41	1	1	460	1	459	0	867
g11133	XP_011075929.1	80.597	201	30	1	47	238	1	201	8.44e-105	308
g11135	XP_002321381.1	74.303	323	83	0	40	362	37	359	0	515
g11136	XP_012845287.1	63.559	472	128	5	1	437	6	468	0	616
g11138	XP_011084543.1	90.333	300	29	0	1	300	1	300	0	565
g11139	XP_020549235.1	74.4	375	68	2	1	347	1	375	0	571
g11140	XP_011097155.1	87.063	572	73	1	1	572	1	571	0	1041
g11141	XP_011075924.1	69.481	154	47	0	75	228	2	155	1.08e-68	228
g11142	XP_011084546.1	83.824	136	20	2	1	136	1	134	9.02e-80	237
g11144	XP_011075919.1	79.273	550	97	3	1	548	1	535	0	817
g11145	XP_012843274.1	63.636	88	28	2	1	84	1	88	5.31e-27	108
g11146	XP_011075917.2	78.246	285	52	4	4	282	1	281	4.15e-153	434
g11147	XP_013633058.1	100	121	0	0	1	121	1	121	4.52e-85	252
g11149	XP_011075910.1	84.146	82	10	1	4	82	7	88	4.47e-44	148
g1115	XP_020523204.1	82.759	58	10	0	15	72	71	128	3.64e-29	110
g11150	XP_011076902.1	67.544	228	56	6	1	211	1	227	9.23e-99	291
g11151	XP_011101646.2	57.384	237	93	1	36	264	132	368	2.2e-87	270
g11152	XP_010658720.1	59.112	428	121	2	14	388	10	436	1.01e-174	499
g11154	XP_011077245.1	74.542	601	134	8	40	630	1	592	0	926
g11157	XP_012858456.1	88.189	508	60	0	74	581	20	527	0	935
g11158	XP_027111400.1	87.81	525	64	0	4	528	2	526	0	963
g11159	XP_020549004.1	80.499	641	116	5	1	635	1	638	0	1027
g1116	XP_022881894.1	70.833	72	21	0	1	72	181	252	1.13e-26	103
g11160	XP_017216719.1	80.357	56	8	1	5	57	126	181	8.79e-20	87
g11161	XP_011094485.1	91.429	105	9	0	36	140	3	107	2.55e-62	192
g11162	XP_012834797.1	79.275	386	75	1	1	381	1	386	0	626
g11163	XP_011094473.1	51.657	513	195	7	1	461	1	512	1.32e-161	472
g11165	XP_011094472.1	52.294	109	43	2	1	108	1	101	2.68e-32	114
g11166	XP_011094470.1	60.698	659	217	13	6	630	14	664	0	734
g11167	XP_031118734.1	52.027	444	133	13	1	380	1	428	3.13e-106	338
g11169	XP_009591125.1	91.096	146	3	2	1	136	1	146	1.09e-85	252
g11170	XP_019194304.1	90.845	142	4	1	6	138	143	284	2.35e-83	251
g11171	XP_012834788.1	62.5	104	25	1	1	90	211	314	8.68e-35	129
g11173	XP_011076897.1	62.269	379	127	6	62	435	195	562	7.12e-147	438
g11174	XP_011076898.1	78.528	163	32	2	168	328	211	372	3.14e-69	228
g11175	XP_011076900.1	87.709	179	22	0	1	179	5	183	2.99e-111	325
g11176	XP_012834577.1	54.373	263	73	11	6	225	2	260	2.43e-65	209
g11178	XP_011094500.1	70.355	479	117	1	10	463	7	485	0	674
g1118	XP_012855227.1	79.355	155	32	0	10	164	3	157	8.53e-89	262
g11180	XP_011094501.1	87.137	482	61	1	16	497	1	481	0	882
g11182	XP_011094505.1	73.81	588	97	5	1	531	1	588	0	865
g11183	XP_012834573.1	82.114	369	62	3	1	367	1	367	0	618
g11184	XP_011094507.1	53.448	116	47	1	1	116	1	109	4.51e-33	119
g11185	XP_011094551.1	82.979	470	78	1	9	476	25	494	0	841
g11186	XP_011094550.1	73.629	383	95	2	1	378	1	382	0	598
g11187	XP_011094513.1	61.702	282	103	3	1	279	1	280	6.69e-119	347
g11190	XP_011094519.1	57.755	490	167	4	134	586	452	938	6.28e-163	503
g11191	XP_012834767.1	71.06	349	80	2	1	328	1	349	0	527
g11193	XP_011094523.1	88.487	608	67	1	10	614	22	629	0	1134
g11194	XP_020548933.1	66.213	2572	830	17	3	2542	4	2568	0	3341
g11195	XP_011077273.1	66.057	383	80	5	1	341	1	375	7.32e-170	485
g11196	XP_011077276.1	84.428	411	63	1	1	411	1	410	0	677
g112	XP_011074334.1	91.176	34	3	0	34	67	701	734	1.01e-11	67
g11200	XP_020548790.1	76.564	1071	222	7	10	1054	18	1085	0	1616
g11201	XP_020548789.1	67.944	1070	280	11	2	1008	25	1094	0	1370
g1120	XP_011070859.1	48.768	203	70	5	12	208	7	181	3.92e-49	164
g11202	XP_011077275.1	77.939	1106	214	9	9	1095	13	1107	0	1768
g11204	XP_011077251.1	72.857	420	70	2	1	376	1	420	0	575
g11206	XP_011077254.1	65.976	338	95	6	1	321	1	335	1.43e-147	424
g11209	XP_017413141.1	51.471	68	25	3	18	80	30	94	3.71e-10	60.8
g11210	XP_012834754.1	81.262	507	93	2	134	638	1	507	0	829
g11213	XP_017424664.1	37.736	159	77	5	12	152	137	291	2.73e-15	85.9
g11215	XP_011077262.1	86.999	723	86	3	1	716	1	722	0	1241
g11217	XP_012834568.1	73.451	113	23	2	1	106	1	113	1.24e-50	163
g11218	XP_012834939.1	64.11	730	174	11	1	643	3	731	0	922
g1122	XP_011070857.1	84.411	789	122	1	1	789	1	788	0	1360
g11220	XP_011076972.1	68.944	322	79	4	33	333	1	322	2.5e-139	404
g11222	XP_011076975.1	71.833	600	117	14	1	571	1	577	0	815
g11223	XP_011084338.1	68.153	314	50	4	2	265	3	316	2.02e-137	397
g11224	XP_011076987.1	70.393	483	110	9	1	452	1	481	0	618
g11227	XP_011094202.1	79.161	691	125	9	1	679	1	684	0	1019
g11228	XP_011076988.1	70.397	706	204	5	1	703	1	704	0	1002
g11229	XP_011077126.1	48.188	276	103	6	8	245	11	284	1.75e-68	218
g1123	XP_011070856.1	73.125	480	111	6	95	565	1	471	0	709
g11230	XP_011084340.1	70.485	227	57	1	1	217	1	227	3.17e-110	321
g11231	XP_022896306.1	50.676	148	51	7	15	145	29	171	2.39e-24	103
g11233	XP_012834736.1	81.176	255	42	2	107	361	1	249	6.72e-144	417
g11235	XP_011076998.1	86.833	281	37	0	1	281	1	281	0	509
g11236	XP_022880691.1	35.965	114	69	2	19	132	47	156	2.84e-18	82
g11237	XP_012834490.1	79.698	463	93	1	4	465	1	463	0	790
g11238	XP_012834490.1	66.969	551	151	5	10	537	3	545	0	746
g11239	XP_023900910.1	39.714	350	113	8	8	283	10	335	6.01e-57	197
g11240	XP_012834490.1	52.083	192	72	5	22	194	349	539	3.5e-47	167
g11242	XP_011077002.1	92.797	236	17	0	2	237	5	240	2.08e-159	447
g11245	XP_011094824.1	84.894	470	71	0	50	519	1	470	0	797
g11246	XP_011087620.1	73.077	312	61	2	1	311	14	303	1.68e-159	452
g11248	XP_011092265.1	77.462	985	138	11	1	911	21	995	0	1503
g11250	XP_011092268.1	76.296	405	92	3	1	405	77	477	0	629
g11251	XP_011094629.1	34.593	344	197	15	57	389	56	382	1.44e-33	136
g11252	XP_011094629.1	28.413	271	165	5	32	274	111	380	5e-27	115
g11253	XP_011092273.1	74.03	335	85	2	1	333	1	335	2.04e-176	504
g11254	XP_011084162.1	77.094	406	86	2	12	411	43	447	0	635
g11257	XP_019232696.1	66.298	181	12	3	34	167	1	179	3.82e-67	213
g11259	XP_012839497.1	77.157	591	127	2	28	610	35	625	0	932
g1126	XP_027100214.1	63.061	379	117	7	1	366	79	447	2.91e-163	471
g11260	XP_011078792.1	53.786	383	148	6	5	362	5	383	1.16e-121	362
g11261	XP_012828876.1	74.359	156	35	2	1	151	1	156	3.01e-80	239
g11262	XP_011097153.1	76.962	395	67	3	1	371	1	395	0	608
g11263	XP_011078873.1	97.101	276	8	0	1	276	1	276	0	568
g11265	XP_011099773.1	67.227	357	104	4	5	352	26	378	5.3e-178	504
g11266	XP_011097058.1	75.399	626	133	1	1	605	1	626	0	1026
g11268	XP_009786647.1	41.353	399	174	10	56	451	12	353	1.43e-79	265
g1127	XP_011070845.1	74.5	400	95	4	15	408	64	462	0	606
g11270	XP_011091802.1	78.772	928	187	4	1	925	1	921	0	1488
g11272	XP_027074336.1	67.969	128	33	3	6	126	206	332	7.11e-48	167
g11273	XP_012828867.1	79.57	465	86	4	1	456	1	465	0	748
g11276	XP_022843958.1	68.254	441	121	3	5	428	18	456	0	615
g11279	XP_011097136.1	90.212	613	53	1	310	915	1	613	0	1159
g1128	XP_027100214.1	53.086	324	93	8	1	271	79	396	4.68e-104	317
g11280	XP_012832556.1	76.871	147	32	1	1	147	1	145	7.04e-83	245
g11281	XP_012832592.1	75.641	390	92	1	1	387	1	390	0	621
g11282	XP_011097133.1	58.261	115	22	3	35	124	51	164	2.43e-34	122
g11283	XP_006430642.1	88.732	71	8	0	2	72	7	77	2.53e-42	137
g11285	XP_011097131.1	88.406	1104	124	4	1	1101	1	1103	0	1980
g11286	XP_011097256.1	65.786	757	210	12	1	716	1	749	0	944
g11287	XP_011097257.1	77.778	198	34	4	1	188	1	198	1.58e-88	264
g11288	XP_011097259.1	87.788	565	55	6	1	562	1	554	0	973
g11290	XP_018843935.1	51.724	58	19	2	88	139	35	89	1.33e-09	57.8
g11292	XP_011098933.1	70.728	632	164	7	68	679	1	631	0	831
g11293	XP_026426600.1	54.762	42	19	0	98	139	159	200	1.23e-07	56.2
g11295	XP_011098929.1	79.227	414	77	4	8	417	29	437	0	673
g11297	XP_011098929.1	74.892	462	87	6	72	529	1	437	0	700
g11298	XP_011097263.1	58.673	663	223	10	46	670	81	730	0	786
g11299	XP_011071245.1	66.055	109	28	3	12	111	19	127	4.35e-40	135
g1130	XP_011086814.1	50.256	390	124	8	1	324	82	467	2.77e-117	352
g11300	XP_020554709.1	85.345	232	34	0	1	232	35	266	6.06e-146	413
g11301	XP_011077647.2	83.142	261	44	0	1	261	12	272	1.19e-166	467
g11302	XP_009804211.1	62.698	126	47	0	1	126	183	308	3.64e-55	180
g11303	XP_011097269.1	84.058	69	11	0	1	69	16	84	9.82e-37	123
g11304	NP_001327001.1	38.947	95	23	4	5	64	9	103	5.46e-07	52
g11305	XP_021822998.1	68.831	231	72	0	1	231	114	344	5.41e-113	342
g11306	XP_012840752.1	69.88	83	25	0	103	185	504	586	7.31e-31	123
g11307	XP_011097275.1	79.751	321	64	1	4	323	5	325	0	531
g11308	XP_011097276.1	78.788	198	41	1	1	197	1	198	1.98e-113	333
g11309	XP_012844360.1	92.727	330	24	0	1	330	1	330	0	646
g1131	XP_011094319.1	77.095	358	74	2	3	352	16	373	0	575
g11311	XP_012844366.1	70.388	206	57	2	1	205	1	203	6.85e-105	306
g11312	XP_011098888.1	81.973	294	52	1	35	327	1	294	5.9e-178	501
g11314	XP_011097286.1	88.034	117	14	0	33	149	1	117	9.53e-65	199
g11315	XP_011097289.1	85.526	380	55	0	1	380	1	380	0	697
g11316	XP_011097292.2	73.118	372	90	3	42	404	7	377	0	563
g11317	XP_011097296.1	86.508	756	99	2	39	794	1	753	0	1309
g11318	XP_011097294.1	77.539	512	108	2	1	505	1	512	0	819
g11319	XP_022879278.1	61.576	609	233	1	25	633	38	645	0	734
g11321	XP_012840739.1	74.121	398	94	3	11	399	15	412	0	615
g11323	XP_011098862.1	48.276	232	69	8	1	184	1	229	6.72e-53	174
g11325	XP_011097303.1	54.923	650	235	12	2	600	5	647	0	673
g11326	XP_012840552.1	72.34	141	39	0	1	141	1	141	1.58e-69	211
g11328	XP_012840553.1	71.429	140	25	1	1	125	1	140	1.01e-65	201
g11329	XP_012840553.1	70.796	113	27	1	62	168	28	140	2.72e-46	154
g1133	XP_011071262.2	42.199	391	115	15	1	290	1	381	1.38e-65	216
g11330	XP_012840554.1	69.286	140	28	1	1	125	1	140	1.39e-64	198
g11331	XP_011098854.1	62.5	1072	338	17	1	1023	1	1057	0	1208
g11333	XP_011097307.1	67.774	301	60	3	1	277	1	288	1.26e-127	370
g11334	XP_011097309.1	85.897	468	64	2	2	468	1	467	0	816
g11335	XP_011097310.1	87.864	206	23	2	1	206	1	204	3.85e-133	377
g11336	XP_011097311.1	86.207	406	56	0	1	406	1	406	0	724
g11338	XP_012850485.1	89.677	310	31	1	29	337	1	310	0	585
g1134	XP_012840575.1	73.404	470	115	2	90	551	168	635	0	714
g11340	XP_011098836.1	44	275	74	7	8	202	19	293	9e-66	209
g11341	XP_015876763.1	27.083	384	247	11	46	411	32	400	1.9e-29	124
g11344	XP_020987654.1	67.748	493	147	4	1	486	440	927	0	691
g11346	XP_011097255.1	85.185	108	16	0	37	144	201	308	1.47e-62	199
g11348	XP_011097320.1	84.211	133	19	2	1	132	1	132	3.64e-75	224
g11349	XP_011097321.1	89.964	279	28	0	154	432	1	279	0	518
g1135	XP_012846076.1	64.932	365	55	10	1	294	1	363	5.73e-151	432
g11351	XP_011097324.1	93.542	511	33	0	5	515	4	514	0	993
g11354	XP_011097329.1	85.496	524	60	2	59	566	1	524	0	928
g11356	XP_012840716.1	84.112	428	58	4	45	464	1	426	0	738
g11358	XP_011097331.1	69.062	501	138	7	1	489	55	550	0	716
g11359	XP_011097333.1	57.455	550	153	18	1	474	1	545	1.54e-166	486
g11360	XP_011098799.1	51.546	194	48	4	1	148	1	194	7.03e-57	181
g11362	XP_011097336.1	80	275	52	2	87	359	1	274	1.55e-155	443
g11363	XP_011097339.1	87.636	275	26	1	36	302	1	275	0	508
g11365	XP_022873278.1	60.227	88	29	4	59	141	1	87	3.11e-23	93.2
g11366	XP_012840550.1	62.5	88	29	1	1	88	74	157	4.68e-32	115
g11369	XP_012840549.1	72.152	158	25	3	1	141	1	156	1.38e-70	214
g1137	XP_011070826.1	89.749	478	49	0	18	495	17	494	0	848
g11371	XP_012840707.1	55.62	347	75	10	10	280	1	344	8.07e-100	304
g11372	XP_011097349.1	83.846	390	62	1	13	402	18	406	0	690
g11374	XP_011097353.1	88.587	368	36	2	105	466	1	368	0	682
g11377	XP_012840703.1	79.684	443	89	1	44	485	1	443	0	767
g11378	XP_022895086.1	43.269	104	38	3	6	88	22	125	1.23e-14	70.5
g11379	XP_011097362.1	68.849	504	95	8	1	498	1	448	0	654
g11381	XP_011097366.2	70.604	364	105	2	3	365	20	382	0	564
g11382	XP_011097377.1	61.957	184	61	2	5	180	1	183	3.19e-71	223
g11383	XP_011097379.1	84.571	350	54	0	8	357	5	354	0	630
g11384	XP_011101797.1	79.205	327	68	0	53	379	1	327	0	568
g11385	XP_011097382.1	64.736	397	131	4	1	393	1	392	0	522
g11386	XP_012840696.1	63.492	567	151	9	1	544	1	534	0	614
g11387	XP_031260201.1	69.9	299	77	1	25	310	4	302	2.55e-155	442
g11388	XP_011097405.1	68.06	335	95	4	5	333	1	329	7.17e-135	392
g11389	XP_011097406.1	68.01	397	109	5	8	389	10	403	3.23e-180	512
g1139	XP_011088101.1	65.823	237	59	6	1	216	1	236	5.8e-94	280
g11390	XP_011097409.1	75.953	682	164	0	143	824	26	707	0	1046
g11391	XP_011098422.1	68.224	107	25	5	1	99	1	106	5.24e-36	123
g11392	XP_011097516.1	78.667	150	22	2	3	143	2	150	1.47e-80	241
g11393	XP_011097424.2	72.162	370	93	3	22	384	36	402	1.1e-180	515
g11394	XP_011097426.1	74.671	608	133	9	1	601	1	594	0	901
g11395	XP_011077267.1	58.537	205	53	2	7	179	17	221	2.69e-77	236
g11396	XP_027154721.1	70.109	184	54	1	1	184	1	183	1.2e-88	263
g11397	XP_012849599.1	73.545	189	24	3	40	203	1	188	1.95e-81	246
g11398	XP_011097431.1	54.13	920	348	17	1	864	1	902	0	868
g1140	XP_012835115.1	70.27	111	33	0	2	112	17	127	8.7e-47	160
g11400	XP_011097436.1	87.709	179	22	0	1	179	1	179	4.36e-118	337
g11401	XP_020554671.1	49.682	157	23	2	18	118	22	178	1.98e-29	110
g11402	XP_011098468.1	73.055	694	167	4	1	676	1	692	0	1027
g11404	XP_011085832.1	59.623	265	70	7	38	266	1	264	1.87e-93	282
g11405	XP_011085829.1	91.176	408	33	1	1	405	1	408	0	738
g11406	XP_028089945.1	82.222	135	23	1	1	135	1	134	7.4e-79	235
g11408	XP_011085825.1	76.259	278	59	2	1	271	1	278	2.53e-155	440
g11409	XP_011098499.1	70.238	336	87	2	65	399	1	324	1.16e-148	431
g1141	XP_022884307.1	76.471	68	16	0	6	73	60	127	8.96e-29	111
g11410	XP_011085814.1	80.729	768	132	4	1	753	8	774	0	1278
g11413	XP_011098517.1	83.725	639	86	5	1	625	1	635	0	1076
g11414	XP_011085803.2	81.206	282	53	0	437	718	38	319	3.19e-166	486
g11416	XP_022854149.1	45.652	184	58	4	1	183	1	143	6.43e-35	125
g11417	XP_027153059.1	91.837	49	4	0	33	81	145	193	2.65e-26	100
g11419	XP_011078682.1	66.485	549	146	10	9	525	13	555	0	694
g1142	XP_011077152.1	48.352	455	153	13	9	386	26	475	2.09e-111	340
g11421	XP_011078675.1	87.572	523	59	2	100	616	1	523	0	950
g11422	XP_011086910.1	64.208	366	82	7	1	344	1	339	2.55e-140	407
g11424	XP_011086911.1	41.441	111	29	3	6	81	9	118	1.22e-13	70.5
g11425	XP_011101921.1	76.95	282	58	2	1	275	1	282	7.14e-157	443
g11426	XP_011101448.1	84.259	324	40	3	1	313	1	324	1.07e-174	495
g11428	XP_011101446.1	70.197	406	95	4	1	380	22	427	0	551
g1143	XP_011070825.1	61.864	118	35	6	10	122	37	149	8.03e-38	130
g11430	XP_011085317.1	38.565	446	183	15	1	398	1	403	1.66e-60	207
g11431	XP_011101440.1	84.289	471	64	3	1	463	251	719	0	790
g11432	XP_012830286.1	49.801	1004	363	19	8	883	7	997	0	843
g11434	XP_011101437.1	92.683	82	6	0	31	112	12	93	4.33e-52	165
g11436	XP_011101434.1	97.263	475	13	0	1	475	1	475	0	939
g11437	XP_011101434.1	96.632	475	16	0	37	511	1	475	0	937
g11438	XP_011101433.1	58.52	446	151	8	5	419	8	450	9.07e-175	502
g11439	XP_015065205.1	67.442	86	24	2	8	90	11	95	9.02e-28	102
g1144	XP_011070823.1	80.132	151	30	0	33	183	1	151	1.06e-66	225
g11440	XP_011101423.1	80.79	557	92	2	1	555	1	544	0	888
g11442	XP_031131625.1	65	60	21	0	1	60	1	60	1.04e-19	82.8
g11444	XP_011101422.1	92.202	218	17	0	1	218	1	218	2.76e-148	416
g11445	XP_011101421.1	58.929	280	72	6	8	245	9	287	2.13e-102	305
g11446	XP_022723946.1	46.383	235	94	10	2	215	14	237	4.96e-45	155
g11447	XP_020547006.1	81.644	365	60	3	1	360	1	363	0	605
g11449	XP_011085972.1	85.265	604	74	5	79	668	1	603	0	1061
g1145	XP_011070813.1	79.85	933	169	6	8	923	12	942	0	1551
g11450	XP_020547006.1	90.591	372	24	1	1	361	977	1348	0	696
g11452	XP_011101419.1	81.818	209	32	1	43	245	219	427	4.24e-107	321
g11453	XP_012830294.1	51.98	202	72	6	1	178	2	202	2.43e-58	186
g11454	XP_011101410.1	92.748	524	38	0	1	524	1	524	0	1004
g11456	XP_011101407.1	53.968	63	29	0	22	84	378	440	2.44e-10	61.6
g11459	XP_011101409.1	69.551	312	84	3	1	302	1	311	4.58e-135	397
g11460	XP_011101406.1	70.294	680	167	8	1	645	4	683	0	954
g11461	XP_022845820.1	77.778	459	82	3	3	442	2	459	0	737
g11462	XP_011101395.1	51.319	417	118	19	23	367	5	408	2.55e-98	303
g11464	XP_011101394.1	63.12	686	192	14	30	668	1	672	0	770
g11467	XP_012848675.1	65.868	167	45	2	12	166	2	168	9.69e-72	219
g11468	XP_012848864.1	81.037	791	136	5	1	787	1	781	0	1282
g11469	XP_011101389.1	71.429	168	30	3	1	151	1	167	1.38e-75	228
g1147	XP_011070807.1	50.718	209	92	4	1	200	1	207	4.26e-56	182
g11470	XP_011101388.1	69.521	292	56	3	26	285	11	301	2.57e-133	385
g11471	XP_006362411.1	85.185	135	20	0	8	142	23	157	4.25e-86	255
g11472	XP_011085996.1	65.854	164	34	7	1	147	1	159	8.2e-61	190
g11473	XP_012849178.1	71.082	453	124	3	1	449	1	450	0	636
g11474	XP_011096452.1	66.957	115	35	1	1	112	36	150	3.59e-50	164
g11475	XP_011096436.1	89.062	128	14	0	1	128	1	128	1.83e-79	236
g11476	XP_011096431.1	81.728	706	129	0	6	711	2	707	0	1220
g11477	XP_011096430.1	73.711	388	81	5	1	369	53	438	0	551
g11479	XP_012830319.1	76.829	82	18	1	6	86	76	157	3.25e-33	117
g11480	XP_011096427.1	78.415	366	68	3	5	360	43	407	0	604
g11481	XP_011086011.1	73.256	344	64	5	63	379	320	662	2.51e-171	499
g11482	XP_020553909.1	82.428	552	77	4	1	532	1	552	0	921
g11483	XP_028094966.1	52.326	86	37	1	1	82	305	390	5.04e-24	99.4
g11484	XP_017229759.1	50.556	180	81	2	30	209	27	198	2.46e-50	173
g11485	XP_022642984.1	39.35	277	80	8	17	212	48	317	2.47e-48	167
g11486	XP_028094966.1	58.286	350	138	4	34	376	42	390	2.85e-142	416
g11487	XP_012848462.1	57.812	384	126	7	1	349	1	383	1.19e-140	424
g11489	XP_011096420.1	54.242	389	151	3	10	371	18	406	5.3e-148	430
g11490	XP_022848004.1	88.042	577	50	1	5	562	9	585	0	1056
g11491	XP_011096415.1	74.468	235	57	2	26	257	1	235	3.55e-123	355
g11492	XP_027156248.1	50	52	24	1	13	62	903	954	4.41e-11	62.8
g11493	XP_011096413.1	88.941	425	45	1	1	423	1	425	0	749
g11497	XP_011096411.1	65.204	319	100	3	1	316	1	311	3.87e-140	404
g11499	XP_012849249.1	63.09	233	71	1	4	221	6	238	4.83e-106	311
g1150	XP_020547687.1	72.826	184	29	5	1	164	1	183	5.79e-86	255
g11500	XP_020554049.1	74.79	714	171	4	10	715	1	713	0	1089
g11501	XP_011096402.1	65.483	507	175	0	36	542	55	561	0	668
g11503	XP_011096398.1	84.704	693	106	0	1	693	1	693	0	1246
g11504	XP_011096392.1	77.5	200	40	1	7	201	7	206	5.43e-110	320
g11505	XP_022845809.1	77.869	244	15	1	1	205	181	424	5.76e-126	368
g11506	XP_011085688.1	61.667	60	14	4	23	74	380	438	2.96e-12	66.6
g11507	XP_011096384.1	65.68	338	104	3	30	358	30	364	6.55e-158	453
g11508	XP_012848804.1	60.699	229	88	2	1	229	145	371	5.07e-101	303
g11509	XP_011096384.1	72.222	108	30	0	30	137	30	137	1.97e-49	167
g11510	XP_028116147.1	53.101	258	63	8	4	206	7	261	4.71e-71	222
g11511	XP_011096382.1	69.756	205	53	3	1	204	1	197	3.59e-92	273
g11512	XP_011096377.1	57.412	371	77	10	3	294	4	372	1.46e-131	384
g11513	XP_012849276.1	83.333	150	25	0	19	168	1	150	2.57e-80	242
g11514	XP_011096372.1	63.55	631	224	2	1	631	1	625	0	766
g11517	XP_011096373.2	84.583	480	72	2	32	510	1	479	0	862
g11518	XP_011096369.1	85.542	166	23	1	1	165	2	167	2.36e-98	288
g1152	XP_017219101.1	79.661	59	12	0	53	111	206	264	3.66e-26	103
g11521	XP_020554020.1	67.995	728	189	13	1	693	1	719	0	944
g11522	XP_027163051.1	67.793	503	142	4	3	487	2	502	0	689
g11523	XP_011096367.1	62.295	122	42	1	1	122	1	118	4.65e-46	152
g11524	XP_011096366.1	86.129	1067	146	2	1	1067	1	1065	0	1861
g11525	XP_012831439.1	80	180	35	1	1	179	1	180	2.92e-96	285
g11527	XP_011096364.1	67.847	339	85	7	1	323	1	331	3.36e-158	451
g11528	XP_011096363.1	81.199	734	138	0	1	734	1	734	0	1175
g11529	XP_011096362.1	76.44	191	45	0	9	199	47	237	2.27e-109	318
g11531	XP_011096358.1	72.6	1646	413	16	1	1610	1	1644	0	2293
g11533	XP_011096356.1	86.628	344	36	3	1	337	1	341	0	588
g11537	XP_011096356.1	84.985	333	40	3	1	326	1	330	0	561
g1154	XP_024993987.1	70.13	77	15	1	7	75	52	128	7.79e-26	102
g11540	XP_012848915.1	79.821	1006	198	3	1	1002	1	1005	0	1677
g11541	XP_012848580.1	76.159	151	34	2	1	150	1	150	6.41e-73	221
g11542	XP_011086042.1	50	262	76	9	11	225	29	282	1.22e-65	210
g11543	XP_011079618.1	63.542	96	35	0	1	96	1235	1330	4.87e-31	124
g11545	XP_012848662.1	36.471	85	35	2	1	73	95	172	8.09e-09	55.1
g11546	XP_012830345.1	76.404	89	13	1	5	85	6	94	4.54e-35	121
g1155	XP_011076732.1	51.779	253	67	10	6	207	11	259	8.01e-64	204
g11551	XP_007025553.1	70.815	233	63	2	31	260	1	231	9.67e-115	334
g11554	XP_009612090.1	34.483	116	48	4	15	103	485	599	6.53e-09	58.2
g11557	XP_011096342.1	86.842	608	80	0	127	734	17	624	0	1105
g11558	XP_020553960.1	44.34	530	262	13	54	558	72	593	6.87e-102	325
g1156	XP_011071255.1	65.169	267	86	4	21	281	21	286	2.49e-126	367
g11561	XP_011096337.1	81.306	444	81	2	1	442	1	444	0	689
g11562	XP_011096330.1	73.056	746	172	10	54	773	1	743	0	1088
g11564	XP_012848914.1	82.508	303	53	0	5	307	2	304	0	528
g11566	XP_011096328.1	80	130	23	1	1	130	1	127	9.19e-62	191
g11569	XP_020554179.1	44.013	309	71	13	1	210	45	350	2.14e-51	175
g1157	XP_022846582.1	45.627	263	68	9	1	195	1	256	2.41e-47	161
g11572	XP_011096324.2	42.958	284	83	14	1	215	8	281	1.37e-46	161
g11574	XP_011096322.1	52.708	277	80	7	1	235	4	271	1.39e-75	235
g11575	XP_011077855.1	87.5	528	66	0	1	528	1	528	0	932
g11577	XP_011077842.1	77.188	320	51	6	3	303	7	323	4.37e-171	482
g11579	XP_011096314.1	75.13	193	19	4	15	178	54	246	6.82e-89	266
g1158	XP_011070785.1	54.983	291	75	8	1	238	1	288	1.08e-83	260
g11581	XP_011096313.1	77.206	136	28	1	54	186	89	224	1.14e-70	219
g11582	XP_011096311.1	59.016	183	57	4	1	169	1	179	6.53e-68	210
g11583	XP_011096310.1	68.545	213	45	4	31	221	1	213	1.27e-94	285
g11585	XP_011085666.1	70.696	877	236	7	51	909	30	903	0	1253
g11587	XP_011096304.1	78.397	287	59	1	1	284	1	287	5.91e-163	459
g11588	XP_011086074.1	76.471	153	36	0	1	153	1	153	6.57e-84	250
g1159	XP_011070777.1	82.993	294	50	0	1	294	113	406	0	534
g11590	XP_012849413.1	81.905	210	37	1	1	209	1	210	1.84e-117	338
g11591	XP_011082898.1	67.442	43	9	1	10	47	234	276	3.84e-08	56.6
g11593	XP_011096301.1	78.059	237	45	3	1	233	1	234	5.59e-130	372
g11595	XP_023768735.1	68.391	174	45	3	4	167	26	199	8.23e-74	226
g11596	XP_012848776.1	81.741	471	85	1	60	529	10	480	0	809
g11597	XP_011096293.1	76.613	248	51	2	1	241	1	248	2.41e-137	391
g11598	XP_011080863.1	63.731	863	224	16	1	785	1	852	0	1038
g11599	XP_012849090.1	82.687	335	57	1	1	335	1	334	0	585
g1160	XP_012846071.1	87.826	575	65	4	28	601	1	571	0	1064
g11605	XP_011086081.1	79.585	289	55	1	1	285	1	289	3.16e-173	486
g11606	XP_011096284.1	82.353	323	55	1	1	321	1	323	0	574
g11609	XP_012849016.1	69.42	811	160	12	18	791	6	765	0	1040
g1161	XP_011070773.1	75.126	398	81	4	1	382	1	396	0	573
g116	XP_011074333.2	49.905	529	108	20	11	386	30	554	4.37e-140	418
g11612	XP_011096647.1	35.417	192	83	2	92	242	120	311	4.01e-25	107
g11617	XP_011096273.1	71.266	703	174	8	8	685	14	713	0	936
g11619	XP_012848542.1	63.542	96	25	3	45	132	188	281	4.31e-27	107
g11621	XP_011096272.1	76.056	142	28	3	1	137	1	141	6.62e-71	215
g11622	XP_012848618.1	63.245	302	95	6	1	290	58	355	2.47e-133	387
g11623	XP_007148211.1	43.678	87	46	2	3	86	4	90	3.11e-19	80.1
g11624	XP_012091544.1	86.538	156	21	0	2	157	86	241	1.24e-97	286
g11625	XP_011096269.1	62.683	1364	433	13	1	1298	7	1360	0	1593
g11626	XP_011096267.1	74.375	320	76	2	1	316	1	318	0	514
g11629	XP_012849216.1	56.485	239	45	3	184	363	237	475	3.27e-74	243
g1163	XP_012827326.1	35.246	122	70	4	104	224	204	317	1.7e-13	74.7
g11630	XP_027111732.1	52.055	803	358	11	12	794	14	809	0	842
g11631	XP_011088881.1	84.884	172	24	1	3	172	5	176	1.36e-107	310
g11632	XP_011088879.1	56.25	128	45	2	79	195	2	129	2.03e-34	134
g11634	XP_012837965.1	70.927	399	108	4	1	399	1	391	0	596
g11636	XP_011088877.1	83.333	468	20	3	1	447	1	431	0	783
g11639	XP_011088876.2	71.592	785	188	5	1	780	1	755	0	1159
g1164	XP_012846120.1	57.756	303	99	8	1	275	3	304	8.97e-113	332
g11642	XP_011088873.1	80.603	1062	187	7	1	1046	1	1059	0	1748
g11643	XP_011090359.1	70.757	489	127	2	2	474	3	491	0	726
g11645	XP_012837970.1	76.375	491	112	3	1	487	1	491	0	780
g11646	XP_009631061.1	59.322	413	164	4	7	417	27	437	0	520
g11647	XP_011088865.2	75.899	473	100	3	21	480	34	505	0	745
g11649	XP_012839790.1	76.623	77	18	0	137	213	1	77	7.27e-35	127
g11650	XP_011088863.1	88.432	389	42	3	12	400	1	386	0	706
g11651	XP_011088861.1	89.08	174	19	0	6	179	3	176	1.55e-112	323
g11652	XP_012839790.1	78.205	78	17	0	87	164	1	78	1.07e-34	126
g1165	XP_020547528.1	56.235	425	83	6	21	343	162	585	7.16e-145	428
g11653	XP_011088859.1	84.646	254	36	1	1	254	216	466	6.27e-155	444
g11654	XP_024984258.1	55.288	208	45	3	3	162	4	211	5.16e-64	209
g11655	XP_009631061.1	47.664	214	87	3	45	235	226	437	3.84e-64	211
g11656	XP_011088866.1	62.986	489	171	3	3	482	7	494	0	636
g11657	XP_011079618.1	58.991	317	102	6	1	292	1	314	8.15e-79	275
g11658	XP_012838548.1	73.709	213	53	2	25	234	26	238	4.54e-112	327
g1166	XP_011070757.1	58.974	78	17	1	57	119	676	753	4.93e-19	89
g11660	XP_028105302.1	87.037	54	7	0	1	54	1	54	9.05e-27	98.2
g11661	XP_022898531.1	82.558	172	30	0	1	172	1	172	1.17e-91	300
g11662	XP_011088855.1	51.485	1010	422	18	25	981	30	1024	0	904
g11665	XP_011087221.1	96.791	187	6	0	72	258	1	187	3.21e-133	379
g11667	XP_011088839.1	58	150	41	5	63	195	1	145	3.67e-41	144
g11668	XP_012837978.1	65.732	785	212	11	16	749	47	825	0	1042
g11669	XP_018845377.1	35.768	534	217	13	496	906	1390	1920	2.57e-76	280
g11670	XP_016467271.1	40.196	102	44	2	80	164	165	266	1.44e-11	67.4
g11672	XP_028069868.1	48.387	93	40	2	1	85	30	122	5.47e-23	90.9
g11673	XP_009625407.1	74.596	433	86	5	21	433	1	429	0	639
g11675	XP_011088848.1	82.796	651	79	7	1	620	1	649	0	1023
g11676	XP_011099624.1	55.914	93	31	4	1	85	1	91	8.99e-17	80.1
g11677	XP_011088850.1	77.927	521	100	5	4	511	3	521	0	806
g11679	XP_011088851.1	67.434	304	82	6	1	295	1	296	7.47e-136	392
g1168	XP_011070741.1	75.069	726	173	7	1	723	9	729	0	1059
g11680	XP_020552608.1	55.204	221	75	4	17	221	4	216	2.04e-73	227
g11681	XP_011088853.1	75.439	456	112	0	1	456	1	456	0	694
g11684	XP_011089999.1	88.406	483	55	1	1	482	1	483	0	895
g11685	NP_001312213.1	79.921	254	50	1	14	266	5	258	2.49e-144	410
g11686	XP_011088832.1	78.531	531	111	1	5	532	35	565	0	885
g11688	XP_020552432.1	65.394	1702	506	21	2	1640	63	1744	0	2111
g11689	XP_020552571.1	84.3	414	65	0	240	653	356	769	0	743
g11691	XP_012837985.1	89.736	1023	98	4	1	1018	1	1021	0	1859
g11692	XP_012837987.1	64.951	408	104	7	1	372	1	405	1e-175	500
g11693	XP_022844997.1	79.545	176	36	0	106	281	1	176	1.27e-100	298
g11694	XP_011088822.1	92.506	387	28	1	56	441	1	387	0	754
g11697	XP_011088820.1	76.367	567	108	6	1	545	95	657	0	872
g11698	XP_011069934.1	76.485	842	147	4	1	795	1	838	0	1353
g117	XP_004498934.1	90.909	154	14	0	88	241	235	388	7.38e-90	276
g1170	XP_011070732.1	88.136	59	7	0	60	118	299	357	4.83e-27	108
g11700	XP_011088819.1	69.557	519	144	2	1	511	1	513	0	685
g11701	XP_011089983.1	81.579	532	91	4	1	526	1	531	0	878
g11702	XP_011089981.1	69.794	437	128	2	1	434	1	436	0	643
g11703	XP_022860648.1	69.945	905	257	6	1	896	66	964	0	1315
g11705	XP_021978608.1	93.75	32	2	0	5	36	884	915	4.85e-13	69.7
g11706	XP_011088814.1	83.4	500	78	1	1	495	1	500	0	817
g11707	XP_020549984.1	28.775	351	183	11	1	284	1	351	4.09e-13	75.5
g11709	XP_011088812.1	52.326	258	97	3	1	257	1	233	2.54e-87	268
g1171	XP_011070681.1	81.347	193	31	3	1	188	1	193	1.12e-106	309
g11710	XP_011088811.1	76.991	1130	203	11	1	1106	1	1097	0	1638
g11711	XP_011089976.1	82.135	459	74	3	6	456	7	465	0	771
g11712	XP_020172981.1	53.271	107	50	0	23	129	61	167	3.05e-33	126
g11713	XP_016547345.1	43.154	241	73	8	4	183	3	240	3.78e-51	170
g11714	XP_011088805.1	62.5	864	258	18	18	822	1	857	0	970
g11716	XP_011089973.1	45.732	164	88	1	26	189	40	202	1.68e-47	159
g11717	XP_018623952.1	70.69	58	15	1	59	114	1	58	1.78e-19	82.4
g1172	XP_022877189.1	73.725	255	62	3	30	281	1	253	1.17e-134	387
g11724	XP_012838005.1	77.132	551	104	5	1	536	1	544	0	887
g11725	XP_022875520.1	88.591	149	7	2	46	184	1	149	1.51e-85	254
g11726	XP_011088800.1	80.612	196	35	1	1	193	1	196	2.97e-109	316
g11727	XP_011089966.1	43.345	293	94	11	1	226	3	290	1.32e-57	189
g11728	XP_011088797.1	81.279	219	25	2	1	203	1	219	3.38e-113	329
g1173	XP_011101753.1	91.594	345	28	1	1	344	1	345	0	658
g11730	XP_011089194.1	67.335	1197	329	13	1	1141	1	1191	0	1577
g11732	XP_011088796.1	80.392	255	48	2	1	253	1	255	2.47e-139	397
g11733	XP_022874306.1	50.993	302	116	9	1	287	19	303	5.15e-85	263
g11735	XP_011088795.1	68.792	298	71	2	5	302	8	283	1.61e-150	429
g11737	XP_022888918.1	55.118	127	52	3	11	134	44	168	3.68e-37	130
g11738	XP_022888918.1	46.939	147	69	4	5	146	26	168	1.18e-34	124
g11739	XP_022890421.1	67.803	264	76	4	130	388	26	285	6.52e-112	337
g1174	XP_021299574.1	31.452	248	133	9	59	278	271	509	2.84e-12	73.9
g11742	XP_011075890.1	64.651	215	45	4	1	189	1	210	2.5e-92	273
g11744	XP_011075891.1	60.586	614	180	14	21	577	99	707	0	668
g11745	XP_022844534.1	62.791	86	21	2	1	80	1	81	1.13e-23	99
g11748	XP_011075893.1	84.583	240	27	1	1	240	78	307	3.86e-136	390
g11749	XP_011074585.1	71.333	150	43	0	1	150	1	150	4.73e-71	221
g1175	XP_011098433.1	60.294	68	27	0	35	102	13	80	1.39e-15	77
g11751	XP_012843432.1	63.194	883	305	8	2	867	3	882	0	1087
g11754	XP_011084565.1	83.333	294	28	1	4	276	84	377	2.06e-178	506
g11755	XP_011075901.1	47.561	82	24	1	1	63	35	116	2.69e-14	69.3
g11756	XP_011075902.2	62.821	234	71	5	1	219	1	233	3.71e-93	278
g11757	XP_011075903.1	43.764	441	123	14	8	327	43	479	9.46e-86	273
g11758	XP_011075906.1	57.926	511	122	19	24	459	15	507	3.87e-169	491
g11759	XP_011075907.1	58.792	927	347	8	1	918	1	901	0	1043
g1176	XP_011070943.1	52.632	190	69	6	1	173	1	186	1.16e-56	182
g11760	XP_011075908.1	71.714	852	231	5	1	847	1	847	0	1191
g11761	XP_011084559.1	80.247	81	16	0	1	81	4	84	2.15e-36	132
g11762	XP_011075909.1	67.229	830	227	10	144	933	1	825	0	1085
g11763	XP_011076905.1	58.785	609	214	11	1	593	1	588	0	597
g11764	XP_011076908.1	80.38	158	31	0	1	158	16	173	8.66e-79	236
g11766	XP_012858584.1	82.329	498	87	1	1	498	1	497	0	844
g11768	XP_011076913.1	84.181	177	26	1	7	183	6	180	3.7e-94	306
g11769	XP_012858621.1	50.658	152	75	0	1	152	20	171	1e-55	178
g11771	XP_011093520.1	53.333	555	127	8	1	423	1	555	0	535
g11772	XP_020553619.1	42.474	671	291	16	279	867	5	662	9.98e-130	410
g1177	XP_012827970.1	30.058	346	193	8	145	486	21	321	1.13e-41	157
g11774	XP_022861142.1	81.25	32	6	0	1	32	1	32	1.95e-11	61.2
g11775	XP_020549180.1	61.034	290	101	5	6	284	10	298	2.06e-118	349
g11777	XP_011076927.1	79.479	307	63	0	1	307	97	403	0	522
g11779	XP_011076924.1	73.853	436	114	0	73	508	1	436	0	656
g11780	XP_011076923.1	80.142	282	53	2	1	279	1	282	6.7e-155	438
g11783	XP_016549780.1	46.154	65	29	2	19	77	1	65	2.34e-09	54.7
g11785	XP_012858480.1	77.358	159	34	1	83	239	290	448	1.6e-85	268
g11788	XP_022879061.1	71.937	506	97	7	6	468	313	816	0	721
g11789	XP_022892551.1	68.713	342	106	1	1	342	1	341	0	517
g11790	XP_012858407.1	75.625	320	78	0	15	334	1	320	0	528
g11791	XP_022889972.1	86.297	343	47	0	3	345	2	344	0	602
g11792	XP_011076916.1	64.91	892	241	15	1	822	1	890	0	1045
g11793	XP_011076931.1	66.031	524	155	5	1	515	1	510	0	624
g11794	XP_012858084.1	57.055	163	50	7	1	149	1	157	2.03e-45	151
g11795	XP_011076950.1	71.523	151	41	2	1	150	1	150	5.29e-70	213
g11796	XP_012858357.1	91.379	116	10	0	1	116	18	133	5.32e-77	229
g11797	XP_011076946.1	81.25	240	45	0	1	240	1	240	8.36e-148	418
g11799	XP_011076937.1	67.174	1313	350	21	1	1248	1	1297	0	1610
g118	XP_012838222.1	52.239	67	26	2	3	69	131	191	1.83e-11	64.7
g1180	XP_011075586.1	55.67	97	41	1	1	97	299	393	2.77e-23	98.2
g11801	XP_011076935.1	81.994	361	64	1	4	363	23	383	0	629
g11802	XP_011076933.1	64.119	471	148	6	1	450	1	471	0	565
g11803	XP_022892551.1	64.497	338	119	1	1	338	1	337	2.84e-170	482
g11804	XP_012858153.1	64.979	237	44	3	140	337	36	272	1.88e-95	296
g11805	XP_031280457.1	72.671	161	37	3	1	155	271	430	9.82e-71	226
g11806	XP_011076951.1	36.429	140	59	5	1	111	1	139	9.38e-13	66.2
g11807	XP_012858867.1	81.04	327	57	2	1	323	1	326	0	558
g1181	XP_011070953.1	64.324	555	145	14	1	514	1	543	0	663
g11810	XP_006361486.1	87.069	232	29	1	56	286	1	232	5.72e-151	427
g11811	XP_022853472.1	63.907	302	108	1	23	324	19	319	7.5e-143	412
g11812	XP_006375318.1	63.556	225	67	2	53	262	144	368	5.89e-92	283
g11814	XP_011087723.1	88.35	309	15	1	3	290	41	349	0	568
g11815	XP_011092342.1	73.423	1110	273	8	4	1095	66	1171	0	1546
g1182	XP_012855301.1	45.614	171	61	5	1	143	1	167	1.72e-35	126
g11820	XP_011087728.1	80.731	602	108	3	1	596	1	600	0	1007
g11821	XP_019260570.1	52.322	323	115	7	1	285	2	323	1.09e-109	326
g11822	XP_011092345.1	66.165	399	114	5	7	387	5	400	0	526
g11824	XP_011092354.1	81.714	350	59	3	41	390	4	348	0	574
g11825	XP_019168674.1	74.771	218	53	1	1	216	2	219	5.4e-117	337
g11826	XP_011092358.1	87.112	419	54	0	1	419	1	419	0	768
g11827	XP_011092366.1	75.595	840	177	7	1	816	1	836	0	1259
g11828	XP_011087772.1	70.259	232	52	2	1	215	1	232	1.68e-103	306
g1183	XP_011070962.1	80.672	238	45	1	1	237	1	238	1.16e-133	381
g11832	XP_028107893.1	78.777	278	59	0	32	309	134	411	8.19e-165	471
g11833	XP_011092373.1	83.071	508	81	3	4	507	7	513	0	890
g11834	XP_011092374.1	69.058	223	63	3	51	268	3	224	4.83e-98	292
g11836	XP_022895584.1	85.864	191	27	0	1	191	1	191	1.36e-119	345
g11837	XP_011092380.1	92.191	397	31	0	1	397	8	404	0	786
g11841	XP_011092382.1	57.939	592	211	9	13	570	29	616	0	575
g11842	XP_011092693.2	55.248	505	177	17	1	459	1	502	4.52e-144	427
g11843	XP_011092385.1	94.37	373	21	0	28	400	1	373	0	739
g11844	XP_011092388.1	80.203	197	39	0	1	197	1	197	8.41e-119	340
g11847	XP_011087804.1	64.909	550	193	0	51	600	3	552	0	746
g11848	XP_020552830.1	54.317	278	52	10	1	206	1	275	4.54e-74	233
g11852	XP_011092389.1	78.811	387	81	1	1	387	1	386	0	624
g11853	XP_011087815.1	87.324	426	41	3	396	809	1	425	0	768
g11854	XP_011092392.2	56.034	116	48	1	1	113	304	419	5.66e-35	133
g11855	XP_011092392.2	61.818	385	140	2	1	378	32	416	1.07e-169	488
g11856	XP_011087825.1	98.361	61	1	0	61	121	1	61	7.4e-40	133
g11858	XP_011092393.1	56.286	350	135	6	1	332	1	350	1.11e-113	358
g1186	XP_011075568.1	87.857	560	68	0	1	560	1	560	0	1040
g11860	XP_019262048.1	53.211	218	97	3	1	218	1	213	1.52e-67	212
g11861	XP_017973011.1	39.773	88	46	2	15	97	1240	1325	1.11e-08	57.8
g11862	XP_009801435.1	70	180	52	2	2	180	3	181	3.31e-86	261
g11863	XP_019169763.1	70.548	146	41	1	4	147	176	321	1.24e-68	215
g11865	XP_012828420.1	55.611	606	190	15	1	537	6	601	0	603
g11866	XP_011092400.1	76.19	378	89	1	1	377	1	378	0	594
g11868	XP_011092697.1	74.332	187	41	2	1	180	1	187	9.01e-96	281
g11869	XP_011092401.1	73.856	612	129	11	8	591	9	617	0	845
g1187	XP_022726772.1	91.908	173	14	0	42	214	455	627	1.01e-106	325
g11872	XP_029120609.1	43.75	256	97	5	2	212	46	299	2.3e-58	191
g11873	XP_022850398.1	58.621	58	24	0	11	68	16	73	5.01e-15	73.6
g11874	XP_011092409.1	72.539	193	53	0	3	195	12	204	8.05e-89	283
g11875	XP_011092409.1	67.918	586	64	5	6	467	33	618	0	697
g11877	XP_012828480.1	76.901	342	75	1	1	342	1	338	0	567
g11878	XP_011092698.2	86.758	438	58	0	1	438	1	438	0	803
g11879	XP_011087845.1	78.151	476	102	1	1	476	1	474	0	751
g11881	XP_011092411.1	73.71	601	126	6	2	573	54	651	0	899
g11883	XP_011092411.1	80.338	651	117	5	36	679	5	651	0	1086
g11884	XP_011092413.1	78.519	135	27	1	14	146	14	148	2.1e-65	207
g11885	XP_011087855.1	80.392	204	31	2	80	274	25	228	1.75e-113	331
g11886	XP_011087859.1	62.145	634	210	7	1	611	67	693	0	779
g11888	XP_020552796.1	47.385	650	315	14	27	663	1	636	1.46e-172	516
g1189	XP_011070970.1	59.524	504	125	18	16	447	19	515	9.51e-175	505
g11890	XP_021603832.1	51.899	79	37	1	4	81	65	143	1.52e-22	90.1
g11891	XP_011087879.1	57.692	728	176	19	11	612	55	776	0	711
g11892	XP_011087880.1	86.014	143	20	0	3	145	12	154	1.06e-79	238
g11894	XP_022857401.1	74.203	345	77	3	1	333	1	345	0	533
g11895	XP_011092424.1	73.028	1027	231	10	1	987	1	1021	0	1475
g11897	XP_011087886.1	83.513	279	44	1	1	277	1	279	9.35e-174	486
g11898	XP_020552708.1	63.907	302	97	4	1	297	37	331	9.05e-135	396
g11899	XP_020552707.1	79.904	831	142	4	1	817	1	820	0	1325
g119	XP_011074578.1	58.491	159	66	0	1	159	1	159	9.61e-61	193
g11900	XP_022861206.1	60.87	92	36	0	2	93	157	248	2.27e-33	128
g11901	XP_011087905.1	78.339	277	46	2	22	284	27	303	1.63e-157	448
g11902	XP_012835400.1	86.166	506	61	2	19	515	16	521	0	906
g11903	XP_012835398.1	75.72	486	111	2	1	479	1	486	0	775
g11904	XP_012835397.1	72.313	549	115	3	14	530	17	560	0	756
g11908	YP_009381287.1	89.231	65	7	0	117	181	603	667	2.96e-30	122
g11909	XP_019420808.1	88.889	54	5	1	25	78	87	139	3.66e-23	94
g1191	XP_011070973.1	71.064	235	64	3	32	265	96	327	4.69e-105	313
g11911	YP_009380834.1	72.619	84	17	2	4	84	256	336	3.93e-30	114
g11912	XP_011092439.1	78.936	470	93	3	1	464	1	470	0	754
g11913	XP_022858452.1	76.366	677	134	10	1	657	1	671	0	1049
g11915	XP_011092444.2	45.014	351	118	11	1	279	1	348	2.21e-69	224
g11916	XP_016539293.1	82.143	112	20	0	41	152	1	112	3.02e-66	202
g11920	XP_011092450.1	64.628	605	141	14	1	543	1	594	0	728
g1192	XP_022887539.1	70.758	277	80	1	98	374	1	276	1.11e-144	417
g11922	XP_020551410.1	89.062	64	7	0	22	85	1	64	5.98e-33	119
g11923	XP_020551410.1	45.033	151	69	4	1	137	62	212	1.16e-24	99.8
g11925	XP_012835390.1	87.387	444	55	1	1	443	1	444	0	812
g11927	XP_011092455.1	82.09	402	65	2	1	395	1	402	0	664
g11929	XP_022855575.1	62.284	464	156	3	1	447	1	462	0	606
g11930	XP_022855575.1	61.047	172	62	1	1	167	289	460	1.68e-71	229
g11931	XP_020553078.1	67.442	129	42	0	1	129	59	187	6.75e-55	180
g11933	XP_011092457.1	87.817	829	92	3	1	822	1	827	0	1496
g11934	XP_004485619.1	39.5	200	95	7	4	185	36	227	4.09e-27	109
g11935	XP_015579787.1	63.158	95	34	1	1	94	1	95	2.3e-33	122
g11939	XP_011087974.2	55.556	153	41	2	60	203	89	223	1.13e-42	149
g11941	XP_011077992.1	66.667	63	21	0	4	66	68	130	2.82e-22	95.5
g11942	XP_022896207.1	75.949	237	51	1	1	237	1	231	1.89e-127	374
g11943	XP_012828303.1	77.083	192	42	1	1	192	257	446	6.7e-103	317
g11944	XP_011092464.1	61.382	492	119	14	30	458	1	484	0	533
g11946	XP_022855566.1	75.744	437	99	3	31	466	1	431	0	644
g11947	XP_012835368.1	84.586	532	75	4	1	527	1	530	0	895
g11949	XP_022001417.1	87.805	164	18	1	30	191	147	310	1.84e-94	283
g11950	XP_011088024.1	84.439	392	55	2	1	386	37	428	0	669
g11951	XP_011092470.1	84.163	221	32	2	83	301	40	259	1.01e-134	387
g11952	XP_011091978.1	63.265	98	35	1	5	102	8	104	3.61e-36	130
g11953	XP_011086033.1	63.448	145	29	4	1	122	1	144	5.69e-52	166
g11954	XP_012835329.1	75	44	10	1	1	44	1	43	4.72e-11	62
g11956	XP_012835367.1	82.985	670	106	2	1	662	1	670	0	1132
g11958	XP_011092479.1	67.481	1064	302	10	1	1053	13	1043	0	1232
g11959	XP_022896919.1	41.791	67	30	2	1	60	1	65	1.29e-09	55.1
g11962	XP_028767246.1	44.186	86	47	1	43	128	103	187	9.86e-07	52
g11964	XP_012848171.1	51.744	172	75	2	1	164	438	609	4.25e-42	154
g11966	XP_011084091.1	78.873	426	84	3	8	432	7	427	0	694
g11973	XP_012835342.1	81.006	179	33	1	46	223	8	186	4.14e-105	309
g11974	XP_031119480.1	71.503	193	49	1	58	244	2	194	1.81e-98	291
g1198	XP_011070977.1	71.564	211	60	0	5	215	6	216	5.14e-114	330
g11980	XP_030937509.1	100	24	0	0	40	63	436	459	7.5e-09	56.6
g11983	XP_011092454.1	81.325	166	31	0	1	166	1	166	5.01e-98	288
g11984	XP_022855575.1	60.31	451	155	3	1	427	9	459	0	573
g11985	XP_027185146.1	63.964	111	34	2	1	106	1	110	1.7e-29	107
g11986	XP_011092508.1	55.224	67	22	1	42	100	121	187	2.17e-12	67.4
g11987	XP_011092527.1	79.487	429	78	4	1	421	1	427	0	704
g11988	XP_022896144.1	70.629	143	36	3	1	142	1	138	2.79e-64	198
g11989	XP_022898461.1	82.54	126	22	0	7	132	7	132	2.92e-77	230
g11991	XP_011092520.1	66.038	265	74	4	11	262	13	274	1.65e-124	361
g11994	XP_011092521.1	60.112	356	114	5	31	361	1	353	3.37e-145	420
g11995	XP_022852097.1	77.273	66	12	1	1	63	133	198	2.56e-21	94.7
g11996	XP_011092517.1	76.667	150	35	0	6	155	4	153	1.17e-81	243
g11997	XP_018851810.1	96.296	54	2	0	1	54	81	134	6.76e-34	119
g11998	XP_011092515.1	73.118	651	129	7	1	605	1	651	0	854
g12000	XP_011092515.1	69.372	653	156	11	2	612	1	651	0	777
g12001	XP_011092710.1	62.963	216	51	2	2	188	1	216	9.55e-86	257
g12002	XP_012835348.1	90.964	830	72	1	375	1201	1	830	0	1503
g12003	XP_011092509.1	55.959	193	43	6	21	172	335	526	4.13e-31	124
g12004	XP_020579179.1	35.948	153	65	4	15	148	20	158	1.51e-15	75.9
g12007	XP_019157662.1	41.727	139	79	1	4	142	82	218	7.29e-24	103
g12009	XP_011092508.1	47.639	233	80	11	65	263	11	235	7.6e-43	151
g1201	XP_021977387.1	39.806	103	58	4	293	394	817	916	1.23e-10	70.5
g12010	XP_012066854.1	40.85	306	134	3	1	260	88	392	1.62e-73	244
g12011	XP_019159684.1	47.414	116	50	2	92	196	1	116	5.45e-21	97.1
g12012	XP_012857422.1	45.333	150	72	3	31	170	642	791	3.77e-30	122
g12013	XP_012835351.1	84.184	392	40	3	14	400	14	388	0	677
g12014	XP_011092507.1	93.86	342	20	1	1	341	1	342	0	673
g12015	YP_008577454.1	80	40	8	0	1	40	97	136	9.14e-13	65.9
g12016	XP_011088068.1	81.21	314	54	2	1	310	1	313	0	531
g12019	XP_011092498.1	87.96	598	69	1	1	595	1	598	0	1103
g1202	XP_020547321.1	61.654	133	51	0	29	161	104	236	3.06e-49	171
g12021	XP_011071645.1	35.185	216	135	2	19	233	98	309	6.39e-34	136
g12028	XP_009598409.1	63.529	85	27	3	1	84	1	82	8.75e-30	107
g12029	XP_011092493.1	65.432	324	96	5	39	349	1	321	2.57e-121	358
g12030	XP_011087371.1	81.971	1786	260	8	1	1729	1	1781	0	2882
g12031	XP_011092492.1	62.326	215	75	3	23	231	5	219	3.63e-91	273
g12032	XP_020553079.1	60.64	531	194	3	105	620	1	531	0	698
g12033	XP_011092528.1	83.471	121	20	0	7	127	20	140	6.06e-65	213
g12034	XP_006422882.1	46.988	166	54	8	2	135	24	187	2.28e-34	123
g12036	XP_012836891.1	69.388	98	20	3	1	88	1	98	8.4e-36	122
g12037	XP_011092529.1	58.088	272	70	7	1	230	1	270	3.41e-90	272
g12038	XP_012831081.1	65.839	1127	321	12	1	1101	20	1108	0	1377
g12039	XP_012831080.1	79.911	224	41	1	9	228	10	233	1.33e-133	380
g1204	XP_011071274.1	63.663	344	72	6	1	291	1	344	7.01e-135	390
g12040	XP_012831080.1	77.835	194	43	0	4	197	11	204	1.22e-111	328
g12041	XP_020553194.1	78.995	219	46	0	2	220	35	253	1.56e-129	371
g12042	XP_012831080.1	71.946	221	62	0	1	221	9	229	9.51e-116	345
g12044	XP_012831079.1	83.732	418	68	0	1	418	1	418	0	751
g12045	XP_012830986.1	61.321	212	80	1	23	232	18	229	4.18e-92	278
g12046	XP_012830985.1	33.158	190	80	10	1	145	1	188	3.62e-11	66.2
g12047	XP_012831078.1	87.019	208	25	2	1	206	1	208	7.19e-130	373
g12048	XP_004230738.1	64.216	204	73	0	78	281	1	204	4.73e-94	281
g12049	XP_011092546.1	67.29	107	33	2	25	131	1	105	4.56e-40	139
g12051	XP_012831073.1	60.39	154	45	2	1	138	1	154	7.41e-50	162
g12052	XP_011092547.1	90.596	319	30	0	1	319	1	319	0	610
g12054	XP_011088217.1	46.557	305	134	7	4	282	13	314	5.33e-74	237
g12055	XP_022896833.1	51.645	304	94	8	1	256	1	299	1.57e-95	288
g12057	XP_011092552.1	67.5	240	70	2	1	232	1	240	2.15e-102	302
g12059	XP_011092553.1	88.095	630	73	2	11	639	16	644	0	1108
g12061	XP_011092557.1	70.779	462	113	2	1	440	1	462	0	674
g12062	XP_016548667.1	94.521	146	8	0	1	146	2	147	1.35e-98	285
g12063	XP_021714344.1	79.747	237	48	0	4	240	22	258	8.22e-141	400
g12064	XP_020989434.1	57.812	128	53	1	1	127	62	189	1.58e-45	152
g12065	XP_009621989.1	48.571	70	31	1	200	264	640	709	2.37e-14	79.3
g12066	XP_011092560.1	46.538	260	100	8	9	237	9	260	2.53e-65	212
g12067	XP_011092561.1	77.273	418	87	4	1	413	1	415	0	640
g12069	XP_011092562.1	70.943	530	152	2	25	552	1	530	0	727
g1207	XP_011070986.1	83.007	153	25	1	29	180	41	193	2.36e-87	260
g12070	XP_011092566.1	75.352	142	30	1	5	141	10	151	1.07e-58	185
g12071	XP_011092568.1	37.584	149	71	4	2	129	55	202	3.31e-17	82
g12072	XP_012831057.1	75.61	287	70	0	45	331	1	287	9.15e-163	461
g12074	XP_020552014.1	66.957	115	30	4	1	110	1	112	3.12e-42	141
g12075	XP_011092579.1	66.584	404	111	4	1	380	1	404	0	538
g12076	XP_012830951.1	64.444	135	41	2	2	129	13	147	1.27e-47	163
g12077	XP_011092727.1	70.822	353	91	3	1	342	1	352	1.18e-173	496
g12079	XP_022855404.1	69.737	152	45	1	3	154	436	586	2.03e-66	223
g12080	XP_026394481.1	50.388	129	60	2	9	133	255	383	2.6e-31	122
g1208	XP_011070987.1	61.728	81	27	2	21	98	1	80	1.02e-20	89
g12081	XP_020551721.1	63.483	178	49	4	1	163	1	177	2.17e-74	226
g12082	XP_020551721.1	66	150	46	1	59	203	30	179	7.78e-69	213
g12084	XP_011092738.1	86.772	189	25	0	1	189	145	333	7.79e-120	349
g12085	XP_012831040.1	68.868	424	75	11	1	376	1	415	0	543
g12086	XP_011092742.1	66.835	395	103	7	13	381	1	393	1.13e-171	490
g12087	XP_012831034.1	67.965	231	71	1	1	228	1	231	1.87e-114	332
g12089	XP_011088302.1	86.284	401	55	0	1	401	1	401	0	713
g12093	XP_011092902.2	67.179	975	273	12	1212	2142	10	981	0	1352
g12094	XP_011092750.1	73.401	297	76	3	15	309	1	296	7.94e-156	442
g12095	XP_028115211.1	55.178	589	260	2	19	605	37	623	0	661
g12099	XP_011088321.1	62.999	927	313	12	1	904	1	920	0	1164
g121	XP_012838367.1	78.448	116	25	0	1	116	100	215	3.47e-59	196
g12	XP_011074957.1	75.949	1027	138	8	1	920	1	1025	0	1548
g1210	XP_022877840.1	47.619	189	90	5	1	185	1	184	5.4e-46	155
g12100	XP_012831026.1	79.643	280	57	0	33	312	1	280	4.7e-167	471
g12102	XP_022864199.1	77.124	153	35	0	1	153	30	182	7.33e-76	229
g12104	XP_012830970.1	64.837	492	157	5	1	477	7	497	0	662
g12105	XP_012830945.1	67.729	251	64	3	7	243	153	400	9.21e-116	342
g12106	XP_011088331.1	79.732	597	117	3	1	596	1	594	0	1013
g12107	XP_009797274.1	63.492	378	99	4	1	349	1	368	5.92e-168	478
g12109	XP_012830967.1	72.727	319	87	0	1	319	78	396	3.43e-172	488
g12110	XP_020551767.1	67.47	83	27	0	20	102	1	83	7.89e-30	115
g12112	XP_022762145.1	67.241	174	57	0	40	213	137	310	3.72e-89	270
g12113	XP_011092949.1	60.969	351	101	4	1	318	3	350	1.15e-144	417
g12114	XP_010028577.1	56.923	65	28	0	11	75	9	73	1.02e-20	84.7
g12115	XP_011088371.1	56.061	198	83	2	13	210	70	263	2.36e-72	227
g12116	YP_009766388.1	94.828	58	3	0	23	80	5	62	2.54e-33	117
g12117	XP_011092777.1	46.181	288	131	4	1	269	1	283	2.26e-79	247
g12118	XP_011092949.1	62.451	253	89	1	48	294	2	254	1.71e-108	326
g12120	XP_012837038.1	59.211	228	89	2	39	266	15	238	1.79e-95	286
g12121	XP_030941356.1	44.072	388	201	5	1	382	18	395	3.85e-106	325
g12122	XP_011092777.1	54.87	308	107	4	1	307	11	287	2.39e-95	289
g12123	XP_011092777.1	49.763	211	83	6	1	189	1	210	1.33e-51	172
g12126	XP_012831022.1	98.544	206	3	0	61	266	1	206	1.35e-151	426
g12127	XP_011092781.1	60.87	506	155	11	65	539	130	623	0	535
g12129	XP_012837042.1	92.429	700	53	0	89	788	170	869	0	1342
g1213	XP_012847723.1	76.871	294	64	2	1	293	1	291	1.73e-139	401
g12130	XP_011092784.1	71.949	467	122	3	1	458	1	467	0	699
g12131	XP_012831019.1	72.84	81	22	0	1	81	373	453	1.15e-36	134
g12132	XP_012831019.1	75.719	313	64	3	12	314	12	322	2.58e-155	449
g12133	XP_012837048.1	68.421	399	115	5	16	409	19	411	1.52e-171	494
g12135	XP_011094456.2	77.876	226	41	3	1	218	28	252	2.53e-115	337
g12136	XP_011092796.1	80.124	161	23	1	1	152	1	161	4.12e-88	259
g12137	XP_011088398.1	56.456	395	97	9	37	362	500	888	1.09e-125	390
g12138	XP_022876265.1	92.593	81	6	0	2	82	4	84	2.18e-46	154
g1214	XP_012838292.1	57.563	238	95	2	1	233	104	340	6.27e-91	278
g12141	XP_020553123.1	62.222	90	28	1	1	84	1	90	6.62e-33	115
g12142	XP_011088411.1	84.05	558	83	3	6	558	1	557	0	980
g12143	XP_011092802.1	73.649	296	74	2	1	292	1	296	1.33e-137	396
g12144	XP_011088765.1	79.589	779	149	4	1	770	1	778	0	1234
g12145	XP_015079180.1	80	210	6	2	1	207	819	995	1.17e-104	333
g12146	XP_011089638.1	31.77	469	240	13	19	416	3	462	1.42e-52	191
g12148	XP_011089007.1	85.96	349	49	0	64	412	339	687	0	644
g12149	XP_020552388.1	32.071	449	236	14	28	433	34	456	8.13e-49	179
g12150	XP_011089008.1	62.952	332	100	4	101	410	1	331	6.94e-116	362
g12151	XP_011088989.1	68.707	147	42	3	5	149	14	158	1e-66	206
g12153	XP_011092805.1	43.852	732	323	19	17	674	1	718	3.87e-169	507
g12155	XP_028788616.1	69.903	103	30	1	25	126	1	103	9.99e-45	149
g12156	XP_012831009.1	53.211	218	70	9	1	188	1	216	1.12e-52	173
g12158	XP_011092809.1	88.066	486	55	1	1	483	5	490	0	879
g12159	XP_011092810.1	73.043	575	133	7	1	561	1	567	0	833
g1216	XP_018829949.1	86.364	44	6	0	51	94	15	58	2.15e-15	76.3
g12160	XP_011092814.1	81.457	604	102	4	8	602	13	615	0	1007
g12161	XP_011088443.1	58.447	438	151	7	1	409	1	436	1.3e-157	457
g12164	XP_012831004.1	96.491	399	13	1	1	399	1	398	0	785
g12165	XP_012831001.1	70.138	509	141	6	42	541	1	507	0	719
g12166	XP_018501063.1	44.8	125	55	3	1	121	1	115	3.75e-20	92.4
g12168	XP_012842474.1	27.835	194	108	7	110	291	130	303	2.09e-09	64.3
g12169	XP_011092823.1	59.49	353	98	6	3	354	34	342	9.69e-119	379
g12171	XP_011092826.1	84.322	708	109	1	22	729	27	732	0	1287
g12173	XP_011080864.1	50.394	1395	549	30	1	1262	1	1385	0	1015
g12180	XP_011072483.1	97.43	428	11	0	1	428	1	428	0	890
g12182	XP_022867200.1	65.269	167	54	3	3	169	2	164	9.01e-71	220
g12183	XP_011080862.1	83.802	605	95	2	1	605	1	602	0	1046
g12184	XP_011089788.1	84.496	129	12	1	1	121	1	129	7.88e-73	218
g12185	XP_022874867.1	57.512	812	253	14	1	729	1	803	0	825
g12186	XP_020550528.1	69.78	364	68	9	1	329	47	403	4.79e-164	469
g12188	XP_011089795.1	77.076	301	62	2	1	301	20	313	5.22e-169	476
g12190	XP_011089797.1	91.45	269	23	0	46	314	1	269	0	526
g12192	XP_011089807.1	77.91	421	93	0	1	421	1	421	0	634
g12195	XP_012836894.1	95.793	309	13	0	1	309	1	309	0	619
g12196	XP_011089790.1	46.642	268	81	12	30	247	1	256	3.52e-43	155
g12198	XP_017641271.1	62.4	125	40	2	2	121	19	141	3.62e-41	140
g12199	XP_009797705.1	60.714	140	45	2	4	137	27	162	6.95e-52	167
g122	XP_011074320.1	78.244	262	56	1	1	261	1	262	1.59e-140	400
g12200	XP_031113603.1	56.198	121	48	2	1	121	1	116	1.06e-36	126
g12201	XP_024974072.1	78.571	98	19	1	1	96	5	102	1.56e-49	157
g1220	XP_011070998.1	45.278	773	292	18	1	664	32	782	0	566
g12202	XP_012835924.1	72.569	288	67	5	1	283	1	281	1.49e-140	402
g12204	XP_011089464.1	68.817	93	29	0	34	126	1	93	1.93e-42	140
g12205	XP_012838686.1	61.446	332	109	3	1	330	1	315	3.73e-142	410
g12208	XP_011089812.1	85.567	388	56	0	1	388	1	388	0	687
g12209	XP_028090652.1	45.361	97	45	5	27	118	61	154	6.1e-11	62
g1221	XP_017249576.1	97.5	120	3	0	12	131	1	120	5.75e-79	234
g12210	XP_011089810.1	87.595	661	78	3	71	728	2	661	0	1164
g12211	XP_011089452.1	62.882	229	46	7	1	191	1	228	2.41e-85	261
g12213	XP_012838682.1	70.33	182	31	3	62	220	1	182	7.89e-79	248
g12214	XP_012853156.1	73.864	352	92	0	1	352	1	352	0	536
g12216	XP_012838679.1	89.209	139	13	1	1	137	1	139	6.02e-89	260
g1222	XP_011071002.1	88.587	184	21	0	3	186	80	263	1.71e-123	354
g12220	XP_012838679.1	87.597	129	14	1	58	184	1	129	1.39e-79	240
g12222	XP_011089432.1	97.927	193	4	0	1	193	1	193	3.39e-136	388
g12223	XP_011089820.1	71.54	383	106	3	1	383	1	380	0	580
g12224	XP_011089821.1	61.905	378	62	16	1	309	1	365	1.75e-121	359
g12225	XP_020552227.1	66.949	236	46	5	10	231	8	225	3.77e-105	308
g12226	XP_023748791.1	99.206	126	1	0	1	126	1	126	6.86e-87	256
g12227	XP_011089826.1	48.352	273	72	8	1	210	1	267	3.1e-68	215
g12228	XP_011089835.1	85.174	344	51	0	1	344	1	344	0	614
g12229	XP_012838672.1	69.268	205	61	1	1	205	1	203	4.09e-96	288
g1223	XP_011071004.1	72.57	463	108	6	5	460	1	451	0	681
g12230	XP_022882958.1	75.238	105	26	0	1	105	211	315	2.21e-50	167
g12231	XP_022849080.1	67.647	306	46	3	3	255	6	311	8.13e-136	390
g12232	XP_011089839.1	65.041	123	3	1	36	118	1	123	4.16e-40	135
g12233	XP_011089411.1	51.453	585	223	8	1	527	40	621	0	568
g12234	XP_011089407.1	75.333	450	108	2	9	455	21	470	0	723
g12235	XP_011090084.2	63.366	505	174	4	23	521	32	531	0	644
g12236	XP_011090084.2	61.245	498	167	3	46	518	35	531	0	610
g12238	XP_012827382.1	57.407	54	22	1	1	53	35	88	1.79e-13	67.4
g12239	XP_011090084.2	50.92	489	162	3	23	434	31	518	2.17e-157	464
g12240	XP_022887923.1	50.816	490	217	9	20	499	21	496	1.55e-152	462
g12242	XP_023894042.1	55.556	54	24	0	68	121	713	766	1.36e-10	67.4
g12243	XP_012828924.1	47.124	452	197	10	6	421	17	462	3.36e-125	392
g12244	XP_012829069.1	47.38	458	194	11	1	415	14	467	7.68e-130	402
g12245	XP_011089398.1	70.309	485	141	1	1	482	5	489	0	716
g12246	XP_011089842.1	62.069	145	23	3	26	138	1	145	1.34e-51	166
g12247	XP_022875648.1	42.982	228	84	8	5	190	13	236	2.01e-41	145
g12248	XP_011089844.1	84.556	1036	127	1	1	1003	15	1050	0	1803
g12249	XP_012838660.1	73.761	827	213	3	2	826	3	827	0	1312
g12251	XP_016436377.1	76.772	1016	188	11	6	973	11	1026	0	1556
g12252	XP_012838658.1	63.285	414	107	7	1	369	1	414	1.98e-176	505
g12253	XP_021278895.1	50	46	23	0	3	48	6	51	1.66e-07	49.7
g12254	XP_011089849.1	81.694	366	64	1	1	363	1	366	0	601
g12255	XP_022849056.1	58.166	349	81	8	1	291	19	360	8.61e-113	343
g12256	XP_020552278.1	65.327	995	323	12	63	1045	1	985	0	1269
g12257	XP_012857461.1	51.456	103	37	4	1	94	88	186	1.17e-18	84.7
g12258	XP_012838654.1	90.323	248	24	0	89	336	1	248	1.87e-167	473
g12259	XP_011083362.2	81.481	135	25	0	1	135	251	385	6.26e-74	234
g1226	XP_011080807.1	51.685	89	33	3	46	125	665	752	1.75e-13	72
g12260	XP_020552375.1	57.273	550	188	9	1	507	1	546	0	611
g12263	XP_011089856.1	42.409	1179	540	25	1	1046	1	1173	0	660
g12264	XP_011089858.1	88.402	707	78	2	1	705	116	820	0	1301
g12265	XP_011089859.1	87.629	97	12	0	1	97	10	106	3.97e-52	179
g12268	XP_020552283.1	76.211	227	53	1	17	243	9	234	8.1e-127	364
g12269	XP_011089860.1	49.508	305	88	12	38	290	1	291	2.65e-68	220
g12270	XP_011089861.2	69.414	631	157	9	1	598	1	628	0	737
g12272	XP_012837614.1	72.523	222	56	2	17	234	4	224	1.68e-119	347
g12274	XP_011089863.1	76.301	173	41	0	9	181	96	268	9.04e-98	290
g12275	XP_012838344.1	91.954	87	7	0	1	87	11	97	4.92e-53	172
g12277	XP_012838186.1	61.255	462	168	4	1	456	1	457	0	546
g12278	XP_022874220.1	56.875	320	124	4	5	310	615	934	2.48e-114	363
g12279	XP_011089872.1	66.16	526	161	5	1	510	1	525	0	740
g12280	XP_011089342.1	97.773	449	10	0	1	449	1	449	0	910
g12281	XP_011089877.1	78.125	64	14	0	1	64	1	64	4.03e-30	108
g12282	XP_011089880.1	46.591	88	37	3	1	79	1	87	2.15e-15	72
g12284	XP_011089334.1	72.816	824	218	4	6	826	8	828	0	1232
g12287	XP_020552445.1	75.223	674	151	3	60	717	17	690	0	1029
g12288	XP_011089884.1	81.726	788	127	5	135	905	1	788	0	1315
g12289	XP_011089886.1	71.347	349	90	4	1	349	194	532	0	521
g1229	XP_022855975.1	97.462	197	5	0	1	197	1	197	6.52e-141	396
g12290	XP_011089886.1	71.038	183	45	3	10	184	12	194	5.51e-80	253
g12291	XP_027360426.1	42.982	114	23	4	1	72	33	146	2.83e-13	69.3
g12292	XP_022899343.1	81.481	81	15	0	2	82	79	159	3.99e-39	142
g12293	XP_011089888.1	53.535	495	126	19	1	394	1	492	2.01e-141	417
g12295	XP_011089889.1	69.231	91	28	0	1	91	140	230	5.22e-39	135
g12297	XP_027086368.1	74.044	366	94	1	69	434	1	365	0	559
g12299	XP_020552446.1	68.008	472	140	5	1	466	1	467	0	643
g12301	XP_011089903.1	64.444	135	41	5	1	134	1	129	2.84e-41	139
g12303	XP_028120922.1	58.333	60	25	0	1	60	1	60	2.94e-14	67.8
g12304	XP_012838340.1	65	80	24	1	44	119	90	169	4.63e-28	106
g12305	XP_015159608.1	35.659	258	163	1	72	326	2	259	2.12e-45	164
g12306	XP_011089895.1	74.737	285	60	2	1	273	1	285	9.47e-151	428
g12307	XP_011089894.1	64.74	519	135	11	1	474	1	516	0	628
g12308	XP_015950533.1	35.235	298	137	9	26	273	120	411	7.78e-49	173
g1231	XP_011071010.1	80.63	413	77	2	2	414	39	448	0	688
g12310	XP_022850992.1	65.839	161	38	5	1	144	1	161	1.62e-63	197
g12311	XP_011089912.1	87.767	842	96	3	176	1013	1	839	0	1525
g12312	XP_011089913.1	89.535	172	18	0	40	211	1	172	3.28e-107	312
g12314	XP_011089914.1	81.829	853	150	4	75	922	1	853	0	1359
g12316	XP_012828900.1	71.223	139	37	1	1	136	195	333	2.15e-66	211
g12317	XP_011089919.1	52.732	366	115	14	4	339	16	353	3.57e-106	321
g12320	XP_027773621.1	64.912	57	20	0	40	96	286	342	1.58e-17	83.2
g12321	XP_011089275.1	85.165	364	53	1	1	364	1	363	0	659
g12323	XP_022883294.1	89.813	589	57	2	1	589	1	586	0	1050
g12324	XP_012838605.1	73.171	738	162	12	48	758	1	729	0	1019
g12330	XP_020551766.1	69.545	637	173	1	1	616	1	637	0	925
g12331	XP_012827826.1	91.822	807	41	1	57	838	1	807	0	1519
g12334	XP_011089944.1	89.734	526	51	1	54	576	4	529	0	994
g12335	XP_020552494.1	69.034	507	134	3	1	506	1	485	0	682
g12337	XP_011090037.1	66.667	96	18	2	14	95	24	119	2.79e-36	125
g12338	XP_011089949.1	47.232	271	73	7	2	202	25	295	2.18e-64	206
g12339	XP_011090100.1	58.065	341	85	15	1	284	1	340	3.68e-107	320
g1234	XP_012847650.1	60.714	112	42	1	38	149	1	110	6.38e-40	140
g12340	XP_011088790.1	88.739	222	25	0	59	280	1	222	8.31e-131	375
g12341	XP_012838594.1	73.835	279	43	3	1	249	16	294	7.01e-147	417
g12343	XP_011089956.1	80.184	434	80	2	3	430	20	453	0	704
g12344	XP_011090101.1	48.521	169	67	6	1	150	52	219	9.74e-37	131
g12345	XP_012838174.1	56.846	241	86	6	1	229	1	235	9.97e-81	248
g12346	XP_009357766.1	43.925	107	59	1	44	149	18	124	6.89e-19	85.5
g12347	XP_012838329.1	82.051	39	7	0	1	39	1	39	5.8e-14	70.5
g12348	XP_027184281.1	67.708	96	25	2	5	94	75	170	2.6e-35	124
g12349	XP_020552447.1	61.538	182	45	4	1	158	1	181	1.61e-61	195
g1235	XP_011086392.1	82.014	278	50	0	1	278	1	278	2.63e-170	477
g12350	XP_011089962.1	76.271	826	148	8	1	779	1	825	0	1243
g12351	XP_020552677.1	72.42	533	137	2	3	526	4	535	0	719
g12353	XP_011090974.1	62.821	234	80	3	1	227	1	234	3.06e-96	306
g12354	XP_011090974.1	84.615	156	24	0	1	156	272	427	5.76e-91	289
g12355	XP_012827354.1	81.739	115	21	0	1	115	470	584	7.02e-61	206
g12356	XP_011090971.1	90.136	294	29	0	1	294	621	914	0	562
g12358	XP_011089966.1	60.87	276	63	8	2	236	19	290	1.14e-91	277
g12359	XP_012838325.1	59.062	320	52	6	10	251	25	343	5.69e-122	357
g1236	XP_011086394.1	93.541	418	24	2	4	421	63	477	0	810
g12362	XP_011089969.1	65.778	938	246	10	1	932	15	883	0	1158
g12366	XP_011089974.1	52.755	726	272	14	1	659	1	722	0	629
g12368	XP_011089975.1	84.444	90	14	0	71	160	157	246	1.23e-51	170
g12369	XP_011090110.1	37.879	66	40	1	15	80	30	94	4.99e-08	52.8
g12371	XP_011089977.1	87.037	918	115	4	31	944	33	950	0	1640
g12372	XP_012838579.1	79.346	489	98	3	1	487	4	491	0	763
g12374	XP_012838578.1	79.452	438	86	3	1	434	1	438	0	731
g12375	XP_011089983.1	82.584	534	87	3	2	532	4	534	0	901
g12377	XP_011090112.2	78.118	457	74	5	1	439	1	449	0	635
g12378	XP_011089985.1	79.522	669	135	1	1	669	13	679	0	1111
g12379	XP_011089987.2	83.793	290	43	1	1	286	2	291	3.93e-176	497
g1238	XP_012839200.1	66.337	404	128	2	7	402	4	407	0	558
g12380	XP_011089988.1	92	350	28	0	1	350	1	350	0	687
g12383	XP_011089989.1	82.884	631	103	2	1	631	1	626	0	1093
g12384	XP_011090113.1	51.353	1811	703	33	2	1739	1	1706	0	1608
g12386	XP_020552341.1	77.679	112	25	0	51	162	293	404	1.55e-53	189
g12389	XP_011089999.1	85.847	537	72	3	497	1030	1	536	0	969
g1239	XP_011096599.1	41.765	170	44	3	22	136	173	342	3.29e-21	94.7
g12390	XP_022883602.1	85.246	305	42	2	1	305	1	302	8.52e-170	483
g12393	XP_011090002.1	74.742	194	39	3	1	185	1	193	5.77e-95	280
g12396	XP_009763939.1	49.342	304	117	10	1	272	1	299	1.78e-92	281
g12398	XP_022883836.1	74.39	82	21	0	29	110	1	82	3.09e-39	134
g12399	XP_019224067.1	73.684	38	10	0	49	86	184	221	3.75e-15	73.9
g124	XP_011074313.1	59.483	232	88	2	6	233	14	243	6.03e-86	275
g12400	XP_007203562.2	32.361	377	216	12	34	378	5	374	4.12e-43	160
g12401	XP_011090009.1	65.789	76	22	1	11	82	17	92	2.64e-23	93.6
g12402	XP_011090015.1	81.073	634	96	2	86	695	1	634	0	1058
g12403	XP_020552276.1	81.761	159	26	1	1	156	57	215	3.51e-92	276
g12404	XP_011090017.1	72.489	876	189	5	45	868	4	879	0	1247
g12405	XP_011088859.1	81.673	251	43	1	1	248	216	466	8.71e-150	431
g12406	XP_012838544.1	81.877	618	74	2	1	580	1	618	0	1077
g12408	XP_012839790.1	77.922	77	17	0	1	77	1	77	8.65e-35	123
g12409	XP_020552648.1	83.459	2261	316	8	1	2250	1	2214	0	3889
g12410	XP_011090362.1	65.033	449	155	2	1	449	46	492	0	632
g12411	XP_011090359.1	74.441	313	57	2	1	292	181	491	2.66e-175	499
g12412	XP_011090357.1	75.18	278	49	9	3	270	2	269	6.67e-140	400
g12413	XP_011088881.1	73.446	177	45	2	6	181	1	176	1.48e-93	275
g12414	XP_012841769.1	80.645	403	55	5	23	402	1	403	0	621
g12415	XP_011097843.1	86.364	110	13	1	20	129	1	108	2.11e-63	194
g12418	XP_011090346.1	94.5	200	11	0	1	200	1	200	5.47e-122	354
g1242	XP_012855437.1	72.477	218	50	5	1	208	1	218	6e-103	303
g12420	XP_011088892.1	79.47	151	31	0	1	151	1	151	1.3e-86	255
g12422	XP_012838531.1	86.345	747	102	0	1	747	1	747	0	1318
g12425	XP_027105929.1	68.103	116	22	3	41	141	1	116	4e-42	141
g12427	XP_011088909.1	67.946	443	108	4	52	460	61	503	0	578
g12428	XP_017424518.1	33.796	216	87	7	1	166	1	210	4.06e-23	98.2
g12429	XP_012838528.1	92.617	298	22	0	1	298	1	298	0	586
g1243	XP_011086413.1	66.372	452	141	7	1	445	1	448	1.16e-172	497
g12430	XP_012838313.1	80.22	182	32	2	3	181	4	184	1.84e-92	273
g12431	XP_011090330.1	84.112	428	68	0	1	428	1	428	0	756
g12432	XP_016576900.1	69.565	138	36	2	4	136	7	143	8.95e-59	186
g12433	XP_020552577.1	59.322	59	18	2	20	75	146	201	3.79e-10	60.1
g12434	XP_011090329.1	46.006	363	135	12	7	327	6	349	1.17e-76	245
g12435	XP_011090326.1	67.409	494	121	5	1	454	1	494	0	545
g12438	XP_011088935.1	49.346	535	195	14	13	478	6	533	3.42e-112	351
g12439	XP_030522247.1	52.366	317	97	4	16	284	25	335	1.78e-98	298
g12441	XP_021628185.1	71.429	42	7	1	1	37	160	201	1.83e-13	69.7
g12442	XP_024158048.1	67.227	119	33	1	8	120	32	150	3.72e-46	157
g12443	XP_023881539.1	72.956	318	86	0	12	329	20	337	5.71e-177	499
g12444	XP_011090325.1	60.135	148	53	5	42	186	26	170	2.15e-48	164
g12447	XP_012485136.1	68.807	109	33	1	14	122	1	108	1.76e-44	146
g12449	XP_011090320.1	62.698	126	28	4	43	149	1	126	3.47e-42	142
g1245	XP_011071041.1	70.085	117	28	1	1	117	1	110	1.22e-55	176
g12450	XP_022892975.1	85.59	229	33	0	69	297	1	229	1.69e-139	398
g12451	XP_011090318.1	78.342	748	151	4	1	738	1	747	0	1121
g12453	XP_020552667.1	69.017	468	128	9	9	468	11	469	0	599
g12455	XP_012838512.1	62.128	235	49	3	1	195	1	235	1.15e-93	280
g12456	XP_011090309.1	64.946	1027	288	17	47	1014	2	1015	0	1160
g12457	XP_019264020.1	65.485	423	133	4	3	415	6	425	0	571
g12459	XP_020552356.1	50.553	904	352	16	1	813	1	900	0	798
g1246	XP_011071043.1	77.707	314	44	2	37	324	1	314	9.02e-173	487
g12461	XP_011090301.1	56.478	301	91	5	43	308	150	445	1.31e-99	312
g12462	XP_011090300.1	61.582	354	129	3	7	354	11	363	1.59e-146	424
g12463	XP_011090481.1	56.915	376	129	5	1	347	19	390	5.13e-142	415
g12464	XP_011090294.1	77.928	444	92	2	77	514	1	444	0	619
g12465	XP_009597946.1	82.778	360	60	1	1	360	1	358	0	627
g12467	XP_011090291.1	67.45	596	122	8	1	526	1	594	0	778
g12468	XP_012838303.1	51.111	135	62	2	5	137	2	134	7.37e-45	149
g12470	XP_012838497.1	92.3	1000	65	3	1	989	1	999	0	1773
g12471	XP_022872226.1	89.041	219	23	1	1	219	1	218	1.95e-138	395
g12472	XP_012851072.1	75	140	30	3	7	145	3	138	1.73e-69	212
g12476	XP_011090277.1	73.98	392	94	6	2	386	8	398	0	560
g12478	XP_011090275.1	76.266	632	139	6	62	686	1	628	0	963
g12479	XP_011090480.1	69.824	1478	374	14	1	1423	1	1461	0	1960
g12480	XP_011089000.1	79.511	327	64	2	9	332	8	334	0	538
g1248	XP_012855386.1	61.731	520	139	14	1	469	1	511	0	577
g12482	XP_011089002.1	73.05	141	28	2	15	146	36	175	9.39e-61	190
g12484	XP_012838487.1	75.161	1087	227	5	1	1056	1	1075	0	1655
g12486	XP_011090268.1	65.708	487	139	7	16	495	15	480	0	593
g12487	XP_022869305.1	38.562	153	71	7	1	143	328	467	3.97e-09	60.8
g12489	XP_011090232.1	66.445	1353	385	11	15	1312	14	1352	0	1774
g1249	XP_011086432.1	86.559	372	44	2	1	369	132	500	0	659
g12490	XP_022869325.1	76.429	560	132	0	1	560	51	610	0	916
g12491	XP_012838484.1	72.558	215	47	4	1	206	1	212	8.63e-104	303
g12492	XP_011090225.1	86.833	1200	157	1	84	1282	5	1204	0	2070
g12493	XP_011078663.1	54.667	150	56	3	1	142	28	173	1.92e-41	145
g12495	XP_011080514.1	59.744	626	140	19	1	524	1	616	0	657
g12496	XP_011087888.1	64.348	345	103	3	91	434	1	326	2.38e-156	451
g12497	XP_011080512.1	67.296	159	52	0	50	208	112	270	4.22e-73	228
g12498	XP_011090236.1	60.56	786	256	10	1	744	1	774	0	914
g125	XP_012838808.1	76.253	459	105	2	1	455	246	704	0	742
g12500	XP_031121463.1	93.833	227	12	1	3	227	5	231	5.75e-148	417
g12502	XP_011090242.1	83.696	644	98	5	67	707	93	732	0	1051
g12504	XP_011090243.1	69.646	649	172	7	1	625	1	648	0	878
g12505	XP_015867140.1	60.494	81	31	1	1	80	1	81	4.07e-29	105
g12506	XP_011090244.1	71.455	543	104	5	214	707	332	872	0	781
g12509	XP_011090252.1	69.519	187	54	2	1	187	3	186	6.04e-89	266
g1251	XP_011071044.1	67.236	644	195	4	7	636	4	645	0	839
g12510	XP_011090255.1	83.673	343	53	1	1	340	1	343	0	602
g12511	XP_011090254.1	68.442	507	147	7	8	501	3	509	0	635
g12514	XP_012838468.1	80.15	665	127	3	1	660	1	665	0	1080
g12516	XP_011090258.1	80.328	183	30	2	5	181	3	185	2.46e-102	298
g12517	XP_011090259.1	73.059	438	93	5	83	499	1	434	0	618
g12519	XP_020552315.1	71.493	663	173	9	10	658	2	662	0	868
g1252	XP_012855271.1	85.501	1207	162	3	14	1208	15	1220	0	2191
g12520	XP_011090210.1	72.948	329	63	5	26	340	2	318	2.89e-169	479
g12521	XP_011069495.1	80.889	225	39	1	1	221	1	225	5.25e-118	340
g12522	XP_011090205.1	79.2	250	45	5	1	250	1	243	1.98e-130	379
g12526	XP_022899504.1	55.372	121	43	4	12	121	38	158	1.6e-31	125
g12527	XP_011090202.1	59.503	926	307	17	12	889	14	919	0	991
g12528	XP_011079600.1	58.921	241	60	6	1	206	1	237	2.36e-84	257
g12531	XP_011079596.1	90	530	52	1	1	530	1	529	0	984
g12532	XP_011079594.1	77.366	486	102	2	1	478	1	486	0	748
g12533	XP_028058994.1	60.377	106	35	3	6	109	5	105	4.2e-35	121
g12534	XP_022876129.1	41.212	165	66	4	18	154	33	194	5.96e-28	108
g12535	XP_011079592.1	41.618	173	64	4	1	136	10	182	2.38e-31	115
g12537	XP_012834018.1	91.009	545	45	1	1	545	28	568	0	1035
g12538	XP_011079589.1	41.504	359	70	15	1	220	1	358	3.73e-58	193
g12540	XP_012837484.1	45.294	340	142	5	126	458	61	363	4.08e-84	269
g12541	XP_028084814.1	88.82	322	34	1	123	444	23	342	0	611
g12543	XP_011079578.1	91.406	128	9	2	1	126	1	128	1.89e-79	235
g12544	XP_012834076.1	70.799	726	188	6	50	753	1	724	0	977
g12545	XP_011079574.1	91.08	213	19	0	1	213	1	213	6.67e-145	407
g12546	XP_011079572.1	55.624	809	316	15	665	1439	382	1181	0	820
g12548	XP_011079570.1	79.652	575	66	6	1	524	9	583	0	890
g12549	XP_011079568.1	80.804	771	138	2	1	761	1	771	0	1329
g1255	XP_011086438.1	98.693	306	4	0	1	306	1	306	0	632
g12550	XP_012857986.1	42.857	105	52	3	7	107	112	212	4.1e-14	73.6
g12551	XP_011079566.1	58.883	197	63	3	1	180	1	196	4.74e-74	226
g12552	XP_011079562.1	68.246	211	54	5	1	202	1	207	7.65e-96	285
g12553	XP_011079564.1	74.191	1329	279	8	1	1284	1	1310	0	1962
g12554	XP_011079558.1	70.891	1673	440	19	1	1634	1	1665	0	2309
g12556	XP_022878222.1	72.727	88	23	1	3	90	133	219	2.73e-38	138
g12558	XP_012834164.1	74.286	140	24	2	1	130	1	138	9.36e-67	204
g12559	XP_011079555.1	65.116	129	40	3	15	138	1	129	5.36e-50	161
g12560	XP_012834176.1	82.704	954	149	3	1	939	1	953	0	1642
g1256	XP_011086447.1	63.895	1335	432	16	38	1327	26	1355	0	1650
g12562	XP_011079551.1	71.474	312	85	2	1	309	14	324	1.03e-163	464
g12563	XP_011079550.1	61.026	585	191	9	1	578	1	555	0	712
g12564	XP_002270605.1	75.796	157	35	1	1	154	749	905	2.63e-81	263
g12565	XP_012834186.1	66.86	172	55	2	1	170	139	310	2.93e-63	221
g12566	XP_012844587.1	89.121	239	25	1	1	238	1	239	9.93e-163	455
g12567	XP_020549845.1	45.402	174	81	4	77	236	112	285	6.06e-32	125
g12568	XP_020549845.1	44.186	258	117	8	5	235	17	274	2.03e-35	134
g12569	XP_020549845.1	51.373	255	104	4	9	243	8	262	2.84e-55	185
g12570	XP_011079549.1	57.588	257	52	6	1	203	1	254	2.49e-85	258
g12571	XP_011079546.1	74.854	513	109	7	1	494	1	512	0	648
g12573	XP_012834251.1	82.911	749	111	3	1	732	1	749	0	1245
g12575	XP_011079540.1	78.704	216	45	1	1	216	1	215	5.04e-124	361
g12576	XP_020550367.1	49.624	266	105	2	1	237	139	404	1.78e-81	255
g12577	XP_011079544.1	81.498	227	42	0	23	249	1	227	1.13e-137	395
g12579	XP_011079537.1	70.765	366	99	3	2	366	1	359	0	558
g12580	XP_012834312.1	46.561	189	84	6	2	175	343	529	2.82e-32	132
g12581	XP_012835785.1	64.419	267	92	1	2	265	71	337	4.65e-125	368
g12582	XP_011079534.1	82.786	761	126	4	1	758	98	856	0	1268
g12584	XP_011079533.1	80.875	617	113	1	71	682	246	862	0	1063
g12587	XP_012834377.1	47.785	316	80	13	1	234	1	313	3.21e-61	200
g12588	XP_011079531.1	59.783	92	32	2	59	149	300	387	9.81e-25	104
g12593	XP_012834388.1	47.036	253	94	6	1	236	1	230	2.77e-56	185
g12595	XP_011079527.1	93.904	689	41	1	1	689	1	688	0	1353
g12597	XP_011079525.1	81.086	534	95	4	1	528	2	535	0	892
g12598	XP_020550833.1	57.584	389	137	4	38	426	170	530	3.6e-154	452
g12599	XP_011079524.1	81.184	659	124	0	42	700	2	660	0	1147
g126	XP_012838813.1	71.739	92	21	3	1	88	1	91	9.57e-31	110
g1260	XP_011086449.1	91.389	360	31	0	16	375	22	381	0	708
g12600	XP_011079520.1	48.035	789	357	14	17	778	39	801	0	644
g12601	XP_012834602.1	76.238	202	46	1	3	204	2	201	7.02e-96	283
g12603	XP_015072238.1	98.919	185	2	0	1	185	1	185	2.21e-135	381
g12606	XP_012082953.1	79.056	339	55	4	1	326	1	336	0	549
g12607	XP_016466832.1	71.724	145	40	1	17	160	32	176	8.17e-72	219
g12609	XP_022899059.1	56.989	93	38	1	41	131	1	93	1.71e-30	110
g12610	XP_011069894.1	76.836	885	182	5	1	863	1	884	0	1378
g12611	XP_012833680.1	84.746	236	36	0	6	241	8	243	3.82e-153	431
g12612	XP_011079640.1	84.397	141	21	1	1	141	1	140	3.3e-80	238
g12614	XP_011079644.1	71.895	765	196	5	77	823	5	768	0	1113
g12615	XP_012833636.1	86.313	716	92	2	11	720	11	726	0	1280
g12617	XP_011079645.1	79.545	264	34	2	65	308	186	449	4.13e-147	430
g12618	XP_011079647.1	78.439	538	86	2	15	523	1	537	0	857
g1262	XP_011071057.1	83.2	125	21	0	34	158	1	125	2.86e-72	218
g12620	XP_022742974.1	83.333	126	19	2	1	126	1	124	3.95e-70	211
g12622	XP_011079657.1	76.997	313	55	2	9	304	38	350	5.19e-178	501
g12623	XP_012851560.1	43.636	165	85	4	3	166	6	163	1.32e-35	127
g12624	XP_012851560.1	49.383	162	77	2	3	163	6	163	1.08e-44	150
g12625	XP_012851560.1	46.914	162	81	2	3	163	6	163	4.41e-44	148
g12626	XP_012832903.1	88.046	435	39	4	21	443	1	434	0	789
g12627	XP_011079662.1	63.184	201	60	4	2	189	1	200	1.38e-76	233
g12628	XP_011079663.1	83.758	314	49	2	18	331	1	312	0	546
g12630	XP_022875809.1	84.466	103	16	0	93	195	1	103	6.43e-57	180
g12631	XP_020550502.1	76.19	252	50	8	1	245	1	249	8.21e-109	319
g1263	XP_011075473.1	63.576	151	55	0	57	207	94	244	4.81e-56	183
g12634	XP_011079670.1	92.265	181	14	0	1	181	1	181	2.22e-118	342
g12639	XP_020550372.1	78.963	328	64	4	1	327	1	324	0	524
g1264	XP_012846587.1	68.259	293	85	2	11	296	1	292	3.26e-137	397
g12641	XP_012837381.1	80.128	156	31	0	1	156	1	156	2.08e-89	263
g12642	XP_011079674.1	63.636	297	104	3	37	333	1	293	5.38e-128	376
g12643	XP_011079676.1	79.315	730	149	2	321	1049	77	805	0	1192
g12644	XP_031112582.1	58.163	98	38	1	3	97	22	119	6.65e-30	118
g12645	XP_031112582.1	54.945	91	38	1	3	90	22	112	3.69e-25	105
g12647	XP_022847297.1	78.832	137	27	2	1	136	1	136	1.23e-72	222
g12648	XP_011079679.1	78.933	375	75	3	31	403	14	386	0	617
g12649	XP_011079681.1	87.179	117	14	1	51	167	2	117	2.51e-67	209
g12650	XP_012833104.1	77.647	255	56	1	1	254	1	255	1.2e-150	426
g12652	XP_011079689.1	77.335	1231	227	5	1	1180	1	1230	0	1859
g12653	XP_012833140.1	33.636	220	71	7	81	255	1	190	3.6e-08	60.8
g12654	XP_012833172.1	67.045	264	65	2	5	254	4	259	4.75e-120	348
g12655	XP_020550444.1	86.179	369	50	1	54	422	363	730	0	571
g12656	XP_020550444.1	82.139	879	107	4	19	884	361	1202	0	1404
g12657	XP_011079708.1	58.947	190	53	2	1	165	1	190	1.92e-69	214
g12658	XP_012833160.1	81.25	432	81	0	4	435	16	447	0	686
g12660	XP_012833198.1	81.053	95	14	1	6	96	23	117	5.13e-51	161
g12662	XP_012833239.1	71.981	207	58	0	4	210	3	209	1.26e-110	321
g12663	XP_012833251.1	71.77	209	42	1	24	215	1	209	8.64e-106	309
g12664	XP_012833239.1	71.77	209	59	0	1	209	1	209	5.55e-113	327
g12665	XP_012833251.1	76.667	210	49	0	38	247	1	210	1.84e-118	342
g12666	XP_012833239.1	66.038	106	26	2	27	122	50	155	4.01e-40	138
g12667	XP_012833251.1	69.668	211	63	1	1	211	1	210	2.91e-104	305
g12669	XP_011079695.1	83.259	448	52	2	1	425	1	448	0	746
g12670	XP_011079692.1	46.369	537	226	11	1	496	1	516	6.72e-128	387
g12673	XP_011079717.1	67.104	1602	481	20	1	1579	1	1579	0	1856
g12676	XP_002271836.1	43.84	349	193	1	24	369	46	394	2.72e-94	293
g12677	XP_028124640.1	41.543	337	196	1	47	382	82	418	1.18e-82	264
g12679	XP_011079723.1	82.024	751	131	1	1	747	1	751	0	1311
g1268	XP_020551574.1	85.311	177	26	0	1	177	1	177	1.06e-107	311
g12680	XP_011079725.1	85.049	408	61	0	1	408	1	408	0	726
g12681	XP_012833419.1	77.429	350	66	8	118	463	25	365	0	529
g12682	XP_011079726.1	83.438	634	84	6	1	615	1	632	0	1078
g12684	XP_011079728.1	64.286	70	25	0	13	82	17	86	6.41e-30	107
g12686	XP_011079730.1	77.67	103	23	0	1	103	1	103	5.37e-54	171
g12687	XP_011079731.1	83.333	102	17	0	1	102	1	102	1.98e-60	185
g12688	XP_011098398.1	61.94	134	45	3	1	128	13	146	3.72e-45	149
g1269	XP_022877752.1	45.528	123	55	4	13	124	72	193	1.44e-22	103
g12691	XP_011079734.1	66.667	372	113	5	1	362	1	371	8.01e-176	498
[truncated: 29,849 more rows]
