# Supplementary material for: Reference genome of the nutrition-rich orphan crop chia (Salvia hispanica) and its implications for future breeding
Source: Front Plant Sci. 2023 Dec 14;14:1272966. doi: 10.3389/fpls.2023.1272966 (PMC10757625; doi:10.3389/fpls.2023.1272966)
Supplement: Supplementary file 1 [file DataSheet_1.zip › Supplementary Table 6.xlsx]

## Sheet: Sheet2
Supplementary Table 6: tRNA genes annotation
1st Base	2nd base																				3rd Base
	U					C					A					G
		S. hispanica	A. thaliana	S. lycopersicum			S. hispanica	A. thaliana	S. lycopersicum			S. hispanica	A. thaliana	S. lycopersicum			S. hispanica	A. thaliana	S. lycopersicum
U	UUU	0	0	26	(Phe/F) Phenylalanine	UCU	15	37	13	(Ser/S) Serine	UAU	0	0	0	(Tyr/Y) Tyrosine	UGU	0	0	0	(Cys/C) Cysteine	U
	UUC	23	16	17		UCC	3	1	0		UAC	21	76	22		UGC	14	15	8		C
	UUA	7	6	3	(Leu/L) Leucine	UCA	11	9	11		UAA[B]				Stop (Ochre)	UGA[B]				Stop (Opal)	A
	UUG	17	10	10		UCG	0	4	5		UAG[B]				Stop (Amber)	UGG[B]	19	14	13	(Trp/W) Tryptophan	G
C	CUU	17	12	12		CCU	20	16	6	(Pro/P) Proline	CAU	0	0	0	(His/H) Histidine	CGU	17	9	11	(Arg/R) Arginine	U
	CUC	0	1	0		CCC	0	0	0		CAC	22	10			CGC	0	0	0		C
	CUA	10	10	1		CCA	36	45	13		CAA	11	8	8	(Gln/Q) Glutamine	CGA	8	6	6		A
	CUG	8	3	7		CCG	8	5	2		CAG	15	9	10		CGG	7	4	1		G
A	AUU	26	1	21	(Ile/I) Isoleucine	ACU	16	10	9	(Thr/T) Threonine	AAU	0	0	0	(Asn/N) Asparagine	AGU	7	0	0	(Ser/S) Serine	U
	AUC	0	0	0		ACC	0	0	0		AAC	24	16	25		AGC	15	13	0		C
	AUA	7	5	1		ACA	11	8	3		AAA	22	13	15	(Lys/K) Lysine	AGA	11	9	0	(Arg/R) Arginine	A
	AUG	46	24	10	(Met/M) Methionine	ACG	6	6			AAG	22	18	3		AGG	13	8	9		G
G	GUU	21	15	24	(Val/V) Valine	GCU	24	16	14	(Ala/A) Alanine	GAU	0	0	0	(Asp/D) Aspartic acid	GGU	18	1	0	(Gly/G) Glycine	U
	GUC	1	0	0		GCC	0	0	0		GAC	39	26	26		GGC	33	23	26		C
	GUA	9	7	9		GCA	17	10	11		GAA	20	12	18	(Glu/E) Glutamic acid	GGA	18	12	5		A
	GUG	17	8	11		GCG	11	7	6		GAG	26	13	17		GGG	10	5	0		G
