# Supplementary material for: Reference genome of the nutrition-rich orphan crop chia (Salvia hispanica) and its implications for future breeding
Source: Front Plant Sci. 2023 Dec 14;14:1272966. doi: 10.3389/fpls.2023.1272966 (PMC10757625; doi:10.3389/fpls.2023.1272966)
Supplement: Supplementary file 1 [file DataSheet_1.zip › Supplementary Table 7.xlsx]

## Sheet: Sheet1
Supplementary Table 7: rRNA genes annotation
seqname	source	feature	start	end	score	+/-	frame	attribute
ScJhAqd_1437;HRSCAF=1801	RNAmmer-1.2	rRNA	126	240	51.2	-	.	5.8s_rRNA
ScJhAqd_1437;HRSCAF=1801	RNAmmer-1.2	rRNA	643	757	67.6	-	.	5.8s_rRNA
ScJhAqd_1540;HRSCAF=1925	RNAmmer-1.2	rRNA	300	418	51.4	+	.	5.8s_rRNA
ScJhAqd_1540;HRSCAF=1925	RNAmmer-1.2	rRNA	823	937	61.8	+	.	5.8s_rRNA
ScJhAqd_2000;HRSCAF=2504	RNAmmer-1.2	rRNA	312	2189	141.4	+	.	18s_rRNA
ScJhAqd_395;HRSCAF=482	RNAmmer-1.2	rRNA	313	427	60.4	+	.	5.8s_rRNA
ScJhAqd_395;HRSCAF=482	RNAmmer-1.2	rRNA	830	944	57.2	+	.	5.8s_rRNA
ScJhAqd_432;HRSCAF=524	RNAmmer-1.2	rRNA	9	123	63.3	-	.	5.8s_rRNA
ScJhAqd_432;HRSCAF=524	RNAmmer-1.2	rRNA	519	633	67.3	-	.	5.8s_rRNA
ScJhAqd_432;HRSCAF=524	RNAmmer-1.2	rRNA	1029	1143	50.5	-	.	5.8s_rRNA
ScJhAqd_432;HRSCAF=524	RNAmmer-1.2	rRNA	1546	1660	63.4	-	.	5.8s_rRNA
ScJhAqd_432;HRSCAF=524	RNAmmer-1.2	rRNA	2052	2166	60.2	-	.	5.8s_rRNA
ScJhAqd_432;HRSCAF=524	RNAmmer-1.2	rRNA	2560	2673	61.1	-	.	5.8s_rRNA
ScJhAqd_45;HRSCAF=54	RNAmmer-1.2	rRNA	1121	1236	67.4	-	.	5.8s_rRNA
ScJhAqd_473;HRSCAF=572	RNAmmer-1.2	rRNA	342	456	60.8	+	.	5.8s_rRNA
ScJhAqd_473;HRSCAF=572	RNAmmer-1.2	rRNA	859	972	59.5	+	.	5.8s_rRNA
ScJhAqd_473;HRSCAF=572	RNAmmer-1.2	rRNA	1375	1489	60.3	+	.	5.8s_rRNA
ScJhAqd_532;HRSCAF=650	RNAmmer-1.2	rRNA	474	588	68.5	+	.	5.8s_rRNA
ScJhAqd_532;HRSCAF=650	RNAmmer-1.2	rRNA	979	1093	56.6	+	.	5.8s_rRNA
ScJhAqd_641;HRSCAF=785	RNAmmer-1.2	rRNA	418	536	50.6	+	.	5.8s_rRNA
ScJhAqd_641;HRSCAF=785	RNAmmer-1.2	rRNA	974	1088	51.7	+	.	5.8s_rRNA
ScJhAqd_683;HRSCAF=839	RNAmmer-1.2	rRNA	50	164	61.2	+	.	5.8s_rRNA
ScJhAqd_731;HRSCAF=902	RNAmmer-1.2	rRNA	456	574	38.1	-	.	5.8s_rRNA
ScJhAqd_731;HRSCAF=902	RNAmmer-1.2	rRNA	947	1065	45	-	.	5.8s_rRNA
ScJhAqd_731;HRSCAF=902	RNAmmer-1.2	rRNA	1241	1359	41.2	-	.	5.8s_rRNA
ScJhAqd_996;HRSCAF=1234	RNAmmer-1.2	rRNA	480	594	56.8	+	.	5.8s_rRNA
ScJhAqd_996;HRSCAF=1234	RNAmmer-1.2	rRNA	996	1110	57.4	+	.	5.8s_rRNA
Sh1	RNAmmer-1.2	rRNA	31161525	31161640	10	+	.	5.8s_rRNA
Sh2	RNAmmer-1.2	rRNA	55847464	55847579	31	-	.	5.8s_rRNA
Sh3	RNAmmer-1.2	rRNA	31940427	31940541	14.2	+	.	5.8s_rRNA
Sh3	RNAmmer-1.2	rRNA	37697157	37697268	54.2	+	.	5.8s_rRNA
Sh4	RNAmmer-1.2	rRNA	25426036	25426145	24.5	+	.	5.8s_rRNA
Sh4	RNAmmer-1.2	rRNA	41593579	41593683	11.7	-	.	5.8s_rRNA
Sh4	RNAmmer-1.2	rRNA	48444651	48444766	34.1	-	.	5.8s_rRNA
Sh6	RNAmmer-1.2	rRNA	32558975	32559089	64.9	-	.	5.8s_rRNA
Sh6	RNAmmer-1.2	rRNA	35041308	35043701	188	-	.	18s_rRNA
Sh6	RNAmmer-1.2	rRNA	35044091	35046759	1398.1	-	.	25s_rRNA
