# Supplementary material for: Reference genome of the nutrition-rich orphan crop chia (Salvia hispanica) and its implications for future breeding
Source: Front Plant Sci. 2023 Dec 14;14:1272966. doi: 10.3389/fpls.2023.1272966 (PMC10757625; doi:10.3389/fpls.2023.1272966)
Supplement: Supplementary file 1 [file DataSheet_1.zip › Supplementary Table 8.xlsx]

## Sheet: Summary
Supplementary Table 9: Differentially expressed genes across various developmental stages
Tissue type	Genes#	Upregulated	Downregulated
		(log2 FC ≥ 2)	(log2 FC ≤ 2)
Seed	4975	1719	2037
D3-Cotyledon	4695	638	1673
D3-Shoot	980	42	616
D12-Shoot	687	105	335
D12-P1	4846	425	2184
D69-P1-P2	200	2	187
D69-P3-P4	504	25	427
D69-P5-P6-P7	4986	240	3585
D69-Internode	4712	545	2995
D158-RacemeTopHalf	333	43	198
D158-RacemeBottomHalf	188	47	97
D159-Flowers	1428	205	778
D164-Flowers	1179	99	871

## Sheet: seed_vs_all
Supplementary Table 9: Differentially expressed genes across various developmental stages
gene	logFC	baseMean	lfcSE	stat	P.Value	adj.P.Val
g6129	13.217	2790.9	1.4486	9.1235	7.2741e-20	2.0958e-18
g6125	13.16	2325.8	1.1898	11.061	1.9429e-28	1.2319e-26
g34256	13.018	4203.7	1.507	8.6379	5.7263e-18	1.3376e-16
g40052	13.011	12429	1.4509	8.9674	3.0352e-19	8.1614e-18
g11574	12.945	1510.5	1.5035	8.6101	7.2976e-18	1.6834e-16
g47019	12.935	18246	1.3148	9.8376	7.7506e-23	3.1129e-21
g29008	12.93	3775.8	1.3233	9.7708	1.5024e-22	5.8597e-21
g47090	12.872	1194.2	0.82907	15.526	2.3251e-54	7.279e-52
g8900	12.87	1519.4	0.79019	16.288	1.2099e-59	4.6111e-57
g47825	12.859	5111.8	1.3304	9.6653	4.2355e-22	1.5833e-20
g22949	12.843	2680.9	1.0948	11.731	8.8626e-32	7.1273e-30
g40778	12.801	4391	1.1772	10.873	1.543e-27	9.1697e-26
g23862	12.794	1499.1	1.0375	12.331	6.1428e-35	6.3163e-33
g29007	12.749	1996	0.99102	12.865	7.1008e-38	8.9882e-36
g16420	12.717	1335.2	1.0713	11.871	1.6797e-32	1.4226e-30
g28980	12.713	3150.5	1.0949	11.612	3.5986e-31	2.7853e-29
g40104	12.651	2424.1	1.2336	10.255	1.1185e-24	5.2429e-23
g13657	12.635	2001.1	1.1495	10.992	4.1848e-28	2.5787e-26
g31026	12.598	2063.9	1.117	11.278	1.6804e-29	1.1737e-27
g32424	12.495	2735	1.3139	9.5101	1.9048e-21	6.6454e-20
g23756	12.349	1104.2	0.85314	14.475	1.7334e-47	3.8713e-45
g21702	12.265	5148.3	1.2038	10.189	2.2237e-24	1.0179e-22
g26578	12.168	2027.3	1.0316	11.795	4.132e-32	3.409e-30
g44280	12.153	11557	0.85603	14.197	9.5421e-46	1.8902e-43
g14611	11.772	1947.4	0.48697	24.175	4.1219e-129	1.6059e-125
g3620	11.566	657.96	0.83176	13.905	5.9122e-44	1.0262e-41
g14575	11.343	975.12	0.89154	12.722	4.4421e-37	5.2442e-35
g32921	11.321	728.99	0.63982	17.695	4.6113e-70	2.6079e-67
g7823	11.318	1738.1	1.0049	11.262	2.0169e-29	1.3948e-27
g26490	11.094	6492.7	0.99481	11.152	7.0359e-29	4.6372e-27
g37541	10.854	427.36	0.68338	15.883	8.3362e-57	2.894e-54
g18438	10.716	550.16	0.8973	11.943	7.0628e-33	6.1911e-31
g46661	10.518	927.98	0.79439	13.24	5.1213e-40	7.4202e-38
g37540	10.119	530.38	0.62491	16.192	5.6975e-59	2.1252e-56
g2634	9.9072	1705	1.4716	6.7322	1.6714e-11	1.6894e-10
g30770	9.8088	461.53	1.248	7.8598	3.8489e-15	6.3418e-14
g26666	9.7645	423.87	0.7383	13.226	6.2376e-40	8.9634e-38
g43925	9.7516	624.01	1.5777	6.1808	6.3774e-10	5.007e-09
g23163	9.7509	2819.1	1.0939	8.9137	4.9361e-19	1.2994e-17
g9810	9.6053	340.72	0.25939	37.03	3.7991e-300	6.6605e-296
g12566	9.4168	916.94	1.31	7.1883	6.5615e-13	8.0781e-12
g35383	9.3714	259.32	0.63499	14.758	2.7245e-49	6.7752e-47
g6251	9.332	308.1	0.56314	16.571	1.1224e-61	4.6299e-59
g6127	9.2728	199.75	0.36832	25.176	7.4124e-140	3.2488e-136
g32498	9.1633	260.98	0.85376	10.733	7.1405e-27	4.0317e-25
g25006	9.1468	465.22	0.8716	10.494	9.1771e-26	4.7181e-24
g39852	9.0874	359.22	0.77924	11.662	1.9968e-31	1.5769e-29
g24173	8.9525	212.81	0.97414	9.1902	3.922e-20	1.1704e-18
g35284	8.9115	979.51	1.1726	7.5994	2.9743e-14	4.3819e-13
g16572	8.8992	1195.3	1.0845	8.2058	2.2907e-16	4.418e-15
g35091	8.8884	1534.4	1.2748	6.9724	3.1148e-12	3.497e-11
g40777	8.8715	291.32	0.66943	13.252	4.3828e-40	6.3765e-38
g25149	8.7868	498.35	0.60812	14.449	2.5341e-47	5.5534e-45
g6253	8.6466	75.928	0.67648	12.782	2.0735e-37	2.5332e-35
g44411	8.5607	161.1	1.0374	8.2523	1.5542e-16	3.0632e-15
g24170	8.538	203.81	0.93369	9.1444	5.9971e-20	1.7508e-18
g6685	8.2908	281.18	1.0399	7.9726	1.5538e-15	2.701e-14
g7453	8.2533	1422.8	0.45602	18.099	3.2738e-73	2.2508e-70
g23202	8.2511	131.86	0.54347	15.182	4.6383e-52	1.301e-49
g13010	8.1384	897.61	1.2678	6.4192	1.3697e-10	1.1926e-09
g34219	8.1121	1644.8	0.55778	14.544	6.4122e-48	1.4989e-45
g32922	#N/A	#N/A	#N/A	#N/A	#N/A	#N/A
g17492	8.066	9293.5	0.26497	30.441	1.576e-203	1.3815e-199
g15113	8.0102	85.605	1.0909	7.343	2.0891e-13	2.7506e-12
g16266	7.95	288.59	0.90163	8.8173	1.1721e-18	2.9588e-17
g17162	7.909	82.507	1.2824	6.1672	6.9501e-10	5.4214e-09
g24175	7.9035	48.838	1.1154	7.0855	1.3852e-12	1.6292e-11
g11950	7.8082	97.55	1.2267	6.3654	1.9483e-10	1.6569e-09
g5178	7.7375	89.047	1.2395	6.2424	4.3079e-10	3.4708e-09
g17795	7.6988	81.174	0.38024	20.247	3.7592e-91	6.5905e-88
g34244	7.6655	519.24	0.67218	11.404	3.9979e-30	2.9143e-28
g35573	7.6575	123.14	0.92605	8.269	1.3512e-16	2.6812e-15
g32985	7.6211	52.264	0.80351	9.4848	2.4293e-21	8.3381e-20
g46238	7.5392	95.227	1.0537	7.1553	8.3491e-13	1.0144e-11
g11321	7.529	274.39	0.60295	12.487	8.8107e-36	9.5941e-34
g38487	7.5244	75.424	0.77709	9.6829	3.5649e-22	1.3397e-20
g36293	7.4786	30.121	1.1876	6.297	3.0342e-10	2.5074e-09
g25999	7.4769	135.42	0.70033	10.676	1.3136e-26	7.2417e-25
g29689	7.4693	76.904	0.38249	19.528	6.3578e-85	7.687e-82
g24417	7.4676	256.66	0.54284	13.757	4.6489e-43	7.7993e-41
g13917	7.458	970.45	0.52776	14.131	2.4325e-45	4.6353e-43
g34985	7.4089	129.92	0.89167	8.3091	9.6466e-17	1.9551e-15
g24179	7.3279	129.04	1.0608	6.9079	4.9202e-12	5.3827e-11
g29742	7.2926	223.06	0.40381	18.059	6.6643e-73	4.4936e-70
g28862	7.2778	162.56	0.86627	8.4014	4.4131e-17	9.2602e-16
g25148	7.2609	65.274	0.67772	10.714	8.7816e-27	4.903e-25
g5477	7.2549	1094.3	1.0974	6.6112	3.8121e-11	3.6431e-10
g24416	7.2428	219.08	0.56638	12.788	1.9164e-37	2.366e-35
g39181	7.1852	1114.3	0.77322	9.2926	1.5057e-20	4.7011e-19
g10148	7.1823	66.91	0.74926	9.5859	9.1671e-22	3.3378e-20
g23077	7.1579	49.607	0.86302	8.294	1.095e-16	2.1977e-15
g25030	7.1568	304.69	0.80941	8.842	9.4021e-19	2.3906e-17
g45730	7.1514	78.569	0.87267	8.1949	2.5088e-16	4.8122e-15
g41092	7.1347	58.587	1.063	6.7118	1.9224e-11	1.9198e-10
g36796	6.9931	44.242	0.34058	20.533	1.0931e-93	2.0172e-90
g9359	6.9441	94.373	0.43922	15.81	2.6545e-56	8.9496e-54
g17002	6.9107	817.21	0.89826	7.6934	1.4327e-14	2.1898e-13
g27004	6.9049	253.91	0.5769	11.969	5.1624e-33	4.5825e-31
g21750	6.9023	53.883	0.72641	9.5019	2.0616e-21	7.1357e-20
g37068	6.8867	66.312	0.53356	12.907	4.1147e-38	5.24e-36
g29690	6.8847	68.752	0.50348	13.674	1.4469e-42	2.3819e-40
g14321	6.8803	143.33	0.64315	10.698	1.0409e-26	5.7659e-25
g608	6.8617	307.51	1.0055	6.8238	8.8637e-12	9.3611e-11
g39441	6.8456	97.697	0.57072	11.995	3.7891e-33	3.3979e-31
g19752	6.8252	180.74	0.40452	16.872	7.188e-64	3.4058e-61
g23755	6.7605	67.415	1.0033	6.7384	1.6019e-11	1.6233e-10
g8732	6.7223	244.71	0.84511	7.9543	1.8019e-15	3.1107e-14
g46977	6.6782	21.197	0.92016	7.2576	3.9389e-13	5.0058e-12
g30993	6.6673	45.605	0.98166	6.7919	1.1067e-11	1.1504e-10
g13536	6.6561	55.74	0.84244	7.901	2.7668e-15	4.6664e-14
g20764	6.6071	64.004	0.55121	11.987	4.1798e-33	3.7291e-31
g12367	6.6046	22.082	1.0246	6.4463	1.1458e-10	1.0107e-09
g6495	6.6024	1030.6	0.82003	8.0513	8.1886e-16	1.4785e-14
g13129	6.6012	245.77	0.72191	9.1441	6.015e-20	1.7532e-18
g13176	6.5681	26.965	1.1087	5.9242	3.1384e-09	2.2e-08
g43853	6.5338	16.567	0.93003	7.0254	2.1347e-12	2.4557e-11
g37076	6.4099	51.455	1.0182	6.2953	3.0686e-10	2.5334e-09
g36010	6.372	52.262	0.85655	7.4391	1.0136e-13	1.396e-12
g23517	6.3583	33.737	1.074	5.9203	3.2145e-09	2.2488e-08
g11632	6.3546	31.271	0.85782	7.4079	1.2835e-13	1.741e-12
g25630	6.3169	86.435	0.68714	9.193	3.8198e-20	1.1408e-18
g41026	6.3064	46.367	0.39878	15.814	2.4747e-56	8.4242e-54
g16997	6.3061	412.39	0.52845	11.933	7.9516e-33	6.9355e-31
g7359	6.2602	16.07	1.0394	6.0228	1.7147e-09	1.2546e-08
g37069	6.2178	430.36	0.3943	15.769	5.0601e-56	1.6738e-53
g39563	6.1709	45.929	0.95605	6.4545	1.0854e-10	9.6033e-10
g9079	6.1342	95.637	0.53511	11.463	2.0139e-30	1.4835e-28
g3918	6.1046	45.002	0.95208	6.4118	1.4379e-10	1.2483e-09
g23703	6.1032	160.24	0.24056	25.371	5.3288e-142	2.6692e-138
g12028	6.079	33.565	0.70726	8.5951	8.3157e-18	1.8975e-16
g7819	6.0771	43.89	0.42237	14.388	6.1353e-47	1.3038e-44
g36996	6.0698	24.78	0.50464	12.028	2.5323e-33	2.3062e-31
g44739	6.0677	119.62	1.024	5.9256	3.111e-09	2.1834e-08
g34052	6.0594	615.24	0.90025	6.7307	1.6883e-11	1.703e-10
g25718	6.0573	202.32	0.78975	7.6699	1.7207e-14	2.6039e-13
g338	6.0079	81.92	0.73916	8.128	4.3626e-16	8.102e-15
g17326	5.9996	19.75	0.65815	9.1157	7.8134e-20	2.2419e-18
g43852	5.9767	13.765	0.81391	7.3432	2.0855e-13	2.7469e-12
g18299	5.9557	235.13	0.43008	13.848	1.3113e-43	2.2428e-41
g27863	5.9497	159.79	0.80225	7.4163	1.2048e-13	1.6412e-12
g23242	5.9491	55.256	0.59713	9.9627	2.2188e-23	9.4072e-22
g37431	5.9202	192.32	0.70114	8.4436	3.0765e-17	6.5257e-16
g9778	5.8966	819.42	0.54035	10.913	1.0044e-27	6.0509e-26
g41088	5.8911	52.379	0.69556	8.4695	2.464e-17	5.281e-16
g20763	5.891	63.215	0.51966	11.336	8.6809e-30	6.149e-28
g13602	5.8888	26.371	0.54511	10.803	3.3326e-27	1.9314e-25
g42961	5.8412	109.1	0.62857	9.2928	1.5027e-20	4.6959e-19
g24185	5.8384	241.49	0.79365	7.3564	1.8888e-13	2.4991e-12
g10720	5.8066	727.98	0.60574	9.5859	9.1654e-22	3.3378e-20
g31964	5.7982	33.138	0.5768	10.052	8.9672e-24	3.9058e-22
g11175	5.7964	111.61	0.69381	8.3544	6.5785e-17	1.3576e-15
g18519	5.777	97.413	0.50279	11.49	1.4848e-30	1.1054e-28
g16828	5.742	32.789	0.39578	14.508	1.0781e-47	2.4545e-45
g21172	5.7408	139.47	0.7245	7.9238	2.3044e-15	3.9203e-14
g24236	5.7348	10.949	0.9299	6.1671	6.9565e-10	5.4252e-09
g35715	5.7131	21.219	0.74581	7.6603	1.8557e-14	2.7985e-13
g18802	5.7084	45.51	0.93243	6.1221	9.2364e-10	7.0478e-09
g2332	5.6924	32.297	0.87863	6.4787	9.2515e-11	8.2899e-10
g7348	5.6802	73.226	0.69995	8.1151	4.853e-16	8.9652e-15
g40776	5.6742	68.213	0.69174	8.2028	2.3479e-16	4.5209e-15
g29198	5.6675	29.949	0.40433	14.017	1.2284e-44	2.2201e-42
g43287	5.6612	25.837	0.30861	18.344	3.6603e-75	2.7901e-72
g43731	5.6593	30.315	0.39063	14.488	1.4449e-47	3.2477e-45
g19007	5.6514	30.881	0.79972	7.0667	1.5861e-12	1.8513e-11
g1867	5.6445	66.83	0.75222	7.5038	6.1984e-14	8.7388e-13
g22523	5.637	13.507	0.77618	7.2625	3.8011e-13	4.8448e-12
g27618	5.6366	32.597	0.53797	10.478	1.0953e-25	5.5902e-24
g41938	5.6365	82.059	0.47123	11.961	5.6691e-33	5.0086e-31
g35292	5.6325	168.75	0.28153	20.006	4.8515e-89	8.1004e-86
g28233	5.6118	33.64	0.65496	8.5682	1.0513e-17	2.3585e-16
g28125	5.611	275.14	0.33441	16.779	3.4801e-63	1.5847e-60
g13642	5.5937	19.616	0.37394	14.959	1.3623e-50	3.5122e-48
g13618	5.5914	124.53	0.69801	8.0105	1.1427e-15	2.0185e-14
g13782	5.5911	60.206	0.71026	7.8719	3.4924e-15	5.7761e-14
g3933	5.5875	59.577	0.65768	8.4957	1.9666e-17	4.2671e-16
g19538	5.5659	110.59	0.40952	13.591	4.5152e-42	7.2291e-40
g44856	5.5334	75.105	0.93597	5.9119	3.3824e-09	2.3531e-08
g11633	5.516	44.097	0.90788	6.0757	1.2348e-09	9.2472e-09
g40807	5.5016	168.68	0.26364	20.868	1.0482e-96	2.0419e-93
g40870	5.4768	149.43	0.72575	7.5463	4.4764e-14	6.4406e-13
g39675	5.4703	425.18	0.19104	28.634	2.5556e-180	1.7921e-176
g24304	5.4626	83.543	0.80957	6.7476	1.5036e-11	1.5299e-10
g23762	5.4478	21.836	0.4375	12.452	1.3613e-35	1.4687e-33
g33926	5.4473	415.82	0.64139	8.493	2.0145e-17	4.3656e-16
g7090	5.4464	23.95	0.57596	9.4563	3.1914e-21	1.0759e-19
g19539	5.4157	103.91	0.47676	11.359	6.6712e-30	4.7737e-28
g18737	5.3885	174.18	0.61533	8.7571	2.0041e-18	4.9556e-17
g7349	5.38	27.379	0.6307	8.5302	1.4613e-17	3.2244e-16
g43730	5.3576	25.105	0.31643	16.931	2.6429e-64	1.3052e-61
g14564	5.3513	45.305	0.44413	12.049	1.9646e-33	1.7939e-31
g3823	5.3451	127	0.42068	12.706	5.4908e-37	6.4175e-35
g13781	5.3307	252.92	0.64625	8.2487	1.6016e-16	3.1513e-15
g12977	5.3302	270.13	0.37226	14.318	1.6818e-46	3.5101e-44
g9078	5.3194	20.701	0.70643	7.5299	5.0779e-14	7.2347e-13
g3982	5.3037	168.48	0.33772	15.705	1.4078e-55	4.6133e-53
g21755	5.2891	114.38	0.82727	6.3934	1.6228e-10	1.3987e-09
g41959	5.2776	172.42	0.24442	21.593	2.1037e-103	6.7058e-100
g39891	5.2771	27.767	0.53755	9.8168	9.5302e-23	3.78e-21
g18736	5.2741	42.036	0.58375	9.0347	1.6438e-19	4.5526e-18
g34360	5.2602	41.408	0.61787	8.5134	1.6893e-17	3.6973e-16
g26235	5.2424	12.549	0.40762	12.861	7.473e-38	9.3916e-36
g23791	5.2328	119.81	0.61347	8.5298	1.4655e-17	3.2318e-16
g10993	5.2325	728.64	0.64159	8.1556	3.475e-16	6.5402e-15
g43243	5.2271	17.168	0.66046	7.9143	2.4865e-15	4.2118e-14
g27619	5.2215	135	0.54923	9.507	1.9632e-21	6.8088e-20
g18954	5.2163	235.3	0.33281	15.673	2.296e-55	7.3857e-53
g5832	5.2035	122.94	0.26523	19.619	1.0666e-85	1.4384e-82
g22495	5.1992	71.859	0.58048	8.9567	3.3457e-19	8.9687e-18
g39674	5.1866	32.319	0.29233	17.742	1.9836e-70	1.1402e-67
g39025	5.1697	16.646	0.48632	10.63	2.1553e-26	1.1717e-24
g47186	5.1388	56.816	0.70743	7.264	3.7577e-13	4.7911e-12
g41958	5.1387	90.342	0.36394	14.12	2.8716e-45	5.4132e-43
g43242	5.1176	237.8	0.49092	10.425	1.9127e-25	9.5809e-24
g39676	5.0988	45.665	0.22033	23.141	1.7714e-118	6.2109e-115
g7089	5.0784	79.309	0.6375	7.9661	1.6374e-15	2.838e-14
g9011	5.0703	15.265	0.63882	7.937	2.0709e-15	3.5489e-14
g9584	5.0681	22.601	0.34566	14.662	1.1271e-48	2.6884e-46
g25748	5.0676	113.15	0.62864	8.0611	7.5591e-16	1.3697e-14
g40418	5.0621	71.484	0.54271	9.3274	1.0847e-20	3.4575e-19
g27864	5.0494	18.686	0.78216	6.4557	1.0775e-10	9.5453e-10
g5533	5.0253	21.307	0.55499	9.0548	1.3676e-19	3.8178e-18
g6102	5.0145	56.992	0.69196	7.2469	4.2649e-13	5.3928e-12
g24025	4.9894	34.586	0.2704	18.452	5.0154e-76	3.9967e-73
g22306	4.9845	77.218	0.60018	8.3051	9.9758e-17	2.0149e-15
g5490	4.9621	146.34	0.58661	8.459	2.6972e-17	5.7667e-16
g41768	4.9429	9.7072	0.7105	6.957	3.4772e-12	3.8803e-11
g13643	4.9424	28.26	0.38659	12.784	2.0053e-37	2.4585e-35
g6837	4.9059	17.422	0.72755	6.7431	1.5502e-11	1.5723e-10
g45454	4.9006	167.17	0.64833	7.5588	4.0688e-14	5.9026e-13
g28234	4.8996	21.959	0.60483	8.1009	5.4549e-16	1.004e-14
g39185	4.8764	233	0.63277	7.7064	1.2938e-14	1.9906e-13
g41757	4.8752	263.67	0.30295	16.092	2.881e-58	1.0308e-55
g22522	4.8597	67.25	0.60993	7.9676	1.6175e-15	2.8062e-14
g218	4.8563	41.605	0.4368	11.118	1.0268e-28	6.6427e-27
g41758	4.8393	45.599	0.3402	14.225	6.3946e-46	1.2886e-43
g10388	4.8343	37.6	0.25295	19.111	2.0349e-81	2.0985e-78
g320	4.8218	69.308	0.64989	7.4195	1.176e-13	1.6044e-12
g38962	4.8189	227.98	0.46871	10.281	8.5765e-25	4.0557e-23
g10094	4.8178	88.779	0.46433	10.376	3.194e-25	1.5729e-23
g13380	4.8051	202.98	0.60693	7.9172	2.4295e-15	4.1271e-14
g30329	4.8012	69.048	0.22546	21.295	1.2616e-100	2.949e-97
g39916	4.7943	47.849	0.51795	9.2564	2.1152e-20	6.4605e-19
g319	4.7717	64.634	0.80048	5.961	2.5068e-09	1.7865e-08
g38773	4.7695	100.75	0.57054	8.3596	6.2935e-17	1.3019e-15
g13493	4.768	168.96	0.39712	12.006	3.2861e-33	2.9696e-31
g622	4.7551	15.858	0.63563	7.481	7.3752e-14	1.029e-12
g37216	4.7544	14.774	0.46021	10.331	5.1077e-25	2.4737e-23
g20907	4.7467	47.645	0.37423	12.684	7.2674e-37	8.4657e-35
g10664	4.7402	98.137	0.69318	6.8383	8.0151e-12	8.5084e-11
g47995	4.7362	536.7	0.57079	8.2975	1.0629e-16	2.1357e-15
g44112	4.7359	1170.2	0.37681	12.568	3.1509e-36	3.541e-34
g47261	4.7268	120.74	0.63588	7.4336	1.057e-13	1.4534e-12
g25008	4.7087	26.135	0.79465	5.9255	3.1139e-09	2.1849e-08
g24026	4.696	12.87	0.45255	10.377	3.1661e-25	1.5613e-23
g41709	4.6944	171.29	0.31814	14.756	2.8337e-49	6.9481e-47
g10638	4.6884	8.6235	0.72968	6.4252	1.3167e-10	1.1502e-09
g31485	4.6802	278.78	0.50743	9.2232	2.8827e-20	8.6836e-19
g30403	4.6773	67.271	0.68108	6.8675	6.5328e-12	7.0221e-11
g19106	4.6732	18.276	0.68682	6.8042	1.0163e-11	1.0637e-10
g12009	4.6722	50.86	0.63895	7.3123	2.626e-13	3.409e-12
g31961	4.668	13.52	0.46112	10.123	4.3637e-24	1.9466e-22
g41739	4.6659	28.01	0.68322	6.8293	8.5333e-12	9.0285e-11
g217	4.6559	94.33	0.39002	11.938	7.5234e-33	6.5783e-31
g39274	4.6488	50.277	0.45457	10.227	1.5026e-24	6.9782e-23
g30172	4.6481	10.667	0.58184	7.9885	1.3657e-15	2.3943e-14
g327	4.6417	19.266	0.76336	6.0806	1.1974e-09	8.988e-09
g48399	4.6398	22.781	0.27893	16.634	3.9299e-62	1.6602e-59
g26042	4.625	645.93	0.71799	6.4417	1.1816e-10	1.0399e-09
g28223	4.6215	122.4	0.38033	12.151	5.654e-34	5.3872e-32
g41637	4.6136	12.189	0.29744	15.511	2.9125e-54	9.0372e-52
g19366	4.6097	183.4	0.60821	7.5792	3.4772e-14	5.078e-13
g19544	4.6067	14.88	0.42553	10.826	2.5955e-27	1.5219e-25
g17565	4.6028	103.51	0.29973	15.356	3.2105e-53	9.5398e-51
g19648	4.5876	141.64	0.27374	16.759	4.8435e-63	2.1497e-60
g3981	4.5632	18.182	0.37557	12.15	5.7255e-34	5.4405e-32
g4734	4.5576	134.35	0.39442	11.555	6.9481e-31	5.2504e-29
g40482	4.5568	169.98	0.14249	31.979	2.1314e-224	2.4911e-220
g37078	4.5443	84.921	0.52663	8.629	6.1865e-18	1.4384e-16
g46083	4.5418	24.052	0.76704	5.9212	3.1962e-09	2.2368e-08
g10994	4.5384	205.27	0.62377	7.2758	3.4428e-13	4.4153e-12
g41795	4.5337	289.61	0.72449	6.2577	3.9067e-10	3.1775e-09
g34863	4.5304	198.61	0.55424	8.1741	2.9817e-16	5.6603e-15
g39917	4.5251	50.789	0.48593	9.3122	1.2524e-20	3.9669e-19
g44379	4.5214	674.85	0.35928	12.585	2.5644e-36	2.9005e-34
g47620	4.5165	219.2	0.45945	9.8302	8.3462e-23	3.3217e-21
g11253	4.4992	103.31	0.36662	12.272	1.282e-34	1.2992e-32
g5534	4.4956	37.954	0.54685	8.2209	2.0197e-16	3.9234e-15
g9627	4.4941	53.552	0.50819	8.8433	9.2904e-19	2.3639e-17
g11083	4.4901	108.77	0.43107	10.416	2.0904e-25	1.0441e-23
g1738	4.4823	13.648	0.73307	6.1145	9.6853e-10	7.3729e-09
g9408	4.4755	112.22	0.6602	6.779	1.21e-11	1.2486e-10
g12533	4.4692	11.31	0.58978	7.5778	3.5134e-14	5.1265e-13
g20842	4.4604	59.274	0.35571	12.539	4.5483e-36	5.0467e-34
g18955	4.46	30.569	0.37312	11.953	6.247e-33	5.4896e-31
g43284	4.4414	216.45	0.70907	6.2637	3.7594e-10	3.0626e-09
g22623	4.4222	297.86	0.45287	9.7648	1.5946e-22	6.1916e-21
g44897	4.4218	217.18	0.34931	12.658	1.0043e-36	1.1507e-34
g47260	4.3983	36.484	0.69951	6.2876	3.2244e-10	2.6514e-09
g40975	4.3972	30.191	0.24423	18.004	1.8072e-72	1.1956e-69
g37888	4.3929	154.01	0.61232	7.1742	7.2716e-13	8.9024e-12
g13871	4.3863	48.058	0.44009	9.9668	2.1291e-23	9.049e-22
g30558	4.3737	10.929	0.4396	9.9493	2.5396e-23	1.0683e-21
g43094	4.3632	200.48	0.30074	14.508	1.0727e-47	2.4545e-45
g39709	4.3488	46.94	0.59413	7.3196	2.4876e-13	3.2423e-12
g6836	4.3462	6.9144	0.63657	6.8275	8.6413e-12	9.1372e-11
g38625	4.3383	183.69	0.53004	8.185	2.7235e-16	5.1984e-15
g16118	4.3374	23.761	0.64354	6.74	1.5843e-11	1.606e-10
g14565	4.3314	12.522	0.46682	9.2786	1.7175e-20	5.3106e-19
g38600	4.3245	23.861	0.3588	12.053	1.872e-33	1.7138e-31
g19326	4.3241	74.698	0.55622	7.774	7.6052e-15	1.2088e-13
g2684	4.3226	87.047	0.59063	7.3185	2.5068e-13	3.2651e-12
g44374	4.3198	12.203	0.47067	9.178	4.3922e-20	1.2996e-18
g37242	4.2987	132.48	0.28582	15.04	4.0227e-51	1.0685e-48
g5726	4.2861	91.333	0.27296	15.703	1.4535e-55	4.7188e-53
g45453	4.2856	18.133	0.69757	6.1436	8.0665e-10	6.2271e-09
g11796	4.2847	67.405	0.33541	12.774	2.2776e-37	2.7443e-35
g1424	4.2827	80.278	0.31805	13.466	2.4947e-41	3.8705e-39
g47996	4.2687	17.521	0.56558	7.5474	4.4401e-14	6.3962e-13
g22756	4.2668	11.028	0.62998	6.7729	1.2623e-11	1.2988e-10
g21836	4.2652	10.141	0.53773	7.9318	2.1606e-15	3.6924e-14
g40899	4.2627	15.139	0.69834	6.1041	1.034e-09	7.8457e-09
g7088	4.2425	49.025	0.55999	7.5761	3.5621e-14	5.1955e-13
g36928	4.2421	84.94	0.45562	9.3107	1.2696e-20	4.0176e-19
g26000	4.2325	30.118	0.60947	6.9445	3.7991e-12	4.2194e-11
g35094	4.2309	54.272	0.60479	6.9956	2.6409e-12	2.9938e-11
g13390	4.2284	21.508	0.37495	11.277	1.7012e-29	1.1852e-27
g13065	4.2283	225.32	0.19644	21.524	9.2041e-103	2.6894e-99
g7365	4.2264	66.299	0.71003	5.9524	2.6419e-09	1.8756e-08
g25708	4.2255	12.889	0.53848	7.847	4.2595e-15	6.9674e-14
g44111	4.223	191.92	0.51055	8.2715	1.3226e-16	2.6289e-15
g24613	4.2178	91.179	0.47578	8.8651	7.6464e-19	1.9714e-17
g41607	4.2156	258.25	0.68058	6.1941	5.8616e-10	4.631e-09
g4750	4.211	36.126	0.37399	11.26	2.0708e-29	1.4293e-27
g19327	4.1987	44.192	0.45198	9.2895	1.5507e-20	4.8375e-19
g39918	4.1892	9.2123	0.46942	8.9242	4.4895e-19	1.1871e-17
g20906	4.182	15.226	0.35428	11.804	3.7111e-32	3.0835e-30
g13064	4.1774	68.387	0.26458	15.789	3.7111e-56	1.2393e-53
g33798	4.1715	369.45	0.52524	7.9422	1.9866e-15	3.4162e-14
g7886	4.1549	459.42	0.42975	9.6682	4.1165e-22	1.5437e-20
g24030	4.1532	174.55	0.60322	6.8851	5.7748e-12	6.2571e-11
g46505	4.1484	753.43	0.27045	15.339	4.2126e-53	1.2412e-50
g34220	4.1471	27.179	0.54249	7.6447	2.0949e-14	3.1364e-13
g25038	4.1457	105.21	0.46465	8.9223	4.5668e-19	1.2067e-17
g38386	4.1127	229.97	0.47478	8.6622	4.6271e-18	1.0962e-16
g6256	4.1055	519.49	0.40104	10.237	1.3533e-24	6.3182e-23
g10851	4.104	28.054	0.44318	9.2602	2.0398e-20	6.2464e-19
g1733	4.1003	30.377	0.58606	6.9964	2.626e-12	2.9788e-11
g40791	4.0923	253.6	0.26326	15.545	1.7258e-54	5.4515e-52
g39725	4.0881	15.14	0.61256	6.6738	2.4924e-11	2.4527e-10
g42943	4.0851	18.399	0.47955	8.5185	1.6157e-17	3.543e-16
g36259	4.0849	98.811	0.40136	10.178	2.4906e-24	1.1356e-22
g26033	4.0786	50.935	0.30531	13.359	1.048e-40	1.577e-38
g27521	4.078	451.09	0.37099	10.992	4.1753e-28	2.5774e-26
g7942	4.0578	15.444	0.39593	10.249	1.2003e-24	5.619e-23
g20841	4.0571	20.782	0.41656	9.7395	2.0455e-22	7.8404e-21
g25562	4.0501	425.06	0.42254	9.5851	9.2369e-22	3.3562e-20
g4364	4.0491	1631.7	0.63483	6.3783	1.791e-10	1.532e-09
g536	4.041	92.593	0.47069	8.5854	9.0524e-18	2.0478e-16
g31556	4.0405	426.37	0.29688	13.61	3.5088e-42	5.6435e-40
g6306	4.025	505.47	0.48559	8.2889	1.1433e-16	2.292e-15
g41719	4.0203	32.345	0.47948	8.3847	5.0852e-17	1.0594e-15
g1408	4.0195	448.03	0.38349	10.481	1.052e-25	5.3772e-24
g5311	4.0139	25.427	0.42049	9.546	1.3486e-21	4.8103e-20
g47547	4.0037	34.012	0.46153	8.6749	4.1402e-18	9.8486e-17
g32658	4.0028	74.808	0.33611	11.909	1.0589e-32	9.1002e-31
g22508	3.9993	12.511	0.60269	6.6357	3.2298e-11	3.1257e-10
g18914	3.9983	83.504	0.41505	9.6333	5.7846e-22	2.1373e-20
g19250	3.9927	19.124	0.52958	7.5394	4.721e-14	6.7592e-13
g13068	3.99	32.019	0.2761	14.451	2.4719e-47	5.4512e-45
g2752	3.988	80.455	0.67264	5.9289	3.0499e-09	2.1422e-08
g8288	3.987	93.963	0.6048	6.5922	4.3328e-11	4.1038e-10
g30899	3.9852	16.722	0.50161	7.9449	1.9428e-15	3.3441e-14
g11697	3.9817	75.611	0.28993	13.733	6.4242e-43	1.0726e-40
g31719	3.9787	34.134	0.51508	7.7245	1.1231e-14	1.7471e-13
g41487	3.9763	28.911	0.32626	12.188	3.6222e-34	3.5377e-32
g39635	3.9763	5.8339	0.6073	6.5476	5.8474e-11	5.424e-10
g44766	3.9625	73.914	0.32769	12.092	1.1645e-33	1.0888e-31
g11388	3.9613	49.225	0.40798	9.7095	2.7462e-22	1.0387e-20
g3751	3.9579	37.896	0.31259	12.662	9.6489e-37	1.1129e-34
g36849	3.9379	50.457	0.43259	9.1032	8.7737e-20	2.5072e-18
g35928	3.9334	300.63	0.30818	12.763	2.6246e-37	3.1409e-35
g13080	3.9256	13.325	0.3555	11.043	2.382e-28	1.5076e-26
g33819	3.9173	207.64	0.57816	6.7755	1.2397e-11	1.2762e-10
g27754	3.9091	175.41	0.58242	6.7118	1.9218e-11	1.9198e-10
g44380	3.9055	131.64	0.36713	10.638	1.9835e-26	1.0816e-24
g34496	3.9054	51.122	0.37427	10.435	1.7251e-25	8.666e-24
g4312	3.9028	330	0.27319	14.286	2.6615e-46	5.4574e-44
g26800	3.9019	15.258	0.36591	10.663	1.5085e-26	8.2903e-25
g33303	3.8952	147.27	0.47849	8.1407	3.9301e-16	7.3613e-15
g36003	3.8891	18.975	0.29821	13.042	7.1018e-39	9.468e-37
g25190	3.8883	284.09	0.22743	17.097	1.556e-65	7.7939e-63
g33852	3.8798	156.18	0.30369	12.776	2.2407e-37	2.7186e-35
g11739	3.8765	219.6	0.37305	10.391	2.7106e-25	1.3405e-23
g46110	3.8694	76.036	0.47065	8.2214	2.0107e-16	3.9081e-15
g14677	3.867	77.137	0.39656	9.7514	1.8198e-22	7.0311e-21
g12950	3.8667	109.98	0.312	12.393	2.8407e-35	3.0001e-33
g535	3.8476	372.38	0.32024	12.015	2.9734e-33	2.694e-31
g19463	3.8411	135.06	0.37539	10.232	1.4242e-24	6.6318e-23
g46233	3.834	72.574	0.49001	7.8244	5.1006e-15	8.2529e-14
g17325	3.8311	44.628	0.5846	6.5533	5.6287e-11	5.2364e-10
g48436	3.8267	21.098	0.31591	12.113	8.9707e-34	8.4327e-32
g45982	3.8258	71.588	0.4606	8.3061	9.8868e-17	1.9992e-15
g7572	3.8174	51.234	0.63312	6.0295	1.6448e-09	1.2095e-08
g42881	3.8121	159.59	0.38799	9.8252	8.7675e-23	3.4815e-21
g26322	3.8108	54.189	0.40537	9.4008	5.4164e-21	1.79e-19
g8366	3.8092	96.053	0.35867	10.62	2.3942e-26	1.2935e-24
g37015	3.808	188.59	0.58023	6.5629	5.2767e-11	4.9391e-10
g31675	3.8	9.7481	0.56003	6.7854	1.1577e-11	1.1985e-10
g10596	3.7995	37.452	0.52709	7.2085	5.658e-13	7.035e-12
g21635	3.7929	24.829	0.3171	11.961	5.6709e-33	5.0086e-31
g13835	3.7928	44.148	0.63744	5.95	2.6821e-09	1.901e-08
g10776	3.7845	113.19	0.17899	21.144	3.1556e-99	6.5085e-96
g33315	3.783	59.847	0.33493	11.295	1.3908e-29	9.7335e-28
g39305	3.777	86.524	0.59374	6.3614	1.999e-10	1.6967e-09
g41636	3.776	307.26	0.30925	12.21	2.7488e-34	2.7226e-32
g11561	3.7696	142.4	0.20297	18.572	5.3761e-77	4.4881e-74
g2123	3.7632	7.5157	0.32902	11.438	2.7132e-30	1.9902e-28
g28479	3.7631	208.76	0.36601	10.282	8.5376e-25	4.0453e-23
g39915	3.7601	9.7986	0.60926	6.1716	6.7602e-10	5.285e-09
g8576	3.7475	105.85	0.52799	7.0977	1.2686e-12	1.4997e-11
g33223	3.7437	77.164	0.2057	18.2	5.1613e-74	3.6932e-71
g7778	3.7395	69.501	0.35802	10.445	1.5455e-25	7.7971e-24
g7518	3.7376	24.75	0.32091	11.647	2.3789e-31	1.8661e-29
g29085	3.7311	1022.6	0.37296	10.004	1.4666e-23	6.325e-22
g8796	3.7263	121.06	0.31648	11.774	5.3129e-32	4.3525e-30
g36885	3.7257	170.64	0.17514	21.273	2.0199e-100	4.4265e-97
g3118	3.717	42.262	0.4293	8.6582	4.7917e-18	1.1337e-16
g44857	3.709	104.65	0.47891	7.7447	9.5821e-15	1.506e-13
g5622	3.7084	41.418	0.47056	7.8809	3.2504e-15	5.4116e-14
g876	3.7081	309.06	0.27164	13.651	1.9928e-42	3.25e-40
g27790	3.7057	32.688	0.3409	10.87	1.5958e-27	9.4422e-26
g25599	3.7036	186.6	0.22115	16.747	5.9282e-63	2.5982e-60
g18184	3.6975	252.29	0.38024	9.7242	2.3777e-22	9.0519e-21
g10441	3.691	9.3438	0.58279	6.3333	2.3993e-10	2.0136e-09
g18868	3.6894	268.44	0.24465	15.081	2.1761e-51	5.9148e-49
g21732	3.6778	28.714	0.35336	10.408	2.2746e-25	1.1313e-23
g12951	3.6747	20.196	0.34782	10.565	4.3358e-26	2.2735e-24
g46737	3.672	33.367	0.41057	8.9437	3.763e-19	1.0003e-17
g48479	3.6713	78.028	0.22441	16.36	3.69e-60	1.4537e-57
g41285	3.667	111.46	0.51919	7.0629	1.6302e-12	1.9009e-11
g45778	3.6662	10.335	0.42227	8.6822	3.8828e-18	9.2741e-17
g25383	3.6658	270.84	0.13468	27.219	3.8872e-163	2.2716e-159
g13463	3.6551	16.549	0.46339	7.8877	3.0779e-15	5.1416e-14
g31194	3.6547	190.08	0.27318	13.378	8.08e-41	1.2318e-38
g38385	3.6518	54.544	0.29064	12.565	3.2957e-36	3.6919e-34
g22917	3.6507	57.727	0.57019	6.4026	1.5272e-10	1.3209e-09
g38963	3.6391	47.562	0.3558	10.228	1.4833e-24	6.8977e-23
g27314	3.6342	20.83	0.54546	6.6627	2.689e-11	2.6353e-10
g34549	3.6341	124.26	0.30726	11.827	2.8154e-32	2.3448e-30
g13492	3.6277	5.1491	0.52539	6.9047	5.0295e-12	5.4903e-11
g24032	3.6234	184.17	0.21403	16.93	2.7124e-64	1.3209e-61
g39391	3.6185	110.18	0.42632	8.4879	2.1037e-17	4.5504e-16
g42820	3.6034	29.911	0.41395	8.7051	3.1731e-18	7.6465e-17
g27711	3.6003	19.258	0.4866	7.399	1.3718e-13	1.8522e-12
g40793	3.6002	72.677	0.3934	9.1515	5.6159e-20	1.6437e-18
g43282	3.5975	19.068	0.33577	10.714	8.7305e-27	4.8822e-25
g25828	3.5953	94.44	0.59433	6.0492	1.4553e-09	1.0777e-08
g44173	3.5952	28.66	0.58629	6.1321	8.6706e-10	6.6539e-09
g20900	3.5814	100.85	0.33276	10.763	5.159e-27	2.9606e-25
g46528	3.5811	14.942	0.374	9.5751	1.0178e-21	3.6714e-20
g10829	3.5805	10.846	0.59664	6.001	1.9605e-09	1.4202e-08
g18274	3.5716	286.42	0.21889	16.317	7.5188e-60	2.8971e-57
g40483	3.5685	43.748	0.23209	15.376	2.3728e-53	7.2346e-51
g30849	3.565	57.816	0.28235	12.626	1.5122e-36	1.7215e-34
g10852	3.5647	39.587	0.18536	19.231	2.0256e-82	2.2195e-79
g34681	3.5593	182.7	0.43689	8.1468	3.7365e-16	7.0136e-15
g46034	3.5588	354.17	0.3716	9.5768	1.001e-21	3.6182e-20
g39950	3.5581	89.303	0.41674	8.5379	1.3671e-17	3.0301e-16
g46352	3.5581	71.642	0.44865	7.9307	2.1786e-15	3.7189e-14
g13504	3.558	267.94	0.19387	18.353	3.1406e-75	2.4471e-72
g20720	3.5562	106.85	0.25317	14.047	8.0635e-45	1.4649e-42
g832	3.5504	127.1	0.46815	7.584	3.351e-14	4.8998e-13
g25368	3.5501	53.406	0.50999	6.9611	3.3756e-12	3.7693e-11
g43286	3.5422	5.0121	0.50797	6.9732	3.099e-12	3.4817e-11
g13435	3.5411	25.883	0.49865	7.1014	1.2351e-12	1.4611e-11
g14290	3.5391	190.5	0.19775	17.897	1.2534e-71	7.7101e-69
g32283	3.5371	43.679	0.53869	6.5661	5.1649e-11	4.8408e-10
g38915	3.5324	231.41	0.39095	9.0356	1.6314e-19	4.5219e-18
g47684	3.5324	256.4	0.42014	8.4076	4.1863e-17	8.7999e-16
g17154	3.5297	137.27	0.4012	8.7979	1.3943e-18	3.502e-17
g11222	3.5289	6.5306	0.50435	6.997	2.6158e-12	2.9692e-11
g48279	3.5286	59.809	0.23436	15.056	3.14e-51	8.469e-49
g22784	3.5233	59.408	0.52747	6.6797	2.3947e-11	2.3612e-10
g44478	3.5222	269.08	0.30388	11.591	4.586e-31	3.5109e-29
g33219	3.522	71.593	0.39349	8.9506	3.5361e-19	9.4428e-18
g37815	3.5188	296	0.30964	11.364	6.294e-30	4.5315e-28
g39840	3.5185	30.884	0.21062	16.706	1.1947e-62	5.1718e-60
g32172	3.516	37.592	0.26949	13.047	6.6309e-39	8.908e-37
g11333	3.514	37.542	0.49243	7.1361	9.6006e-13	1.158e-11
g47546	3.5123	5.6559	0.48456	7.2486	4.2125e-13	5.3322e-12
g24942	3.5117	87.693	0.18802	18.677	7.6223e-78	6.8528e-75
g44097	3.5106	626.63	0.5868	5.9826	2.1958e-09	1.5774e-08
g5266	3.5083	40.287	0.34651	10.125	4.2884e-24	1.9155e-22
g43253	3.5069	161.73	0.26312	13.328	1.59e-40	2.3623e-38
g4094	3.5056	22.979	0.57294	6.1186	9.4374e-10	7.1951e-09
g15442	3.5041	46.787	0.21627	16.202	4.8454e-59	1.8268e-56
g40214	3.5007	21.214	0.49972	7.0054	2.4623e-12	2.8067e-11
g33425	3.4988	37.779	0.29347	11.922	9.0601e-33	7.8438e-31
g15287	3.4964	88.301	0.50791	6.8838	5.8257e-12	6.3084e-11
g8287	3.4954	8.6792	0.58259	5.9997	1.9772e-09	1.4306e-08
g37023	3.4822	31.202	0.31099	11.197	4.2116e-29	2.8398e-27
g193	3.4707	8.7805	0.40439	8.5826	9.277e-18	2.0972e-16
g11437	3.4704	25.644	0.3454	10.047	9.4468e-24	4.1045e-22
g34660	3.4635	33.17	0.24552	14.107	3.4298e-45	6.363e-43
g7959	3.4562	42.16	0.40578	8.5174	1.6318e-17	3.576e-16
g17064	3.4522	13.385	0.57736	5.9793	2.2404e-09	1.6051e-08
g25377	3.4515	30.758	0.40244	8.5765	9.7838e-18	2.2061e-16
g25049	3.45	2093.6	0.29662	11.631	2.8671e-31	2.234e-29
g35637	3.4497	70.625	0.25655	13.447	3.2202e-41	4.974e-39
g37759	3.4375	57.347	0.28022	12.267	1.3566e-34	1.3708e-32
g34790	3.4374	204.93	0.40316	8.5261	1.5134e-17	3.3289e-16
g29443	3.4371	736.14	0.3607	9.5291	1.587e-21	5.6151e-20
g24941	3.4342	9.7325	0.41437	8.2877	1.1543e-16	2.3128e-15
g21156	3.4338	327.41	0.28218	12.169	4.5581e-34	4.3787e-32
g47698	3.433	240.91	0.3012	11.398	4.2885e-30	3.1185e-28
g3219	3.431	31.221	0.24229	14.16	1.6096e-45	3.1181e-43
g43950	3.4297	153.48	0.28334	12.105	9.996e-34	9.3714e-32
g26169	3.4284	280.7	0.54839	6.2519	4.0561e-10	3.2898e-09
g23168	3.4272	107.96	0.28235	12.138	6.6237e-34	6.26e-32
g48054	3.4255	10.928	0.44868	7.6347	2.2641e-14	3.3752e-13
g30990	3.4249	329.35	0.39504	8.6698	4.3301e-18	1.0286e-16
g10901	3.4246	293.77	0.5548	6.1726	6.7171e-10	5.256e-09
g40951	3.4236	16.287	0.37679	9.0863	1.0249e-19	2.8886e-18
g44594	3.4236	12.299	0.53434	6.4071	1.4834e-10	1.2852e-09
g46368	3.4196	120.35	0.22358	15.295	8.2907e-53	2.3828e-50
g34062	3.4188	494.93	0.23538	14.525	8.4035e-48	1.9385e-45
g47678	3.4184	1216.7	0.55639	6.144	8.0462e-10	6.2156e-09
g10820	3.4148	19.818	0.51773	6.5956	4.2355e-11	4.0225e-10
g22649	3.4145	16.594	0.32635	10.463	1.2802e-25	6.4864e-24
g19373	3.4113	27.372	0.47936	7.1164	1.1076e-12	1.3195e-11
g8174	3.4111	39.177	0.41994	8.1228	4.5553e-16	8.442e-15
g37755	3.4037	69.165	0.18709	18.193	5.858e-74	4.108e-71
g17010	3.4027	257.18	0.21452	15.862	1.1577e-56	3.9798e-54
g22880	3.3952	50.894	0.34646	9.7996	1.13e-22	4.4617e-21
g30716	3.3861	361.4	0.45741	7.4029	1.3324e-13	1.8031e-12
g44751	3.3786	39.205	0.43651	7.7399	9.9488e-15	1.5608e-13
g40072	3.3714	84.49	0.19988	16.867	7.8513e-64	3.6223e-61
g43281	3.3693	81.978	0.36708	9.1786	4.3686e-20	1.2937e-18
g29884	3.3676	103.95	0.31693	10.626	2.2631e-26	1.2283e-24
g3004	3.3672	618.43	0.43747	7.697	1.3933e-14	2.1333e-13
g42934	3.3664	144.51	0.29268	11.502	1.2859e-30	9.6136e-29
g44226	3.3642	27.451	0.35999	9.3452	9.1731e-21	2.9616e-19
g26296	3.3631	394.18	0.28061	11.985	4.264e-33	3.7946e-31
g38796	3.3629	27.148	0.27235	12.348	5.0129e-35	5.2002e-33
g10435	3.3595	13.582	0.4764	7.052	1.7638e-12	2.0459e-11
g42914	3.3592	132.25	0.24599	13.656	1.8605e-42	3.0484e-40
g8371	3.3551	126.08	0.48604	6.903	5.0907e-12	5.5502e-11
g33316	3.355	136.76	0.38275	8.7655	1.859e-18	4.6163e-17
g45355	3.3549	85.362	0.43897	7.6426	2.128e-14	3.1819e-13
g7947	3.3545	8.3108	0.56419	5.9456	2.7538e-09	1.9486e-08
g21147	3.3505	39.796	0.30992	10.811	3.0649e-27	1.7822e-25
g41982	3.3409	128.67	0.30372	11	3.8221e-28	2.3678e-26
g32327	3.3408	30.054	0.40656	8.2172	2.0835e-16	4.0383e-15
g25893	3.3407	14.578	0.48849	6.8387	7.9907e-12	8.4906e-11
g31766	3.3395	67.943	0.46092	7.2453	4.3149e-13	5.448e-12
g21636	3.339	138.17	0.28469	11.729	9.085e-32	7.2728e-30
g43678	3.3375	69.564	0.3321	10.05	9.2033e-24	4.0037e-22
g33799	3.3364	17.257	0.33728	9.8922	4.5003e-23	1.8455e-21
g11398	3.3342	245.62	0.26238	12.707	5.3927e-37	6.3239e-35
g40417	3.3338	50.966	0.54882	6.0744	1.2444e-09	9.3153e-09
g37754	3.3303	180.78	0.2535	13.137	2.0196e-39	2.799e-37
g7263	3.3286	46.242	0.3801	8.7572	2.0015e-18	4.9526e-17
g14965	3.3256	52.624	0.3447	9.6477	5.0279e-22	1.8695e-20
g37022	3.3253	14.473	0.26252	12.667	9.0271e-37	1.0446e-34
g22530	3.3222	12.06	0.3835	8.6628	4.603e-18	1.092e-16
g4424	3.322	27.89	0.42974	7.7303	1.0732e-14	1.6732e-13
g46913	3.3218	1222	0.33416	9.9406	2.7703e-23	1.1564e-21
g41470	3.3186	46.588	0.26654	12.451	1.3867e-35	1.4915e-33
g12647	3.3167	161.69	0.25216	13.153	1.6368e-39	2.2864e-37
g1762	3.3034	31.548	0.44183	7.4766	7.6249e-14	1.0622e-12
g19853	3.3004	20.863	0.35831	9.2109	3.2338e-20	9.7079e-19
g13139	3.3003	52.223	0.5407	6.1038	1.0361e-09	7.8581e-09
g24522	3.2987	120.9	0.42034	7.8476	4.2402e-15	6.9409e-14
g6415	3.2978	127.17	0.5177	6.37	1.8908e-10	1.6103e-09
g40929	3.2938	22.555	0.52981	6.217	5.0665e-10	4.0457e-09
g34072	3.2923	294.09	0.28594	11.514	1.1243e-30	8.4232e-29
g42719	3.2916	79.16	0.27045	12.171	4.4474e-34	4.2841e-32
g39186	3.2902	23.129	0.45261	7.2693	3.6126e-13	4.6162e-12
g20451	3.2874	150.05	0.38517	8.535	1.4015e-17	3.0985e-16
g43714	3.2871	112.16	0.457	7.1927	6.3507e-13	7.8378e-12
g19453	3.2853	32.054	0.366	8.9762	2.8027e-19	7.5711e-18
g7504	3.2851	32.518	0.42296	7.767	8.0388e-15	1.2748e-13
g24524	3.279	105.46	0.25105	13.061	5.4954e-39	7.4975e-37
g15996	3.2774	42.674	0.46442	7.0569	1.7026e-12	1.9794e-11
g42913	3.2772	32.247	0.24554	13.347	1.2363e-40	1.8525e-38
g5054	3.2769	201.42	0.23494	13.948	3.2582e-44	5.7699e-42
g44225	3.2762	177.83	0.40062	8.178	2.8871e-16	5.4927e-15
g6270	3.2761	16.105	0.47306	6.9254	4.3484e-12	4.793e-11
g7262	3.2725	22.658	0.43308	7.5563	4.1462e-14	5.9999e-13
g3848	3.2602	13.552	0.474	6.8781	6.0671e-12	6.5516e-11
g40481	3.2599	28.565	0.20458	15.934	3.6614e-57	1.2838e-54
g32337	3.2581	12.179	0.50408	6.4634	1.0235e-10	9.0902e-10
g32899	3.2578	128.66	0.3663	8.8938	5.9044e-19	1.5392e-17
g38447	3.2577	22.546	0.48409	6.7295	1.7025e-11	1.7159e-10
g34576	3.2571	23.339	0.34591	9.4159	4.689e-21	1.5613e-19
g10072	3.2561	44.943	0.26091	12.48	9.6345e-36	1.0459e-33
g14844	3.2539	37.482	0.44309	7.3438	2.0762e-13	2.7358e-12
g46211	3.2536	98.602	0.43097	7.5496	4.3657e-14	6.2968e-13
g15293	3.2501	18.164	0.4195	7.7475	9.3691e-15	1.4758e-13
g9382	3.2484	271.59	0.1737	18.702	4.7774e-78	4.4082e-75
g5890	3.2467	126.75	0.41585	7.8073	5.8424e-15	9.3882e-14
g14869	3.2458	63.335	0.38189	8.4992	1.9088e-17	4.1519e-16
g17106	3.2436	38.145	0.21436	15.131	1.0058e-51	2.7988e-49
g16844	3.2435	94.366	0.29445	11.015	3.222e-28	1.9995e-26
g14350	3.242	29.288	0.25077	12.928	3.1194e-38	4.0211e-36
g4519	3.2408	45.644	0.42134	7.6918	1.4512e-14	2.2143e-13
g42095	3.2337	207.46	0.32042	10.092	5.9804e-24	2.6343e-22
g42942	3.2329	13.941	0.42184	7.6638	1.8053e-14	2.7249e-13
g30390	3.231	54.632	0.32962	9.8022	1.1017e-22	4.3548e-21
g37844	3.2299	14.344	0.47116	6.8552	7.1208e-12	7.6098e-11
g15225	3.2298	146.09	0.24143	13.378	8.1845e-41	1.2423e-38
g11793	3.2294	36.812	0.31218	10.345	4.4273e-25	2.153e-23
g19838	3.2286	380.22	0.48712	6.628	3.4021e-11	3.2798e-10
g18935	3.2269	25.457	0.30427	10.605	2.8144e-26	1.5043e-24
g754	3.2239	199.78	0.27365	11.781	4.8826e-32	4.0188e-30
g26799	3.223	271.41	0.22869	14.094	4.1543e-45	7.6664e-43
g25907	3.2226	134.58	0.20208	15.947	2.9773e-57	1.0545e-54
g30999	3.2211	228.3	0.26418	12.193	3.4028e-34	3.342e-32
g40709	3.2158	320.2	0.20838	15.432	9.9366e-54	3.0562e-51
g10308	3.2158	20.642	0.38717	8.3059	9.9032e-17	2.0014e-15
g18225	3.2152	343.49	0.34516	9.3152	1.217e-20	3.8582e-19
g9961	3.2146	17.481	0.4128	7.7873	6.8445e-15	1.0928e-13
g17759	3.2141	23.315	0.32267	9.961	2.2589e-23	9.5658e-22
g46950	3.214	44.008	0.25341	12.683	7.3433e-37	8.5257e-35
g30312	3.214	94.092	0.43892	7.3224	2.4353e-13	3.1802e-12
g42660	3.2137	365.11	0.1795	17.904	1.0975e-71	6.8715e-69
g37487	3.2123	8.1573	0.41019	7.8311	4.8352e-15	7.8452e-14
g10260	3.2109	27.725	0.2884	11.134	8.608e-29	5.6101e-27
g23127	3.2083	21.058	0.31085	10.321	5.6553e-25	2.7201e-23
g43368	3.2064	156.29	0.41238	7.7753	7.5291e-15	1.1978e-13
g33684	3.2032	297.08	0.25722	12.453	1.3465e-35	1.4572e-33
g12186	3.202	139.72	0.20597	15.547	1.6794e-54	5.3532e-52
g40373	3.2018	13.355	0.49753	6.4353	1.2324e-10	1.0805e-09
g47502	3.1984	62.138	0.19069	16.772	3.896e-63	1.7513e-60
g15536	3.1979	136.89	0.30026	10.651	1.7327e-26	9.493e-25
g38988	3.1899	93.731	0.4481	7.1187	1.0892e-12	1.2998e-11
g18566	3.1896	28.246	0.25001	12.758	2.8295e-37	3.3745e-35
g38458	3.1889	354.42	0.4073	7.8294	4.9003e-15	7.9435e-14
g37903	3.1883	26.717	0.4283	7.4441	9.7586e-14	1.3455e-12
g4629	3.1864	333.96	0.31883	9.9939	1.6208e-23	6.9389e-22
g33686	3.1858	393.97	0.25329	12.578	2.8039e-36	3.1612e-34
g26809	3.1728	93.814	0.40112	7.9098	2.5777e-15	4.3621e-14
g16594	3.1714	276.83	0.32147	9.8651	5.8978e-23	2.3852e-21
g33222	3.1709	47.568	0.28742	11.032	2.6702e-28	1.6749e-26
g31999	3.1692	367.6	0.18742	16.91	3.8072e-64	1.8287e-61
g4867	3.1682	31.867	0.2949	10.743	6.3655e-27	3.6233e-25
g40901	3.1675	27.961	0.34278	9.2405	2.4535e-20	7.4419e-19
g45698	3.1667	67.758	0.35504	8.9193	4.6905e-19	1.2384e-17
g37758	3.1647	171.38	0.26955	11.741	7.8791e-32	6.3656e-30
g10573	3.1633	11.554	0.28112	11.252	2.2546e-29	1.5501e-27
g35227	3.1596	39.577	0.31103	10.158	3.0404e-24	1.3809e-22
g46919	3.1562	73.162	0.42599	7.4091	1.2719e-13	1.7265e-12
g3574	3.1559	29.215	0.26577	11.875	1.5984e-32	1.3575e-30
g14094	3.1557	73.316	0.5011	6.2976	3.0231e-10	2.4994e-09
g33379	3.1529	53.497	0.36497	8.639	5.6702e-18	1.3263e-16
g26908	3.1519	246.6	0.21358	14.757	2.755e-49	6.8027e-47
g24505	3.1515	271.37	0.26539	11.875	1.599e-32	1.3575e-30
g24921	3.1512	85.664	0.43923	7.1744	7.2644e-13	8.8967e-12
g43095	3.1491	183.13	0.36077	8.7286	2.5777e-18	6.2722e-17
g25004	3.1483	113.79	0.22307	14.114	3.1338e-45	5.8447e-43
g30931	3.1461	179.06	0.19549	16.094	2.8103e-58	1.0159e-55
g28457	3.1449	392	0.43603	7.2125	5.4946e-13	6.8561e-12
g18918	3.144	134.42	0.16078	19.555	3.766e-85	4.7159e-82
g34575	3.1415	28.622	0.27319	11.499	1.3275e-30	9.9032e-29
g34497	3.1414	18.491	0.46268	6.7895	1.1251e-11	1.1685e-10
g13078	3.1386	12.454	0.50305	6.2391	4.4009e-10	3.5392e-09
g17026	3.1342	8.5887	0.42774	7.3273	2.3487e-13	3.0729e-12
g20452	3.1324	7.0075	0.48761	6.4238	1.3288e-10	1.1599e-09
g15361	3.1267	93.451	0.16404	19.061	5.289e-81	5.2985e-78
g937	3.1213	17.165	0.28466	10.965	5.6339e-28	3.4415e-26
g31772	3.1192	475.4	0.36267	8.6005	7.9393e-18	1.8183e-16
g1263	3.1162	26.419	0.45629	6.8295	8.5227e-12	9.02e-11
g26496	3.1145	525.53	0.30228	10.303	6.7997e-25	3.2438e-23
g33028	3.1138	121.5	0.41432	7.5154	5.6738e-14	8.0283e-13
g14768	3.1093	28.566	0.51016	6.0947	1.0963e-09	8.2878e-09
g11638	3.1048	9.9091	0.38828	7.9962	1.2827e-15	2.2556e-14
g35989	3.1006	63.605	0.4361	7.1099	1.1614e-12	1.3771e-11
g36747	3.0976	38.958	0.24528	12.629	1.4631e-36	1.671e-34
g17841	3.0969	25.309	0.28489	10.871	1.5928e-27	9.4422e-26
g4557	3.0916	8.2007	0.4821	6.4128	1.429e-10	1.2418e-09
g3728	3.0913	77.823	0.3111	9.9367	2.8815e-23	1.1985e-21
g47297	3.0899	17.806	0.51485	6.0015	1.9547e-09	1.4167e-08
g23073	3.0876	19.108	0.50497	6.1144	9.6919e-10	7.3763e-09
g2785	3.083	729.33	0.39091	7.8868	3.0998e-15	5.1757e-14
g33116	3.0828	227.26	0.27665	11.143	7.7365e-29	5.0704e-27
g15579	3.0825	25.109	0.41088	7.5023	6.2729e-14	8.8368e-13
g40893	3.0823	90.549	0.3552	8.6776	4.0419e-18	9.6211e-17
g26285	3.0822	47.58	0.40416	7.6263	2.4159e-14	3.5908e-13
g6992	3.0818	129.76	0.33324	9.2482	2.2839e-20	6.9573e-19
g46031	3.0793	399.15	0.27811	11.072	1.7105e-28	1.0884e-26
g43252	3.076	28.487	0.23345	13.176	1.206e-39	1.712e-37
g30236	3.0743	709.25	0.31836	9.6568	4.5994e-22	1.7156e-20
g12077	3.068	402.55	0.16169	18.974	2.7997e-80	2.7268e-77
g10179	3.0655	279.19	0.32833	9.3366	9.9502e-21	3.1978e-19
g42836	3.0653	17.629	0.26072	11.757	6.5007e-32	5.3008e-30
g37020	3.0651	40.086	0.29994	10.219	1.6326e-24	7.5521e-23
g33380	3.0643	25.637	0.39313	7.7945	6.4679e-15	1.0332e-13
g2126	3.0626	64.818	0.27305	11.216	3.3863e-29	2.31e-27
g5535	3.0623	235.26	0.23254	13.169	1.3231e-39	1.8631e-37
g33304	3.0589	7.3149	0.34942	8.7542	2.0559e-18	5.0729e-17
g39910	3.054	53.672	0.47726	6.3991	1.5632e-10	1.3503e-09
g17797	3.0538	10.762	0.43215	7.0666	1.5878e-12	1.8527e-11
g888	3.0496	8.3677	0.48921	6.2339	4.5505e-10	3.6553e-09
g26236	3.0484	10.792	0.37541	8.1202	4.6536e-16	8.6059e-15
g45809	3.0483	6.0417	0.41165	7.4052	1.3098e-13	1.7752e-12
g25581	3.048	182.78	0.27358	11.141	7.9085e-29	5.1735e-27
g41983	3.0458	40.148	0.31273	9.7395	2.046e-22	7.8404e-21
g22819	3.0448	39.955	0.40283	7.5585	4.0775e-14	5.9127e-13
g19122	3.0433	35.263	0.50713	6.001	1.961e-09	1.4204e-08
g3923	3.0432	90.402	0.23262	13.082	4.1539e-39	5.6894e-37
g17221	3.0413	113.27	0.23307	13.049	6.4543e-39	8.7378e-37
g21118	3.0398	39.168	0.37075	8.1992	2.4198e-16	4.649e-15
g34421	3.0394	26.705	0.4431	6.8593	6.9182e-12	7.4045e-11
g14492	3.0378	91.632	0.27426	11.076	1.6406e-28	1.0459e-26
g12324	3.0364	376.64	0.49195	6.1721	6.7409e-10	5.2723e-09
g9325	3.0361	43.825	0.44596	6.8079	9.9006e-12	1.0378e-10
g7361	3.0325	38.592	0.25131	12.067	1.5824e-33	1.4601e-31
g39602	3.0321	352.08	0.42884	7.0704	1.5444e-12	1.8068e-11
g42189	3.0313	252.53	0.30816	9.8369	7.805e-23	3.1245e-21
g29079	3.031	366.1	0.49193	6.1615	7.206e-10	5.6085e-09
g32081	3.0302	41.043	0.31347	9.6664	4.1881e-22	1.5689e-20
g25680	3.0295	25.486	0.40377	7.5031	6.2336e-14	8.7849e-13
g3531	3.0249	55.671	0.26629	11.359	6.6585e-30	4.7737e-28
g3498	3.0236	40.066	0.24839	12.173	4.3375e-34	4.1897e-32
g27941	3.0233	162.75	0.37259	8.1145	4.8779e-16	9.0065e-15
g35357	3.0218	59.157	0.39966	7.5609	4.0017e-14	5.8125e-13
g29866	3.0216	22.543	0.34676	8.7139	2.9348e-18	7.0896e-17
g22559	3.0215	46.907	0.4788	6.3106	2.7796e-10	2.3095e-09
g38524	3.0208	63.276	0.22312	13.539	9.2179e-42	1.4494e-39
g39951	3.0177	24.965	0.37556	8.0353	9.3387e-16	1.6759e-14
g30947	3.0166	235.49	0.21743	13.874	9.1274e-44	1.5765e-41
g13995	3.0166	588.26	0.45132	6.6839	2.3259e-11	2.296e-10
g19619	3.0153	149.45	0.23556	12.801	1.6281e-37	2.0243e-35
g10068	3.0153	12.983	0.29269	10.302	6.8922e-25	3.2834e-23
g15535	3.0145	19.382	0.3938	7.655	1.9326e-14	2.9095e-13
g37019	3.0117	48.027	0.20595	14.623	1.9909e-48	4.6851e-46
g5621	3.0111	181.92	0.49573	6.0741	1.2468e-09	9.3309e-09
g47533	3.0109	149.5	0.20804	14.473	1.8001e-47	3.9948e-45
g15827	3.01	87.678	0.28391	10.602	2.9224e-26	1.5573e-24
g36004	3.0079	249.78	0.24583	12.235	2.0087e-34	2.0066e-32
g22183	3.0058	14.95	0.38895	7.7278	1.0938e-14	1.7038e-13
g37959	3.0053	402.37	0.43849	6.8538	7.1904e-12	7.6794e-11
g815	3.0029	50.996	0.24555	12.229	2.1719e-34	2.1634e-32
g42957	3.0007	42.975	0.20053	14.964	1.2669e-50	3.2904e-48
g46456	2.9998	109.26	0.40994	7.3176	2.5243e-13	3.2859e-12
g10239	2.9967	253.11	0.39298	7.6257	2.4263e-14	3.6048e-13
g43385	2.9967	287.35	0.43634	6.8679	6.5144e-12	7.0044e-11
g37865	2.9951	13.591	0.38516	7.7764	7.4646e-15	1.1886e-13
g40035	2.9949	47.472	0.17179	17.434	4.5702e-68	2.4653e-65
g41682	2.9934	7.5716	0.47471	6.3058	2.8672e-10	2.3773e-09
g32934	2.9922	220.01	0.43904	6.8153	9.4064e-12	9.8895e-11
g47720	2.9915	15.712	0.36616	8.1698	3.0903e-16	5.8601e-15
g47238	2.9913	108.76	0.41325	7.2385	4.5367e-13	5.7117e-12
g23030	2.9897	99.317	0.2636	11.342	8.1655e-30	5.8074e-28
g14209	2.9875	68.26	0.3977	7.5119	5.8277e-14	8.2361e-13
g46749	2.9871	35.316	0.25212	11.848	2.2042e-32	1.8578e-30
g12420	2.9865	288.99	0.40893	7.3033	2.8085e-13	3.6324e-12
g47471	2.9854	10.355	0.39757	7.5092	5.9511e-14	8.3969e-13
g39817	2.9848	169.63	0.25219	11.836	2.5556e-32	2.1489e-30
g22467	2.984	110.37	0.24297	12.281	1.1418e-34	1.1604e-32
g15021	2.9831	153.85	0.1675	17.81	5.8812e-71	3.5554e-68
g42937	2.9781	162.26	0.37965	7.8444	4.3508e-15	7.1054e-14
g34090	2.9762	50.886	0.30897	9.6325	5.8291e-22	2.1501e-20
g38850	2.9714	71.906	0.18004	16.504	3.4324e-61	1.3676e-58
g20002	2.9703	490.25	0.16504	17.997	2.0418e-72	1.3258e-69
g16921	2.9638	88.073	0.41276	7.1805	6.9477e-13	8.5327e-12
g4083	2.9629	277.91	0.41674	7.1097	1.1633e-12	1.3789e-11
g23675	2.9626	17.495	0.29494	10.045	9.7096e-24	4.2135e-22
g10868	2.9602	10.106	0.4069	7.2751	3.4627e-13	4.4392e-12
g879	2.9585	51.203	0.1692	17.485	1.8628e-68	1.0206e-65
g37630	2.958	20.29	0.28078	10.535	5.9663e-26	3.0946e-24
g23895	2.9578	46.013	0.20515	14.418	3.998e-47	8.6532e-45
g13236	2.9571	33.084	0.31319	9.4418	3.6629e-21	1.2302e-19
g10329	2.9544	237.99	0.1661	17.787	8.8354e-71	5.2507e-68
g28277	2.95	90.839	0.43394	6.7984	1.0582e-11	1.1033e-10
g19509	2.9491	161.32	0.23295	12.66	9.8256e-37	1.1296e-34
g15795	2.949	415	0.36712	8.0327	9.5328e-16	1.708e-14
g10234	2.9485	142.58	0.26735	11.028	2.7879e-28	1.7456e-26
g15279	2.948	42.176	0.3656	8.0636	7.4079e-16	1.3437e-14
g2669	2.9479	44.377	0.35495	8.3049	9.988e-17	2.0162e-15
g29216	2.9463	79.462	0.1965	14.994	8.0828e-51	2.1309e-48
g17895	2.9463	139.46	0.41742	7.0584	1.6842e-12	1.9587e-11
g19374	2.9461	9.9102	0.40363	7.2989	2.9007e-13	3.7488e-12
g28254	2.9458	17.951	0.41348	7.1245	1.0448e-12	1.2512e-11
g17789	2.9436	143.31	0.27767	10.601	2.9416e-26	1.5651e-24
g48328	2.9436	99.658	0.3982	7.3921	1.4454e-13	1.9447e-12
g25694	2.9433	138.13	0.34547	8.5198	1.5982e-17	3.5068e-16
g48182	2.942	266.71	0.16364	17.979	2.8651e-72	1.8265e-69
g9010	2.9412	125.03	0.35317	8.328	8.2213e-17	1.6759e-15
g15015	2.9412	59.11	0.35532	8.2776	1.257e-16	2.5028e-15
g34245	2.941	64.011	0.21744	13.526	1.1051e-41	1.7298e-39
g16671	2.9369	78.613	0.23951	12.262	1.4432e-34	1.4541e-32
g1982	2.9336	97.089	0.22315	13.146	1.7874e-39	2.487e-37
g4445	2.9325	4.4689	0.46115	6.359	2.0303e-10	1.722e-09
g24510	2.9323	23.455	0.25096	11.684	1.5312e-31	1.2174e-29
g22378	2.9322	34.122	0.27817	10.541	5.5731e-26	2.8993e-24
g38797	2.9307	22.268	0.41124	7.1265	1.0292e-12	1.2346e-11
g22080	2.9289	189.17	0.22066	13.273	3.3035e-40	4.8263e-38
g6214	2.9274	38.548	0.48396	6.0488	1.4591e-09	1.0802e-08
g38508	2.9253	26.795	0.22743	12.862	7.323e-38	9.2361e-36
g14331	2.9246	53.836	0.24058	12.156	5.3209e-34	5.0975e-32
g40449	2.9246	66.669	0.32323	9.0478	1.4586e-19	4.059e-18
g33847	2.9244	24.196	0.46064	6.3484	2.1753e-10	1.8379e-09
g22692	2.9242	467.53	0.43426	6.7338	1.6533e-11	1.6725e-10
g22731	2.9195	245.97	0.27042	10.796	3.5797e-27	2.0712e-25
g26032	2.9189	344.22	0.2031	14.372	7.7662e-47	1.6306e-44
g44410	2.9177	21.406	0.36162	8.0685	7.1172e-16	1.2937e-14
g3995	2.9164	74.104	0.33328	8.7505	2.1242e-18	5.2303e-17
g16131	2.915	157.5	0.42894	6.7958	1.0772e-11	1.1217e-10
g30393	2.9147	259.68	0.25175	11.578	5.3457e-31	4.0658e-29
g22486	2.9143	230.93	0.21125	13.795	2.7152e-43	4.5991e-41
g15280	2.9134	354.48	0.29625	9.8344	8.0041e-23	3.1965e-21
g45734	2.9112	221.84	0.36455	7.9857	1.3972e-15	2.4446e-14
g20578	2.9102	120.19	0.4657	6.249	4.1302e-10	3.3445e-09
g7615	2.9094	201.41	0.34324	8.4761	2.3286e-17	5.009e-16
g42896	2.9076	420.9	0.3851	7.5504	4.3403e-14	6.2628e-13
g46697	2.9035	26.857	0.30039	9.6658	4.2128e-22	1.5765e-20
g9665	2.9028	136.07	0.29128	9.9654	2.1595e-23	9.1667e-22
g14848	2.9027	65.827	0.37628	7.7142	1.2172e-14	1.8801e-13
g5799	2.9015	9.9357	0.33264	8.7227	2.7161e-18	6.5862e-17
g32920	2.8983	597.33	0.48357	5.9936	2.0521e-09	1.4787e-08
g39323	2.8981	56.489	0.34789	8.3304	8.0565e-17	1.6443e-15
g2742	2.8972	29.38	0.31008	9.3433	9.337e-21	3.0118e-19
g8786	2.8952	44.04	0.23362	12.393	2.8519e-35	3.0029e-33
g2622	2.8951	112	0.29346	9.8655	5.8724e-23	2.3777e-21
g2829	2.8923	505.74	0.30725	9.4133	4.8075e-21	1.5978e-19
g22184	2.8895	18.486	0.43684	6.6145	3.7269e-11	3.5714e-10
g29821	2.888	123.52	0.4303	6.7117	1.9237e-11	1.9206e-10
g15924	2.8872	42.194	0.30244	9.5462	1.3453e-21	4.8034e-20
g12078	2.8846	38.27	0.24492	11.777	5.1065e-32	4.1932e-30
g16336	2.8846	92.979	0.32568	8.8572	8.2033e-19	2.105e-17
g30930	2.8821	254.96	0.38838	7.4208	1.1645e-13	1.5899e-12
g43645	2.8785	283.17	0.30422	9.4618	3.0283e-21	1.0269e-19
g48152	2.8783	28.724	0.43895	6.5572	5.4818e-11	5.1119e-10
g19117	2.8771	48.012	0.39152	7.3484	2.0067e-13	2.6511e-12
g19110	2.8764	210.1	0.38152	7.5391	4.7307e-14	6.7703e-13
g32657	2.8708	30.209	0.30229	9.4968	2.1646e-21	7.4775e-20
g33140	2.8707	531.86	0.30752	9.335	1.0098e-20	3.2395e-19
g45415	2.8701	184.71	0.22352	12.841	9.7058e-38	1.2154e-35
g47255	2.8692	52.96	0.31647	9.0664	1.2302e-19	3.4509e-18
g42433	2.8689	151.31	0.3931	7.2982	2.9171e-13	3.7688e-12
g7984	2.8685	98.934	0.43511	6.5926	4.3225e-11	4.0952e-10
g4595	2.8685	10.949	0.48194	5.952	2.6493e-09	1.88e-08
g21565	2.8661	256.79	0.23143	12.384	3.193e-35	3.342e-33
g27447	2.8649	17.421	0.41784	6.8564	7.0642e-12	7.5539e-11
g26927	2.8628	66.583	0.26662	10.738	6.7775e-27	3.8515e-25
g2177	2.8587	137.11	0.1468	19.473	1.8736e-84	2.1898e-81
g4764	2.8579	520.42	0.28954	9.8705	5.5893e-23	2.2735e-21
g46099	2.8569	109.24	0.3313	8.6233	6.504e-18	1.5093e-16
g44205	2.8537	270.36	0.19688	14.494	1.3142e-47	2.973e-45
g41280	2.8529	299.26	0.27263	10.465	1.2551e-25	6.3686e-24
g40458	2.8525	15.281	0.35685	7.9937	1.3096e-15	2.2993e-14
g907	2.8509	14.244	0.24547	11.614	3.4899e-31	2.7072e-29
g44904	2.8505	9.0176	0.42148	6.7631	1.3505e-11	1.3842e-10
g6168	2.8501	21.499	0.41729	6.83	8.4939e-12	8.9949e-11
g31773	2.8477	78.28	0.28716	9.9165	3.5308e-23	1.4617e-21
g30451	2.8449	52.563	0.41637	6.8325	8.3434e-12	8.8436e-11
g21766	2.8441	194.96	0.22677	12.542	4.4093e-36	4.9081e-34
g4262	2.843	13.375	0.4184	6.7949	1.0841e-11	1.1279e-10
g22099	2.8414	33.975	0.26465	10.737	6.8534e-27	3.8884e-25
g44479	2.8405	10.365	0.39008	7.2818	3.2929e-13	4.2402e-12
g41484	2.8394	186.56	0.30316	9.3658	7.5484e-21	2.4621e-19
g5784	2.8367	152.92	0.17381	16.32	7.056e-60	2.7489e-57
g43401	2.8352	105.86	0.17532	16.171	8.0309e-59	2.9332e-56
g24392	2.8337	146.84	0.31845	8.8983	5.6709e-19	1.4817e-17
g41629	2.8326	128.64	0.32895	8.6112	7.2327e-18	1.6717e-16
g36005	2.8322	12.312	0.44348	6.3863	1.7e-10	1.4606e-09
g37458	2.8308	162.96	0.31777	8.9083	5.1835e-19	1.3624e-17
g35314	2.8292	255.41	0.16982	16.66	2.5796e-62	1.103e-59
g25031	2.8274	73.159	0.30376	9.3082	1.3007e-20	4.1087e-19
g18936	2.8265	16.848	0.3934	7.1849	6.7277e-13	8.2683e-12
g18009	2.8248	62.016	0.2639	10.704	9.7351e-27	5.401e-25
g23180	2.8221	8.9724	0.46597	6.0564	1.3922e-09	1.0344e-08
g34451	2.8208	98.477	0.24896	11.33	9.3112e-30	6.5822e-28
g28355	2.8207	498.09	0.27856	10.126	4.2346e-24	1.8939e-22
g26926	2.8174	58.523	0.25823	10.91	1.0307e-27	6.1989e-26
g906	2.8162	33.769	0.25515	11.038	2.5179e-28	1.585e-26
g24262	2.8159	65.344	0.26266	10.721	8.1554e-27	4.5679e-25
g14846	2.8147	171.58	0.29191	9.6424	5.292e-22	1.9594e-20
g5902	2.8139	801.68	0.24614	11.432	2.8902e-30	2.1156e-28
g40334	2.8131	9.9797	0.30946	9.0904	9.87e-20	2.7887e-18
g39494	2.8084	417.05	0.40901	6.8663	6.5901e-12	7.0728e-11
g17558	2.8068	19.968	0.27849	10.079	6.8605e-24	3.0031e-22
g45065	2.8051	14.846	0.25641	10.94	7.448e-28	4.5103e-26
g46504	2.804	28.722	0.32834	8.5398	1.3442e-17	2.9849e-16
g32150	2.8023	154.45	0.34049	8.2303	1.8674e-16	3.6456e-15
g16325	2.8001	45.137	0.22974	12.188	3.5873e-34	3.5135e-32
g45344	2.7989	9.0392	0.37104	7.5435	4.576e-14	6.5658e-13
g24918	2.7984	11.173	0.41246	6.7846	1.1637e-11	1.2044e-10
g40225	2.7965	47.163	0.33697	8.2988	1.0521e-16	2.1152e-15
g23509	2.7949	96.535	0.42399	6.592	4.3407e-11	4.1101e-10
g1243	2.7948	212.14	0.23	12.152	5.6292e-34	5.3781e-32
g7831	2.7928	175.5	0.43749	6.3838	1.728e-10	1.4821e-09
g44865	2.7914	26.074	0.2871	9.7229	2.409e-22	9.1614e-21
g31195	2.7913	13.208	0.30439	9.1701	4.7243e-20	1.3933e-18
g18226	2.7912	216.98	0.30388	9.1851	4.111e-20	1.2226e-18
g14320	2.7898	70.261	0.2408	11.586	4.8756e-31	3.7244e-29
g41581	2.7889	11.692	0.39921	6.9862	2.8245e-12	3.1885e-11
g25372	2.7868	13.787	0.35549	7.8394	4.5287e-15	7.3718e-14
g12795	2.7832	121.64	0.24858	11.197	4.2364e-29	2.8511e-27
g26025	2.7825	154.05	0.32237	8.6314	6.0581e-18	1.4123e-16
g12431	2.7813	126.53	0.37429	7.4308	1.0795e-13	1.4806e-12
g31590	2.7803	36.215	0.37693	7.3761	1.63e-13	2.178e-12
g35914	2.7794	73.542	0.40361	6.8863	5.7262e-12	6.2103e-11
g23839	2.7755	45.25	0.35083	7.9111	2.5516e-15	4.3199e-14
g16287	2.7747	189.96	0.12998	21.347	4.1946e-101	1.1314e-97
g45066	2.7742	92.486	0.2331	11.901	1.1643e-32	9.9815e-31
g47024	2.7737	16.019	0.27429	10.112	4.8778e-24	2.1595e-22
g32471	2.7732	65.928	0.26118	10.618	2.4672e-26	1.3289e-24
g13912	2.7683	106.25	0.26249	10.546	5.2819e-26	2.7601e-24
g1893	2.7676	1865.4	0.18021	15.358	3.1486e-53	9.4359e-51
g12842	2.7675	41.267	0.32152	8.6075	7.4675e-18	1.7215e-16
g3110	2.7672	103.1	0.19392	14.27	3.3788e-46	6.8879e-44
g11681	2.767	69.803	0.22488	12.305	8.5335e-35	8.7233e-33
g26929	2.767	14.949	0.37362	7.4059	1.3028e-13	1.7665e-12
g3983	2.7664	169.78	0.33029	8.3755	5.5006e-17	1.1419e-15
g35623	2.7659	9.9149	0.46283	5.9761	2.2849e-09	1.636e-08
g42950	2.7653	15.435	0.42938	6.4402	1.193e-10	1.0491e-09
g47501	2.7627	38.045	0.23989	11.517	1.0885e-30	8.1904e-29
g19147	2.7622	107.91	0.20778	13.294	2.5166e-40	3.7075e-38
g19446	2.7611	68.669	0.43918	6.2869	3.2378e-10	2.6606e-09
g5196	2.7606	1174.2	0.15917	17.344	2.2016e-67	1.1521e-64
g43400	2.76	27.825	0.29013	9.5128	1.8564e-21	6.4832e-20
g47953	2.7598	31.319	0.36335	7.5954	3.0682e-14	4.5107e-13
g2781	2.7579	87.13	0.20759	13.285	2.8159e-40	4.1312e-38
g45995	2.7579	149.7	0.21143	13.044	6.9065e-39	9.2428e-37
g17940	2.7555	33.444	0.32871	8.3827	5.1733e-17	1.0771e-15
g16845	2.7539	235.46	0.43581	6.3191	2.6304e-10	2.1954e-09
g15667	2.7534	98.442	0.27688	9.9446	2.6623e-23	1.1139e-21
g33133	2.7533	238.21	0.395	6.9704	3.1609e-12	3.5455e-11
g19049	2.7529	28.275	0.32247	8.5369	1.3793e-17	3.0531e-16
g5174	2.7511	55.148	0.25986	10.587	3.433e-26	1.8128e-24
g43340	2.7497	67.171	0.32321	8.5073	1.78e-17	3.8814e-16
g28354	2.7479	52.591	0.43613	6.3007	2.9625e-10	2.4516e-09
g42667	2.7459	71.067	0.39436	6.9629	3.3335e-12	3.7283e-11
g44809	2.7447	11.963	0.44243	6.2037	5.5156e-10	4.3754e-09
g28481	2.7426	104.34	0.35914	7.6364	2.234e-14	3.3332e-13
g14928	2.7413	179.12	0.34521	7.9411	2.0043e-15	3.4448e-14
g15219	2.7411	132.68	0.24673	11.11	1.1243e-28	7.2465e-27
g33438	2.7401	37.24	0.22842	11.996	3.7253e-33	3.3578e-31
g40446	2.7401	19.005	0.3436	7.9747	1.5274e-15	2.6591e-14
g30104	2.7398	16.25	0.31443	8.7136	2.9448e-18	7.1063e-17
g3602	2.7385	459.82	0.16578	16.519	2.6708e-61	1.0764e-58
g40073	2.7361	8.1185	0.44972	6.0839	1.1731e-09	8.8138e-09
g18398	2.7344	43.604	0.26714	10.236	1.3715e-24	6.3946e-23
g32454	2.7308	23.224	0.34025	8.0259	1.008e-15	1.7995e-14
g2589	2.7305	182.26	0.42723	6.3912	1.6458e-10	1.4168e-09
g32166	2.7283	84.483	0.29248	9.3282	1.077e-20	3.4361e-19
g38150	2.7278	68.325	0.4606	5.9222	3.1762e-09	2.2242e-08
g4955	2.7265	319.33	0.36631	7.4433	9.8236e-14	1.354e-12
g31380	2.7234	217.84	0.22658	12.019	2.8133e-33	2.5555e-31
g36241	2.7229	126.6	0.36365	7.4877	7.0117e-14	9.8145e-13
g31589	2.7212	155.1	0.41508	6.5558	5.5339e-11	5.1564e-10
g15446	2.719	12.269	0.3267	8.3225	8.6108e-17	1.7523e-15
g3851	2.7156	65.367	0.20809	13.05	6.3215e-39	8.5911e-37
g6195	2.7148	107.81	0.30585	8.8761	6.9221e-19	1.7899e-17
g12331	2.7145	1102	0.40349	6.7275	1.7255e-11	1.736e-10
g18650	2.7137	63.995	0.35809	7.5781	3.5072e-14	5.1197e-13
g35199	2.7124	58.657	0.349	7.7719	7.7318e-15	1.2278e-13
g11281	2.7117	153.36	0.24558	11.042	2.3994e-28	1.5159e-26
g18178	2.7117	29.688	0.38094	7.1186	1.0904e-12	1.3009e-11
g10297	2.7116	25.275	0.34524	7.8542	4.0241e-15	6.6087e-14
g2379	2.7114	6.3862	0.37886	7.1568	8.2595e-13	1.0045e-11
g29548	2.711	39.912	0.30424	8.9108	5.0682e-19	1.3331e-17
g6853	2.7108	77.893	0.14664	18.486	2.698e-76	2.2e-73
g28815	2.708	228.34	0.40864	6.6267	3.4335e-11	3.3083e-10
g40094	2.7069	609.25	0.20893	12.956	2.1831e-38	2.8455e-36
g23386	2.7065	64.211	0.24887	10.875	1.5137e-27	9.0112e-26
g25396	2.7037	147.14	0.13807	19.582	2.2007e-85	2.8579e-82
g48232	2.7028	619.12	0.27717	9.7513	1.8208e-22	7.0311e-21
g5930	2.7018	62.43	0.35797	7.5475	4.4373e-14	6.3948e-13
g23303	2.7011	269.52	0.28381	9.517	1.7831e-21	6.246e-20
g17649	2.6989	30.652	0.31748	8.501	1.8796e-17	4.0909e-16
g36839	2.6987	14.373	0.44335	6.0871	1.1495e-09	8.6513e-09
g42461	2.6976	21.543	0.39143	6.8916	5.5167e-12	5.9927e-11
g46928	2.6953	23.33	0.37425	7.2019	5.9367e-13	7.3477e-12
g24031	2.6945	209.73	0.23701	11.369	5.9877e-30	4.3199e-28
g26078	2.6929	221.01	0.37388	7.2026	5.9076e-13	7.322e-12
g25855	2.6916	153.53	0.14044	19.165	7.2684e-82	7.7228e-79
g231	2.6913	429.39	0.25331	10.624	2.2963e-26	1.2444e-24
g35470	2.6905	221.47	0.18867	14.26	3.8749e-46	7.8535e-44
g38387	2.6897	25.788	0.33712	7.9785	1.4809e-15	2.5821e-14
g10492	2.6883	26.03	0.26391	10.186	2.2794e-24	1.042e-22
g32326	2.6858	13.541	0.4145	6.4795	9.2024e-11	8.2522e-10
g28567	2.6846	285.16	0.19632	13.674	1.4436e-42	2.3819e-40
g11377	2.6801	290.44	0.36154	7.4131	1.2338e-13	1.6787e-12
g38417	2.6788	307.99	0.21322	12.563	3.3635e-36	3.7558e-34
g30971	2.6767	353.93	0.37544	7.1294	1.0084e-12	1.2121e-11
g25061	2.6734	350.51	0.26336	10.151	3.273e-24	1.479e-22
g10818	2.6722	51.078	0.31168	8.5737	1.0024e-17	2.2559e-16
g18399	2.6712	18.518	0.41745	6.3989	1.5651e-10	1.3517e-09
g5208	2.671	175.66	0.27968	9.5503	1.2932e-21	4.627e-20
g27038	2.6704	369.78	0.41599	6.4194	1.3678e-10	1.1912e-09
g30762	2.6696	10.647	0.3955	6.7498	1.4805e-11	1.5073e-10
g32978	2.6695	41.112	0.28814	9.2645	1.9604e-20	6.0138e-19
g31769	2.6688	245.3	0.32402	8.2366	1.7721e-16	3.4693e-15
g31774	2.6684	25.324	0.32455	8.2218	2.0042e-16	3.9011e-15
g21582	2.6677	19.365	0.31976	8.3427	7.2597e-17	1.4894e-15
g37866	2.6671	78.349	0.29436	9.0604	1.2992e-19	3.6384e-18
g33537	2.663	157.8	0.2285	11.654	2.1824e-31	1.7196e-29
g42958	2.6602	136.7	0.2373	11.21	3.6326e-29	2.4684e-27
g16355	2.6568	183.58	0.19199	13.838	1.5014e-43	2.5555e-41
g6710	2.6566	78.527	0.31215	8.5107	1.7285e-17	3.7761e-16
g43264	2.6565	14.094	0.29471	9.014	1.9862e-19	5.4238e-18
g20032	2.656	57.603	0.3322	7.9951	1.2946e-15	2.2743e-14
g15860	2.6553	20.061	0.24855	10.683	1.2226e-26	6.7507e-25
g45932	2.6543	49.649	0.21201	12.519	5.8428e-36	6.4424e-34
g2828	2.6512	87.836	0.30615	8.6598	4.7243e-18	1.1185e-16
g24601	2.6508	32.708	0.41384	6.4055	1.4989e-10	1.298e-09
g34218	2.6506	160.05	0.31357	8.4529	2.8412e-17	6.0487e-16
g38631	2.6487	111.08	0.27978	9.4669	2.8819e-21	9.8011e-20
g25619	2.6457	22.517	0.23896	11.072	1.7202e-28	1.0927e-26
g28422	2.6454	343.84	0.40807	6.4827	9.0104e-11	8.0967e-10
g33376	2.64	84.547	0.2029	13.012	1.0518e-38	1.3865e-36
g29406	2.6395	92.856	0.40196	6.5665	5.1514e-11	4.8295e-10
g22966	2.6384	24.619	0.28884	9.1346	6.5646e-20	1.9007e-18
g3822	2.6374	98.77	0.41395	6.3713	1.8745e-10	1.5976e-09
g3240	2.6372	33.516	0.28015	9.4134	4.8039e-21	1.5978e-19
g36886	2.6364	40.759	0.26268	10.036	1.0566e-23	4.5794e-22
g5265	2.6358	67.581	0.28006	9.4114	4.8961e-21	1.6241e-19
g14849	2.6351	24.223	0.43935	5.9977	2.0012e-09	1.4459e-08
g10819	2.6345	44.435	0.24222	10.876	1.4951e-27	8.9152e-26
g12532	2.6344	198.9	0.37768	6.9752	3.0533e-12	3.4369e-11
g33939	2.6339	33.734	0.2744	9.5987	8.0959e-22	2.9631e-20
g7129	2.6334	233.1	0.25472	10.338	4.7345e-25	2.2992e-23
g46148	2.6332	13.735	0.31383	8.3904	4.8439e-17	1.0116e-15
g34422	2.6326	42.789	0.43712	6.0227	1.7154e-09	1.2549e-08
g44882	2.6324	28.293	0.41372	6.3627	1.9817e-10	1.6837e-09
g29405	2.6311	67.191	0.36433	7.2218	5.132e-13	6.4311e-12
g40463	2.631	107.24	0.21811	12.063	1.6629e-33	1.5263e-31
g4465	2.6309	30.282	0.35498	7.4113	1.2502e-13	1.6991e-12
g43298	2.6293	197.97	0.18552	14.172	1.3615e-45	2.667e-43
g25029	2.6234	72.883	0.32244	8.1361	4.0808e-16	7.6231e-15
g15740	2.6229	241.26	0.30342	8.6444	5.4065e-18	1.2655e-16
g8391	2.6228	103.68	0.18656	14.058	6.8648e-45	1.2602e-42
g6038	2.6221	105.99	0.30025	8.7329	2.4821e-18	6.0564e-17
g47580	2.622	76.307	0.24925	10.52	7.0244e-26	3.6327e-24
g21941	2.622	78.455	0.3878	6.7612	1.3685e-11	1.4017e-10
g16459	2.6218	72.237	0.31413	8.3465	7.0335e-17	1.4447e-15
g42073	2.6212	539.76	0.2142	12.237	1.9734e-34	1.9769e-32
g19547	2.6198	276.76	0.29906	8.7602	1.9486e-18	4.8252e-17
g25005	2.6189	66.581	0.32988	7.939	2.0389e-15	3.4976e-14
g2748	2.6186	40.554	0.29888	8.7615	1.9265e-18	4.7738e-17
g46929	2.618	29.18	0.40112	6.5268	6.7207e-11	6.1656e-10
g44802	2.6162	55.066	0.26722	9.7903	1.2391e-22	4.8761e-21
g45948	2.6154	94.436	0.24459	10.693	1.0983e-26	6.0743e-25
g3909	2.6145	248.86	0.27969	9.3479	8.9386e-21	2.8913e-19
g15441	2.6128	6.1609	0.37735	6.9241	4.3871e-12	4.8296e-11
g19398	2.6097	69.023	0.18447	14.147	1.944e-45	3.7248e-43
g32280	2.6096	104.79	0.35586	7.3331	2.2494e-13	2.9484e-12
g27055	2.6084	57.484	0.18643	13.991	1.772e-44	3.1862e-42
g47809	2.6081	223.57	0.22727	11.476	1.7501e-30	1.2973e-28
g46470	2.6069	173.78	0.13529	19.269	9.6999e-83	1.0971e-79
g48029	2.6042	22.44	0.22006	11.834	2.609e-32	2.1885e-30
g4007	2.6041	228.62	0.4382	5.9428	2.8023e-09	1.9798e-08
g9324	2.603	336.02	0.25093	10.374	3.2678e-25	1.6059e-23
g28448	2.6024	74.439	0.32953	7.8973	2.8507e-15	4.7916e-14
g12280	2.6015	138.37	0.37448	6.947	3.7317e-12	4.1485e-11
g21060	2.6011	42.381	0.3032	8.5789	9.5775e-18	2.1638e-16
g38813	2.5973	677.86	0.39959	6.4999	8.0391e-11	7.2949e-10
g46293	2.597	119.45	0.13202	19.671	3.8415e-86	5.3878e-83
g29111	2.5943	27.818	0.42187	6.1497	7.7644e-10	6.0098e-09
g35345	2.5915	281.58	0.32583	7.9534	1.8147e-15	3.1314e-14
g7454	2.5907	102.73	0.33018	7.8464	4.2821e-15	6.9997e-14
g20363	2.5907	51.549	0.39137	6.6197	3.5985e-11	3.4559e-10
g969	2.5896	19.287	0.39788	6.5083	7.5988e-11	6.924e-10
g39445	2.5895	137.93	0.42242	6.1303	8.7731e-10	6.7267e-09
g5948	2.5892	375.9	0.27386	9.4545	3.2461e-21	1.0934e-19
g17750	2.5844	65.324	0.17099	15.114	1.3046e-51	3.5736e-49
g30566	2.5815	167.1	0.35167	7.3405	2.1276e-13	2.7972e-12
g40576	2.5791	151.51	0.23249	11.093	1.3534e-28	8.6915e-27
g23896	2.5766	9.5465	0.28082	9.175	4.5151e-20	1.3348e-18
g45027	2.5754	70.279	0.41004	6.2809	3.3668e-10	2.7607e-09
g27434	2.5712	236.85	0.23193	11.086	1.46e-28	9.3584e-27
g5662	2.5696	190.36	0.13792	18.631	1.7888e-77	1.568e-74
g21148	2.5692	20.63	0.29978	8.5703	1.0322e-17	2.3185e-16
g41809	2.5688	118.43	0.27675	9.2818	1.666e-20	5.174e-19
g47721	2.5667	12.506	0.36095	7.111	1.1519e-12	1.3673e-11
g15565	2.562	9.4316	0.42946	5.9658	2.4343e-09	1.737e-08
g21935	2.5582	5.5548	0.42668	5.9955	2.0287e-09	1.4637e-08
g15076	2.5577	244.96	0.39633	6.4534	1.0936e-10	9.6707e-10
g8656	2.5568	81.322	0.24874	10.279	8.7417e-25	4.1253e-23
g42534	2.5564	82.821	0.29145	8.7712	1.7676e-18	4.3955e-17
g40435	2.5558	216.53	0.14608	17.495	1.5544e-68	8.6513e-66
g17404	2.5544	471.92	0.13984	18.267	1.5086e-74	1.102e-71
g19656	2.5534	125.33	0.32528	7.8499	4.1652e-15	6.8245e-14
g39956	2.5528	166.86	0.32552	7.8422	4.4266e-15	7.2191e-14
g46370	2.5521	455.51	0.35388	7.2118	5.5231e-13	6.8819e-12
g8723	2.5511	119.82	0.22247	11.467	1.9277e-30	1.4229e-28
g5795	2.5509	114.6	0.32989	7.7328	1.0522e-14	1.6441e-13
g34452	2.5508	148.77	0.22742	11.216	3.4058e-29	2.3188e-27
g31767	2.5503	9.0032	0.37497	6.8013	1.0365e-11	1.0829e-10
g3604	2.5466	23.963	0.32128	7.9263	2.258e-15	3.8452e-14
g30391	2.5464	16.312	0.36256	7.0232	2.168e-12	2.4891e-11
g33221	2.5437	24.659	0.30334	8.3858	5.0391e-17	1.0504e-15
g45696	2.5437	10.53	0.4169	6.1016	1.0503e-09	7.9592e-09
g34758	2.5411	11.267	0.33615	7.5595	4.0466e-14	5.8728e-13
g14676	2.5405	16.293	0.31639	8.0296	9.7791e-16	1.7494e-14
g36624	2.54	10.655	0.33127	7.6673	1.7561e-14	2.6529e-13
g32693	2.5391	59.436	0.32813	7.738	1.0097e-14	1.5819e-13
g31119	2.539	310.66	0.27299	9.301	1.3918e-20	4.3649e-19
g29819	2.539	138.26	0.3112	8.1588	3.3842e-16	6.3899e-15
g28711	2.5362	69.088	0.29476	8.6041	7.6897e-18	1.7669e-16
g22485	2.5357	59.236	0.37486	6.7645	1.3378e-11	1.3724e-10
g25311	2.5354	127.71	0.24981	10.149	3.3393e-24	1.5069e-22
g35226	2.5351	108.24	0.33029	7.6754	1.6492e-14	2.5001e-13
g15722	2.5349	26.584	0.38335	6.6124	3.7804e-11	3.6147e-10
g43978	2.5338	1300.3	0.27656	9.1619	5.0989e-20	1.4986e-18
g3930	2.5329	315.34	0.37524	6.7501	1.4772e-11	1.5052e-10
g40084	2.5308	43.424	0.27033	9.362	7.8246e-21	2.5498e-19
g15556	2.5305	135.06	0.23952	10.565	4.3378e-26	2.2735e-24
g46560	2.5305	29.142	0.24602	10.286	8.1725e-25	3.8828e-23
g32569	2.5304	10.031	0.37275	6.7886	1.1326e-11	1.1752e-10
g32080	2.5303	28.468	0.34999	7.2297	4.8397e-13	6.0779e-12
g27239	2.5302	128.83	0.23619	10.713	8.8712e-27	4.9452e-25
g24513	2.5292	22.443	0.21817	11.593	4.4735e-31	3.4323e-29
g38500	2.5263	13.363	0.37161	6.7981	1.0602e-11	1.1044e-10
g23128	2.5244	8.4506	0.37209	6.7843	1.1665e-11	1.2066e-10
g43687	2.524	1106.5	0.23427	10.774	4.5798e-27	2.6325e-25
g28704	2.5236	220.58	0.35866	7.0363	1.9744e-12	2.278e-11
g30439	2.5233	510.26	0.29037	8.6901	3.6216e-18	8.6797e-17
g5509	2.5227	161.71	0.41415	6.0913	1.1198e-09	8.4437e-09
g12527	2.5222	234.61	0.24553	10.272	9.3865e-25	4.4177e-23
g22881	2.5204	17.13	0.34142	7.3821	1.5578e-13	2.0864e-12
g21335	2.5184	124.39	0.21943	11.477	1.7286e-30	1.2841e-28
g34550	2.5168	59.019	0.29376	8.5675	1.0576e-17	2.3711e-16
g36997	2.5165	331.57	0.39868	6.312	2.7539e-10	2.2898e-09
g9658	2.5163	72.093	0.30849	8.157	3.4349e-16	6.4682e-15
g42025	2.5154	262.57	0.28396	8.8582	8.1291e-19	2.0881e-17
g24064	2.5142	973.95	0.22531	11.159	6.4696e-29	4.2801e-27
g39453	2.5137	82.427	0.29312	8.5758	9.8433e-18	2.2167e-16
g2190	2.5116	51.776	0.30816	8.1504	3.6282e-16	6.8176e-15
g28569	2.5104	33.522	0.32535	7.7159	1.2009e-14	1.8558e-13
g41565	2.5097	13.857	0.34582	7.2571	3.9557e-13	5.0235e-12
g13045	2.509	77.669	0.29019	8.6459	5.3362e-18	1.2515e-16
g904	2.5065	76.58	0.22745	11.02	3.0553e-28	1.9062e-26
g43988	2.5061	52.876	0.3708	6.7587	1.3927e-11	1.4241e-10
g48486	2.5044	76.167	0.27312	9.1696	4.7456e-20	1.3983e-18
g42712	2.5031	26.324	0.34815	7.1898	6.4905e-13	7.9992e-12
g43035	2.5013	12.88	0.25562	9.7853	1.3027e-22	5.115e-21
g1749	2.4994	467.73	0.31298	7.9857	1.3968e-15	2.4446e-14
g26012	2.4994	23.146	0.40677	6.1445	8.0195e-10	6.1963e-09
g30768	2.4991	6.2098	0.38161	6.5488	5.7992e-11	5.385e-10
g2314	2.4948	233.4	0.3796	6.5723	4.9553e-11	4.6519e-10
g29170	2.4945	64.059	0.30414	8.202	2.3638e-16	4.549e-15
g48635	2.4941	24.945	0.39072	6.3833	1.7333e-10	1.4859e-09
g24506	2.4936	20.386	0.33822	7.3726	1.6728e-13	2.2319e-12
g5870	2.4886	328.72	0.14753	16.868	7.7058e-64	3.6025e-61
g31443	2.4876	84.206	0.16894	14.725	4.4764e-49	1.0825e-46
g9943	2.4873	474.83	0.37154	6.6945	2.1638e-11	2.1432e-10
g39804	2.486	27.879	0.38198	6.5082	7.6072e-11	6.9281e-10
g29141	2.4857	310.27	0.21063	11.801	3.8459e-32	3.1804e-30
g37933	2.4853	9.5461	0.41883	5.9338	2.9593e-09	2.0823e-08
g19259	2.484	189.75	0.27944	8.889	6.1645e-19	1.6023e-17
g12418	2.4833	289.42	0.36034	6.8916	5.517e-12	5.9927e-11
g42407	2.4828	68.7	0.23936	10.373	3.302e-25	1.6193e-23
g6194	2.4821	20.444	0.35161	7.0592	1.6746e-12	1.9488e-11
g20209	2.4814	90.659	0.17808	13.934	3.9468e-44	6.9193e-42
g10286	2.4787	520.47	0.35818	6.9203	4.5064e-12	4.9548e-11
g35884	2.4787	13.351	0.40278	6.154	7.5531e-10	5.8592e-09
g19655	2.4785	72.412	0.28862	8.5876	8.8841e-18	2.0136e-16
g28146	2.4774	505.33	0.16812	14.736	3.7892e-49	9.2263e-47
g22537	2.4742	237.97	0.25367	9.7536	1.7809e-22	6.8922e-21
g23342	2.471	71.843	0.38783	6.3714	1.8726e-10	1.5965e-09
g26801	2.4708	74.662	0.31278	7.8993	2.8053e-15	4.7241e-14
g11335	2.4707	67.51	0.25928	9.5288	1.5913e-21	5.6245e-20
g1427	2.4704	169.22	0.16497	14.975	1.0655e-50	2.7879e-48
g14719	2.469	77.653	0.26028	9.4861	2.3978e-21	8.2427e-20
g31603	2.4687	298.61	0.17152	14.394	5.6705e-47	1.2123e-44
g2238	2.4676	113.51	0.34814	7.0881	1.3599e-12	1.6017e-11
g35712	2.4668	42.288	0.29175	8.4552	2.785e-17	5.9434e-16
g36633	2.464	343.51	0.14863	16.578	9.9732e-62	4.163e-59
g23768	2.4615	48.249	0.2542	9.6833	3.5502e-22	1.3356e-20
g23614	2.4614	18.08	0.30674	8.0243	1.0212e-15	1.8203e-14
g32219	2.4614	75.638	0.32221	7.6393	2.1833e-14	3.2589e-13
g5660	2.4608	23.351	0.37334	6.5913	4.3611e-11	4.1283e-10
g7224	2.4598	54.619	0.28217	8.7172	2.8508e-18	6.9031e-17
g19856	2.4596	14.845	0.30117	8.1668	3.1667e-16	5.9953e-15
g362	2.4594	243.6	0.26696	9.2128	3.1782e-20	9.5489e-19
g43911	2.4568	258.93	0.39627	6.1997	5.6577e-10	4.478e-09
g26808	2.4558	71.806	0.39225	6.261	3.8259e-10	3.1154e-09
g5653	2.4547	359.51	0.25728	9.5409	1.4154e-21	5.0283e-20
g5521	2.454	11.128	0.28254	8.6855	3.7716e-18	9.0207e-17
g39966	2.4539	16.865	0.34283	7.1578	8.198e-13	9.9807e-12
g697	2.452	36.465	0.30261	8.1029	5.3649e-16	9.8798e-15
g29300	2.4511	67.769	0.18556	13.209	7.7954e-40	1.1156e-37
g45733	2.45	121.4	0.28389	8.6298	6.145e-18	1.4307e-16
g82	2.4498	72.872	0.41256	5.9381	2.8843e-09	2.0336e-08
g43304	2.4497	145.17	0.32846	7.4581	8.7754e-14	1.2152e-12
g16307	2.4495	308.36	0.32961	7.4315	1.0738e-13	1.4748e-12
g11349	2.4492	189.79	0.39015	6.2777	3.4371e-10	2.8136e-09
g39885	2.4489	55.408	0.27651	8.8565	8.2598e-19	2.1171e-17
g45672	2.4477	32.095	0.34371	7.1216	1.0671e-12	1.2748e-11
g14050	2.4469	1082.5	0.31249	7.8303	4.8687e-15	7.896e-14
g38476	2.4463	56.048	0.22479	10.883	1.3958e-27	8.3661e-26
g7524	2.4455	33.598	0.34698	7.0479	1.8163e-12	2.1046e-11
g43702	2.445	61.029	0.2635	9.2788	1.7144e-20	5.3056e-19
g43565	2.4443	90.601	0.39833	6.1364	8.4389e-10	6.4917e-09
g39618	2.4437	161.61	0.32391	7.5445	4.5416e-14	6.5237e-13
g17700	2.4432	66.615	0.35484	6.8854	5.7613e-12	6.2444e-11
g1925	2.443	241.78	0.40603	6.0169	1.7779e-09	1.2956e-08
g1758	2.4417	31.924	0.2544	9.5979	8.1618e-22	2.9841e-20
g5175	2.4417	14.574	0.348	7.0165	2.2748e-12	2.6066e-11
g31672	2.4398	80.574	0.37638	6.4822	9.0415e-11	8.1205e-10
g31280	2.439	28.341	0.23699	10.291	7.7055e-25	3.6659e-23
g25475	2.4374	89.443	0.21621	11.274	1.7724e-29	1.2306e-27
g45593	2.4362	51.077	0.20639	11.804	3.7244e-32	3.0872e-30
g38554	2.4359	50.946	0.21519	11.32	1.0465e-29	7.3679e-28
g31374	2.4346	20.913	0.37027	6.5751	4.8632e-11	4.574e-10
g38174	2.4343	1011.2	0.33595	7.2459	4.2943e-13	5.4241e-12
g30792	2.4331	20.736	0.33983	7.1598	8.0817e-13	9.846e-12
g27045	2.4307	36.19	0.24157	10.062	8.1348e-24	3.5521e-22
g47701	2.4304	85.505	0.28241	8.6057	7.582e-18	1.7455e-16
g11173	2.43	273.03	0.11401	21.314	8.3528e-101	2.092e-97
g38527	2.4289	115.26	0.33455	7.2602	3.8644e-13	4.9217e-12
g15868	2.4275	326.51	0.30079	8.0703	7.0105e-16	1.2756e-14
g19608	2.427	9.3887	0.30247	8.0239	1.0245e-15	1.8235e-14
g13140	2.4249	10.446	0.3147	7.7054	1.3046e-14	2.0045e-13
g13506	2.4248	418.23	0.4007	6.0516	1.4344e-09	1.0637e-08
g30844	2.4245	214.64	0.32308	7.5045	6.1682e-14	8.6998e-13
g12036	2.4244	28.333	0.26978	8.9867	2.5476e-19	6.9085e-18
g2024	2.424	12.788	0.31755	7.6335	2.2847e-14	3.4046e-13
g27634	2.4214	42.95	0.26548	9.1208	7.4581e-20	2.1452e-18
g34669	2.4205	1072	0.33701	7.1822	6.859e-13	8.4266e-12
g34134	2.4182	23.06	0.38324	6.3099	2.7913e-10	2.3182e-09
g45018	2.4171	123.02	0.33544	7.2059	5.7649e-13	7.1628e-12
g47746	2.4167	160.65	0.25413	9.5098	1.9099e-21	6.6501e-20
g4165	2.4163	48.488	0.16212	14.904	3.087e-50	7.9007e-48
g5519	2.4161	49.693	0.19542	12.364	4.1096e-35	4.2885e-33
g37739	2.4161	36.425	0.21261	11.364	6.3218e-30	4.5422e-28
g23223	2.4146	27.826	0.3005	8.0352	9.3394e-16	1.6759e-14
g15376	2.4143	69.09	0.28272	8.5396	1.3467e-17	2.9885e-16
g22543	2.4128	74.511	0.22953	10.512	7.6119e-26	3.9249e-24
g39741	2.4123	121.15	0.3479	6.9339	4.0931e-12	4.5259e-11
g4472	2.4118	35.405	0.2423	9.9538	2.4281e-23	1.0257e-21
g17246	2.4113	35.725	0.24261	9.9393	2.8078e-23	1.1706e-21
g33050	2.4106	24.519	0.40228	5.9924	2.0672e-09	1.4889e-08
g19510	2.4092	24.791	0.25341	9.5071	1.9614e-21	6.8088e-20
g17395	2.4092	29.448	0.32624	7.3848	1.5272e-13	2.0469e-12
g28298	2.4091	102.72	0.12932	18.628	1.894e-77	1.6197e-74
g34757	2.4088	5.9413	0.37077	6.4968	8.204e-11	7.4272e-10
g42040	2.4081	277.14	0.2009	11.987	4.1563e-33	3.7177e-31
g11287	2.4077	114.79	0.35209	6.8384	8.0098e-12	8.5053e-11
g2658	2.4074	14.147	0.37487	6.4219	1.3463e-10	1.1739e-09
g101	2.4068	12.801	0.32392	7.4301	1.0853e-13	1.4868e-12
g13333	2.4058	21.31	0.26574	9.0531	1.3895e-19	3.8758e-18
g36424	2.4057	331.22	0.27662	8.6968	3.413e-18	8.2022e-17
g26671	2.4056	49.437	0.30075	7.9985	1.2595e-15	2.2192e-14
g21465	2.4056	49.442	0.37218	6.4637	1.0218e-10	9.0772e-10
g47064	2.4053	245.01	0.12055	19.953	1.4074e-88	2.2431e-85
g38807	2.404	80.04	0.38768	6.201	5.6105e-10	4.4447e-09
g8788	2.4032	299.9	0.34339	6.9985	2.5879e-12	2.9414e-11
g24067	2.4021	336.7	0.29163	8.2369	1.7668e-16	3.4627e-15
g46286	2.4014	53.067	0.36913	6.5056	7.7396e-11	7.0413e-10
g28536	2.3992	250.35	0.12155	19.738	1.0179e-86	1.4872e-83
g22810	2.3977	31.01	0.24281	9.8749	5.3508e-23	2.1841e-21
g37113	2.3974	36.709	0.25577	9.3734	7.0211e-21	2.2943e-19
g43238	2.3964	209.36	0.22882	10.473	1.1531e-25	5.8594e-24
g10174	2.3957	186.88	0.21976	10.902	1.1314e-27	6.7927e-26
g16629	2.393	324.92	0.13827	17.307	4.1328e-67	2.131e-64
g25194	2.393	39.056	0.36067	6.6348	3.2496e-11	3.1423e-10
g11533	2.3905	207.53	0.25473	9.3844	6.3249e-21	2.0765e-19
g45826	2.3899	166.43	0.27131	8.8087	1.2663e-18	3.1919e-17
g17153	2.3892	102.42	0.38711	6.1719	6.7495e-10	5.2778e-09
g13797	2.3891	55.692	0.39818	6.0001	1.9716e-09	1.4268e-08
g27363	2.388	128.19	0.21375	11.172	5.5755e-29	3.7025e-27
g14133	2.3873	29.053	0.20946	11.398	4.2959e-30	3.1185e-28
g23913	2.3869	98.275	0.32512	7.3415	2.1116e-13	2.7771e-12
g19260	2.3867	383.79	0.27341	8.7296	2.5557e-18	6.2272e-17
g11084	2.386	54.072	0.40357	5.9123	3.3735e-09	2.3478e-08
g537	2.3856	27.24	0.30236	7.89	3.0221e-15	5.0555e-14
g35590	2.3854	86.933	0.34534	6.9073	4.9397e-12	5.4024e-11
g23718	2.3852	42.069	0.39459	6.0447	1.4967e-09	1.1062e-08
g14387	2.3832	208.91	0.20145	11.83	2.7297e-32	2.2843e-30
g11777	2.383	89.334	0.38521	6.1863	6.1592e-10	4.8454e-09
g48689	2.3763	83.749	0.39519	6.0131	1.8206e-09	1.3233e-08
g23149	2.3754	332.06	0.26557	8.9444	3.7413e-19	9.9531e-18
g11428	2.3753	131.44	0.28946	8.2061	2.2853e-16	4.41e-15
g19321	2.3738	82.833	0.3627	6.5449	5.9543e-11	5.5173e-10
g30463	2.3734	89.274	0.25083	9.462	3.0225e-21	1.0259e-19
g38811	2.3724	74.387	0.27034	8.7756	1.6994e-18	4.2319e-17
g3330	2.3706	28.342	0.36115	6.5641	5.2349e-11	4.9039e-10
g30936	2.3699	191.26	0.24724	9.5854	9.2104e-22	3.35e-20
g13024	2.3697	92.149	0.30634	7.7353	1.0317e-14	1.615e-13
g24415	2.3696	33.896	0.25363	9.3427	9.3878e-21	3.0254e-19
g28424	2.3689	62.076	0.21458	11.04	2.4628e-28	1.5531e-26
g16578	2.3686	105.03	0.37576	6.3035	2.9103e-10	2.4123e-09
g15984	2.368	23.738	0.30254	7.827	4.9964e-15	8.0919e-14
g16341	2.3661	242.67	0.19912	11.883	1.4581e-32	1.2439e-30
g13784	2.3658	76.71	0.2726	8.6787	4.0034e-18	9.5425e-17
g34196	2.3655	57.727	0.2565	9.2221	2.913e-20	8.7671e-19
g26237	2.3652	100.83	0.26091	9.0653	1.2428e-19	3.4833e-18
g7988	2.3645	142.21	0.27613	8.5632	1.0981e-17	2.4588e-16
g48163	2.3629	2796.6	0.28308	8.3469	7.0068e-17	1.4401e-15
g5076	2.3629	30.74	0.37832	6.2457	4.2202e-10	3.4119e-09
g7987	2.3627	32.605	0.31858	7.4165	1.2023e-13	1.6384e-12
g33161	2.3625	16.806	0.38368	6.1574	7.3952e-10	5.7456e-09
g30935	2.3559	82.79	0.34125	6.9037	5.0664e-12	5.5255e-11
g33234	2.3528	209.93	0.1634	14.399	5.2609e-47	1.1317e-44
g15557	2.3522	22.97	0.28635	8.2144	2.1317e-16	4.1272e-15
g15008	2.3493	144.83	0.24983	9.4036	5.2741e-21	1.7446e-19
g14962	2.3478	271.11	0.2206	10.643	1.8834e-26	1.0286e-24
g16286	2.3455	131.04	0.31677	7.4046	1.3159e-13	1.7815e-12
g1993	2.3447	25.79	0.34452	6.8055	1.007e-11	1.055e-10
g18275	2.3445	18.073	0.37543	6.2448	4.2423e-10	3.4242e-09
g34818	2.344	72.601	0.36958	6.3423	2.2642e-10	1.9052e-09
g13601	2.3439	87.158	0.29697	7.8929	2.9521e-15	4.9503e-14
g12268	2.3432	75.809	0.23951	9.7832	1.3296e-22	5.2147e-21
g48355	2.3405	146.18	0.29596	7.9082	2.6111e-15	4.4165e-14
g32339	2.335	81.927	0.15302	15.259	1.4318e-52	4.0816e-50
g753	2.3344	7.2772	0.35787	6.5232	6.8821e-11	6.307e-10
g47581	2.3333	185.4	0.29539	7.8992	2.8064e-15	4.7241e-14
g42084	2.3328	10.474	0.37696	6.1884	6.0774e-10	4.7854e-09
g48136	2.3309	77.929	0.2549	9.1441	6.013e-20	1.7532e-18
g12630	2.3298	36.125	0.35522	6.5587	5.4288e-11	5.0679e-10
g28371	2.3281	36.899	0.22541	10.328	5.2496e-25	2.5389e-23
g29004	2.3278	76.825	0.32468	7.1697	7.5158e-13	9.1821e-12
g13430	2.3275	255.5	0.27032	8.6103	7.2864e-18	1.6819e-16
g30142	2.3267	51.472	0.21919	10.615	2.5437e-26	1.3679e-24
g31616	2.3265	208.06	0.21517	10.812	3.0095e-27	1.7529e-25
g27352	2.3259	250.48	0.30781	7.5564	4.1435e-14	5.9985e-13
g6601	2.3253	15.737	0.32788	7.0919	1.3225e-12	1.5593e-11
g46951	2.3251	122.15	0.19152	12.14	6.4717e-34	6.1329e-32
g9664	2.3251	206.24	0.28973	8.0248	1.017e-15	1.8147e-14
g31528	2.325	111.64	0.28111	8.2708	1.3309e-16	2.6425e-15
g11657	2.3246	88.59	0.15743	14.765	2.4513e-49	6.1394e-47
g45840	2.3244	533.06	0.17245	13.479	2.0789e-41	3.2397e-39
g8392	2.3238	36.121	0.25725	9.0332	1.6668e-19	4.609e-18
g34984	2.3211	38.828	0.38507	6.0278	1.6625e-09	1.2208e-08
g45654	2.3197	77.154	0.29238	7.9337	2.1275e-15	3.6388e-14
g26141	2.3186	138.65	0.26654	8.6989	3.3526e-18	8.0625e-17
g34154	2.3185	210.4	0.20633	11.237	2.691e-29	1.8465e-27
g1244	2.3167	26.104	0.23649	9.7963	1.1675e-22	4.5997e-21
g17816	2.3135	94.049	0.23583	9.8098	1.0213e-22	4.0465e-21
g19098	2.3129	81.635	0.29859	7.7462	9.4714e-15	1.4904e-13
g12073	2.3128	43.992	0.29073	7.9551	1.7897e-15	3.0913e-14
g37926	2.3126	25.8	0.36696	6.302	2.9389e-10	2.435e-09
g37285	2.3117	108.12	0.34178	6.7637	1.3453e-11	1.3797e-10
g44153	2.3077	63.17	0.26784	8.6159	6.9384e-18	1.6069e-16
g17247	2.3075	70.834	0.23203	9.9444	2.6671e-23	1.1146e-21
g31673	2.3064	15.587	0.33058	6.9767	3.0226e-12	3.4034e-11
g10722	2.3053	74.872	0.34747	6.6345	3.2559e-11	3.1475e-10
g30211	2.3012	122.98	0.27933	8.2386	1.7428e-16	3.4195e-15
g36937	2.2998	5.9341	0.38192	6.0217	1.7261e-09	1.2618e-08
g24880	2.2994	86.072	0.20318	11.317	1.0839e-29	7.6007e-28
g32782	2.299	23.565	0.29132	7.8916	2.9842e-15	5.0017e-14
g34345	2.2988	46.277	0.18749	12.261	1.4612e-34	1.468e-32
g14615	2.2988	72.981	0.32181	7.1434	9.1044e-13	1.1027e-11
g23924	2.2987	1482.4	0.38336	5.9962	2.0202e-09	1.4584e-08
g8373	2.298	24.832	0.29465	7.7989	6.2437e-15	9.9965e-14
g37566	2.2966	50.797	0.2725	8.4278	3.5211e-17	7.4285e-16
g22901	2.2942	67.678	0.35444	6.4728	9.6208e-11	8.5858e-10
g16480	2.294	306.72	0.29913	7.669	1.7338e-14	2.6226e-13
g5493	2.2935	135.31	0.24249	9.4582	3.1328e-21	1.0582e-19
g823	2.2932	55.182	0.34192	6.707	1.9864e-11	1.9785e-10
g36346	2.2927	14.901	0.32014	7.1614	7.9865e-13	9.7402e-12
g9596	2.2914	132.3	0.21844	10.489	9.6586e-26	4.9511e-24
g14790	2.2911	51.421	0.25732	8.9037	5.4039e-19	1.4161e-17
g39981	2.2902	50.354	0.32139	7.1258	1.0346e-12	1.2402e-11
g21059	2.2891	186.8	0.25115	9.1147	7.8853e-20	2.2607e-18
g17848	2.2884	70.747	0.38682	5.9161	3.2975e-09	2.3004e-08
g13776	2.286	69.526	0.27041	8.4539	2.8182e-17	6.0033e-16
g6150	2.2855	597.92	0.34962	6.5373	6.2649e-11	5.7686e-10
g36989	2.2845	91.34	0.28605	7.9865	1.3886e-15	2.432e-14
g28809	2.2843	33.446	0.24148	9.4595	3.0956e-21	1.0467e-19
g25498	2.284	66.115	0.25999	8.7851	1.5621e-18	3.8955e-17
g29885	2.283	20.662	0.31414	7.2675	3.6627e-13	4.6769e-12
g4918	2.2814	52.197	0.25549	8.9298	4.2685e-19	1.1321e-17
g4476	2.2809	23.905	0.36124	6.314	2.7195e-10	2.264e-09
g22017	2.2783	149.16	0.18445	12.352	4.7451e-35	4.937e-33
g38195	2.278	71.313	0.21504	10.594	3.1907e-26	1.6925e-24
g7933	2.2778	450.54	0.37846	6.0186	1.7589e-09	1.2835e-08
g18772	2.2773	27.362	0.35283	6.4544	1.0865e-10	9.6108e-10
g47633	2.2769	166.16	0.24393	9.3344	1.0155e-20	3.2547e-19
g12629	2.2756	45.258	0.33275	6.8387	7.991e-12	8.4906e-11
g6016	2.2736	336.99	0.33152	6.8582	6.9752e-12	7.461e-11
g16541	2.2731	11.627	0.33103	6.8669	6.5613e-12	7.0463e-11
g12543	2.2712	155.02	0.24597	9.2339	2.6103e-20	7.897e-19
g17004	2.2712	22.963	0.32343	7.0224	2.181e-12	2.5031e-11
g43301	2.2708	68.181	0.30919	7.3444	2.0673e-13	2.725e-12
g10606	2.2705	24.186	0.30186	7.5219	5.3985e-14	7.6603e-13
g21155	2.2699	35.863	0.34379	6.6024	4.0443e-11	3.8524e-10
g23017	2.2692	156.26	0.31345	7.2395	4.5023e-13	5.6744e-12
g2973	2.2685	59.115	0.20285	11.183	4.9328e-29	3.2882e-27
g42374	2.2669	175.57	0.20842	10.877	1.4891e-27	8.8945e-26
g22673	2.2644	530.57	0.32503	6.9667	3.2442e-12	3.6307e-11
g8655	2.2641	155.24	0.22695	9.9762	1.938e-23	8.2666e-22
g12428	2.2641	24.738	0.35787	6.3267	2.5052e-10	2.0976e-09
g17927	2.2636	215.84	0.17366	13.035	7.7838e-39	1.0338e-36
g41937	2.2629	67.629	0.27446	8.2446	1.6567e-16	3.2562e-15
g16546	2.2622	55.788	0.33853	6.6823	2.3523e-11	2.3208e-10
g14225	2.2609	62.268	0.23439	9.6459	5.1156e-22	1.8981e-20
g26382	2.2597	44.17	0.29126	7.7581	8.6184e-15	1.3624e-13
g24623	2.2596	304.56	0.15711	14.383	6.6629e-47	1.4073e-44
g2100	2.2596	55.518	0.18353	12.312	7.8343e-35	8.032e-33
g45871	2.2595	184.64	0.23172	9.7511	1.8247e-22	7.0385e-21
g18326	2.2591	45.419	0.32623	6.9247	4.3695e-12	4.8133e-11
g6829	2.2573	28.715	0.33093	6.8212	9.0314e-12	9.5295e-11
g27353	2.2552	568.89	0.32099	7.0256	2.1311e-12	2.4524e-11
g42140	2.2543	39.525	0.33822	6.6652	2.6426e-11	2.5925e-10
g5404	2.2542	29.909	0.29924	7.5331	4.9549e-14	7.0709e-13
g40503	2.2527	132.35	0.3054	7.3762	1.6288e-13	2.1773e-12
g38806	2.2508	232.18	0.31125	7.2316	4.7749e-13	6.0029e-12
g35101	2.2504	319.38	0.24864	9.0506	1.4216e-19	3.9591e-18
g11996	2.2504	25.249	0.29417	7.6499	2.0106e-14	3.0192e-13
g9583	2.2486	491.27	0.2273	9.8928	4.4744e-23	1.8371e-21
g41628	2.2478	56.455	0.3296	6.8196	9.1298e-12	9.6248e-11
g16890	2.2451	232.26	0.16779	13.38	7.9242e-41	1.2133e-38
g41984	2.2443	96.829	0.29032	7.7304	1.0724e-14	1.6727e-13
g18959	2.2427	161.35	0.20028	11.198	4.1688e-29	2.8164e-27
g22192	2.2425	17.483	0.25016	8.9645	3.1167e-19	8.3612e-18
g16670	2.2422	15.982	0.36658	6.1167	9.5525e-10	7.2781e-09
g41939	2.2412	119.31	0.37446	5.985	2.1637e-09	1.5556e-08
g1892	2.241	170.87	0.27754	8.0745	6.7734e-16	1.2344e-14
g48676	2.2394	91.772	0.35889	6.2397	4.3843e-10	3.5266e-09
g11836	2.2381	161.43	0.35845	6.2438	4.272e-10	3.4452e-09
g25664	2.2367	159.66	0.37284	5.9992	1.9831e-09	1.4346e-08
g19479	2.2347	39.318	0.3597	6.2127	5.2074e-10	4.1459e-09
g32639	2.2337	440.88	0.36793	6.071	1.2708e-09	9.4908e-09
g25497	2.2335	57.535	0.32837	6.8016	1.0348e-11	1.0814e-10
g36953	2.2334	140.71	0.22478	9.9359	2.906e-23	1.2073e-21
g16460	2.2333	76.446	0.15122	14.769	2.3318e-49	5.9247e-47
g48098	2.2329	460.97	0.18105	12.333	6.042e-35	6.2493e-33
g43176	2.2329	195.6	0.27262	8.1906	2.5996e-16	4.9726e-15
g10156	2.2324	293.53	0.35276	6.3286	2.474e-10	2.0732e-09
g47703	2.2322	115.31	0.35712	6.2507	4.0853e-10	3.3105e-09
g19717	2.2319	268.52	0.15769	14.154	1.7693e-45	3.4085e-43
g14201	2.23	760.11	0.27582	8.0852	6.2074e-16	1.1383e-14
g32955	2.2296	15.668	0.36714	6.0728	1.2571e-09	9.3984e-09
g29152	2.2291	566.43	0.357	6.2438	4.2699e-10	3.4449e-09
g18683	2.229	18.288	0.36066	6.1804	6.3935e-10	5.0162e-09
g32151	2.2276	168.37	0.23992	9.2848	1.6202e-20	5.0409e-19
g25902	2.2264	32.128	0.35057	6.3508	2.1414e-10	1.8109e-09
g46419	2.2262	42.639	0.33619	6.6219	3.5472e-11	3.4094e-10
g43739	2.2231	97.812	0.23337	9.5258	1.6376e-21	5.7764e-20
g48180	2.2172	197.27	0.2088	10.619	2.4375e-26	1.3148e-24
g21093	2.2167	13.932	0.35432	6.2562	3.9438e-10	3.2049e-09
g15362	2.2163	13.244	0.25055	8.8458	9.0859e-19	2.3169e-17
g32583	2.2163	129.86	0.34744	6.379	1.7824e-10	1.5251e-09
g41239	2.2148	393.31	0.25055	8.8399	9.5814e-19	2.4344e-17
g2210	2.214	33.196	0.33563	6.5964	4.2132e-11	4.0034e-10
g40447	2.2139	64.068	0.26569	8.3325	7.9129e-17	1.6169e-15
g14507	2.2138	48.178	0.33248	6.6583	2.7702e-11	2.7101e-10
g1783	2.2137	103.22	0.1963	11.277	1.7036e-29	1.1852e-27
g34665	2.2137	58.075	0.24765	8.9387	3.9384e-19	1.0461e-17
g35596	2.2136	26.212	0.25923	8.5392	1.3519e-17	2.9982e-16
g23903	2.2125	14.298	0.25038	8.8366	9.8632e-19	2.5024e-17
g10458	2.2122	72.225	0.32542	6.7981	1.0599e-11	1.1044e-10
g36737	2.211	32.748	0.31581	7.0011	2.54e-12	2.8906e-11
g28369	2.2101	39.255	0.25725	8.5909	8.6286e-18	1.9602e-16
g14749	2.2093	90.789	0.18528	11.924	8.8419e-33	7.6929e-31
g46881	2.2084	94.319	0.28857	7.6529	1.9644e-14	2.9548e-13
g676	2.2071	12.012	0.36582	6.0334	1.6054e-09	1.1823e-08
g3169	2.2066	186.06	0.30171	7.3135	2.6018e-13	3.38e-12
g26140	2.2061	13.595	0.31544	6.9938	2.6745e-12	3.0279e-11
g29344	2.2058	30.897	0.23056	9.5673	1.0976e-21	3.9514e-20
g14088	2.2058	50.085	0.31202	7.0694	1.5565e-12	1.8204e-11
g36467	2.2055	46.346	0.17352	12.71	5.2165e-37	6.1378e-35
g11217	2.2049	199.35	0.18867	11.686	1.4952e-31	1.1942e-29
g10840	2.2047	179.58	0.28326	7.7833	7.0635e-15	1.1268e-13
g4947	2.2042	69.598	0.31999	6.8884	5.6436e-12	6.1244e-11
g3340	2.2027	265.61	0.34212	6.4383	1.2082e-10	1.0609e-09
g43884	2.2009	69.155	0.20855	10.553	4.9022e-26	2.5655e-24
g946	2.199	60.184	0.20026	10.981	4.717e-28	2.8864e-26
g23220	2.1977	62.153	0.2448	8.9774	2.7723e-19	7.4946e-18
g26520	2.1975	247.53	0.1586	13.856	1.1776e-43	2.024e-41
g26519	2.1967	76.797	0.17196	12.774	2.2766e-37	2.7443e-35
g28651	2.1958	136.5	0.25887	8.4822	2.2096e-17	4.7678e-16
g41608	2.195	18.632	0.34023	6.4514	1.1086e-10	9.7932e-10
g28867	2.1946	292.3	0.35663	6.1539	7.5616e-10	5.8645e-09
g8661	2.1942	150.93	0.12001	18.284	1.1118e-74	8.2944e-72
g44866	2.1941	83.729	0.25822	8.4968	1.9497e-17	4.233e-16
g9717	2.1929	74.685	0.25494	8.6016	7.858e-18	1.802e-16
g3357	2.1911	46.411	0.26309	8.3284	8.1932e-17	1.6712e-15
g28856	2.1907	68.523	0.32901	6.6585	2.7664e-11	2.7072e-10
g23613	2.1903	38.811	0.32849	6.6678	2.5962e-11	2.5499e-10
g15528	2.1902	126.25	0.32603	6.7177	1.8468e-11	1.8496e-10
g26941	2.1898	19.294	0.36489	6.0013	1.9579e-09	1.4187e-08
g9469	2.1897	224.86	0.14369	15.238	1.9687e-52	5.5669e-50
g1573	2.1896	52.156	0.34372	6.3703	1.8871e-10	1.6075e-09
g6076	2.1869	481.35	0.33926	6.4461	1.1476e-10	1.0118e-09
g1478	2.1865	68.344	0.31069	7.0375	1.9569e-12	2.2592e-11
g16695	2.1851	23.528	0.2036	10.732	7.186e-27	4.0509e-25
g16302	2.1803	48.593	0.36083	6.0425	1.517e-09	1.1205e-08
g40457	2.1795	319.26	0.36795	5.9233	3.156e-09	2.2114e-08
g31409	2.1794	162.94	0.33047	6.5948	4.2571e-11	4.0408e-10
g8785	2.1792	26.523	0.18777	11.606	3.847e-31	2.958e-29
g48030	2.1781	129.15	0.20528	10.61	2.6665e-26	1.4296e-24
g23034	2.178	26.281	0.27463	7.9306	2.1816e-15	3.7223e-14
g38841	2.1779	43.048	0.31158	6.9897	2.7552e-12	3.1154e-11
g10111	2.1771	39.271	0.24104	9.0319	1.6868e-19	4.657e-18
g6269	2.1762	231.43	0.34266	6.3508	2.1418e-10	1.8109e-09
g45345	2.1761	37.567	0.23681	9.1893	3.9524e-20	1.1784e-18
g30237	2.1756	165.31	0.28302	7.687	1.5063e-14	2.2943e-13
g37462	2.1753	98.177	0.35015	6.2126	5.2113e-10	4.1481e-09
g44403	2.1752	146.3	0.17529	12.409	2.3234e-35	2.4687e-33
g30937	2.175	64.846	0.29257	7.4341	1.053e-13	1.4485e-12
g15182	2.1746	53.384	0.21675	10.033	1.0941e-23	4.7359e-22
g27193	2.1737	264.09	0.24101	9.0192	1.8941e-19	5.1804e-18
g45334	2.1736	25.871	0.3606	6.0278	1.6622e-09	1.2208e-08
g47438	2.1732	121.99	0.32508	6.685	2.3088e-11	2.2797e-10
g26853	2.1723	22.415	0.29388	7.3918	1.449e-13	1.9489e-12
g30423	2.1716	109.12	0.24449	8.8819	6.5706e-19	1.7015e-17
g48359	2.1715	18.386	0.31236	6.9518	3.6062e-12	4.0166e-11
g15028	2.1708	63.303	0.20509	10.585	3.5067e-26	1.849e-24
g28144	2.17	868.49	0.24875	8.7236	2.6949e-18	6.5438e-17
g5020	2.1691	297	0.35582	6.096	1.0872e-09	8.2229e-09
g43621	2.1652	96.07	0.3142	6.891	5.542e-12	6.018e-11
g45299	2.1649	32.761	0.2137	10.13	4.0522e-24	1.8192e-22
g9462	2.1648	286.77	0.25461	8.5024	1.8572e-17	4.0446e-16
g16540	2.163	78.901	0.24179	8.9456	3.6978e-19	9.8523e-18
g39607	2.1626	41.676	0.30771	7.0279	2.0969e-12	2.4145e-11
g16356	2.1622	410.65	0.2071	10.44	1.6268e-25	8.1836e-24
g3940	2.1606	14.969	0.30929	6.9855	2.8376e-12	3.2002e-11
g25153	2.1599	26	0.27432	7.8738	3.441e-15	5.7072e-14
g38498	2.1594	72.37	0.28345	7.6183	2.5705e-14	3.8063e-13
g42544	2.1581	165.52	0.23896	9.031	1.7016e-19	4.6905e-18
g9474	2.1578	79.847	0.20858	10.345	4.4084e-25	2.1468e-23
g4026	2.1568	404.74	0.31564	6.8329	8.3198e-12	8.8238e-11
g26379	2.1548	93.856	0.12137	17.754	1.6178e-70	9.4544e-68
g19397	2.1548	46.599	0.36022	5.9818	2.2067e-09	1.5846e-08
g29167	2.1543	38.503	0.26069	8.2638	1.4105e-16	2.7879e-15
g21679	2.1526	511.63	0.26	8.2793	1.2393e-16	2.4717e-15
g1071	2.1508	125.41	0.26577	8.0925	5.8446e-16	1.0735e-14
g26672	2.1499	17.132	0.28486	7.5471	4.4522e-14	6.4084e-13
g8136	2.1496	10.556	0.33168	6.481	9.1129e-11	8.1804e-10
g3720	2.1484	27.452	0.31946	6.7249	1.7569e-11	1.7651e-10
g46234	2.1481	33.37	0.27053	7.9402	2.0189e-15	3.4666e-14
g22967	2.1474	25.142	0.19851	10.818	2.8414e-27	1.6632e-25
g30556	2.1474	407.49	0.23978	8.956	3.3678e-19	9.021e-18
g3675	2.1463	43.668	0.31129	6.8948	5.3938e-12	5.8625e-11
g14252	2.1457	137.89	0.18009	11.915	9.8848e-33	8.5157e-31
g19045	2.1457	90.125	0.30048	7.1408	9.277e-13	1.1217e-11
g19013	2.1454	21.255	0.29982	7.1555	8.3371e-13	1.0136e-11
g13053	2.1437	145.34	0.30141	7.1123	1.1411e-12	1.3563e-11
g40860	2.1437	27.867	0.30741	6.9736	3.0887e-12	3.4722e-11
g9263	2.1432	396.35	0.29246	7.3283	2.3307e-13	3.0504e-12
g5511	2.1416	102.19	0.23333	9.1786	4.3679e-20	1.2937e-18
g5692	2.1395	316.11	0.23445	9.1256	7.1341e-20	2.0622e-18
g29557	2.1391	8.1968	0.35395	6.0435	1.508e-09	1.1141e-08
g22675	2.1383	35.44	0.20187	10.592	3.2311e-26	1.7114e-24
g9976	2.1378	46.092	0.23969	8.9189	4.7077e-19	1.242e-17
g12471	2.1375	93.439	0.2759	7.7474	9.3806e-15	1.4769e-13
g24919	2.1361	62.565	0.33219	6.4304	1.2727e-10	1.1142e-09
g27635	2.136	17.053	0.35492	6.0182	1.7632e-09	1.2864e-08
g21352	2.1356	13.928	0.36024	5.9283	3.0617e-09	2.1501e-08
g6983	2.1336	37.648	0.26564	8.0319	9.5982e-16	1.7188e-14
g33000	2.1322	1174.2	0.22727	9.3818	6.4881e-21	2.1241e-19
g17456	2.1322	222.94	0.34267	6.2224	4.8952e-10	3.9161e-09
g8132	2.1314	42.53	0.2811	7.5824	3.3912e-14	4.9564e-13
g16611	2.1305	385.4	0.33943	6.2769	3.4541e-10	2.8257e-09
g28450	2.1302	184.02	0.28537	7.4645	8.3611e-14	1.1601e-12
g43694	2.1302	860.85	0.32234	6.6085	3.8828e-11	3.7076e-10
g31132	2.129	80.259	0.21395	9.9509	2.4989e-23	1.0531e-21
g34967	2.1284	172.92	0.30555	6.9656	3.2696e-12	3.658e-11
g39154	2.1257	274.6	0.26202	8.1127	4.9488e-16	9.1278e-15
g2729	2.123	19.826	0.28179	7.5342	4.9116e-14	7.0149e-13
g41632	2.1227	127.29	0.35536	5.9733	2.3251e-09	1.6638e-08
g6468	2.1223	545.69	0.26957	7.8728	3.4681e-15	5.7462e-14
g44093	2.1221	437	0.11318	18.75	1.9497e-78	1.8476e-75
g11783	2.1194	34.515	0.30211	7.0155	2.2913e-12	2.6229e-11
g13582	2.1179	93.508	0.3315	6.3887	1.673e-10	1.4388e-09
g12038	2.1163	48.767	0.28405	7.4503	9.3153e-14	1.2874e-12
g13429	2.1139	58.744	0.31377	6.7372	1.6151e-11	1.6353e-10
g13817	2.1137	22.362	0.2711	7.7967	6.3532e-15	1.0158e-13
g46559	2.1131	75.736	0.22213	9.5132	1.8482e-21	6.4611e-20
g23469	2.1129	51.555	0.29962	7.052	1.7639e-12	2.0459e-11
g21913	2.1125	63.118	0.18252	11.574	5.5657e-31	4.224e-29
g26518	2.1108	455.77	0.15178	13.907	5.7593e-44	1.0047e-41
g20217	2.1108	99.326	0.29428	7.1726	7.3562e-13	8.9966e-12
g14134	2.109	31.124	0.23647	8.9188	4.7146e-19	1.2429e-17
g29617	2.1081	113.42	0.23548	8.9523	3.4804e-19	9.3084e-18
g43453	2.1077	182.55	0.28127	7.4935	6.7083e-14	9.4123e-13
g23594	2.1066	34.314	0.22906	9.1966	3.696e-20	1.1048e-18
g32601	2.1056	36.621	0.32616	6.4556	1.0781e-10	9.5483e-10
g2977	2.105	18.993	0.25442	8.2738	1.2971e-16	2.5796e-15
g46916	2.1046	25.088	0.26452	7.956	1.7765e-15	3.07e-14
g3697	2.1034	65.187	0.33042	6.366	1.9405e-10	1.6507e-09
g33435	2.1032	427.28	0.27446	7.6632	1.8135e-14	2.7362e-13
g16013	2.1017	74.391	0.24279	8.6562	4.8758e-18	1.1505e-16
g4460	2.1016	155.51	0.31889	6.5904	4.386e-11	4.1497e-10
g22287	2.101	48.576	0.29459	7.1321	9.8835e-13	1.1892e-11
g27724	2.101	58.571	0.33865	6.204	5.5052e-10	4.3682e-09
g4099	2.1008	60.984	0.31155	6.7431	1.5499e-11	1.5723e-10
g36583	2.1005	65.616	0.27295	7.6954	1.4105e-14	2.1587e-13
g15154	2.1004	126.26	0.21165	9.9239	3.2764e-23	1.3579e-21
g14419	2.0996	127.34	0.33989	6.1774	6.5162e-10	5.1056e-09
g18891	2.0996	51.617	0.34798	6.0337	1.6027e-09	1.1806e-08
g6255	2.0985	89.143	0.28826	7.2798	3.3439e-13	4.2988e-12
g12960	2.0984	22.863	0.30998	6.7695	1.2925e-11	1.3271e-10
g11228	2.0981	205.45	0.30176	6.9529	3.5778e-12	3.9863e-11
g42618	2.0974	83.588	0.19904	10.538	5.7929e-26	3.0092e-24
g48314	2.0974	2534.6	0.29884	7.0185	2.2425e-12	2.5704e-11
g903	2.0974	37.946	0.32031	6.5479	5.835e-11	5.4154e-10
g23559	2.0972	41.961	0.27443	7.642	2.1394e-14	3.1962e-13
g4138	2.0964	96.175	0.25742	8.1441	3.82e-16	7.1665e-15
g38026	2.0959	373.25	0.24558	8.5346	1.4065e-17	3.1074e-16
g8722	2.0958	152.64	0.2694	7.7793	7.2919e-15	1.1622e-13
g6399	2.0957	133.51	0.34057	6.1536	7.5733e-10	5.8722e-09
g20990	2.0939	101.54	0.24689	8.4811	2.2305e-17	4.8097e-16
g47943	2.0929	44.8	0.33742	6.2025	5.5566e-10	4.407e-09
g18023	2.0922	126.91	0.34002	6.1532	7.5911e-10	5.8848e-09
g26011	2.0913	156.24	0.33161	6.3065	2.8535e-10	2.3681e-09
g26297	2.091	24.774	0.24171	8.6509	5.1086e-18	1.2006e-16
g26704	2.0891	63.076	0.33226	6.2875	3.2256e-10	2.6518e-09
g36347	2.0889	43.248	0.30287	6.897	5.3109e-12	5.7777e-11
g36738	2.0889	188.55	0.32136	6.5001	8.0249e-11	7.2839e-10
g15439	2.0882	606.91	0.26009	8.0286	9.8582e-16	1.7627e-14
g14289	2.0874	62.625	0.32382	6.4462	1.1472e-10	1.0117e-09
g5406	2.0865	94.82	0.20863	10.001	1.5126e-23	6.5074e-22
g38812	2.0863	103.06	0.25634	8.1388	3.9935e-16	7.4679e-15
g42334	2.0856	14.257	0.34529	6.0402	1.5394e-09	1.1361e-08
g39886	2.0854	62.495	0.32224	6.4716	9.6957e-11	8.646e-10
g2609	2.0846	139.94	0.22774	9.1531	5.5313e-20	1.6202e-18
g5083	2.0843	35.006	0.25379	8.2126	2.1645e-16	4.1862e-15
g9635	2.0842	20.089	0.29446	7.0783	1.4595e-12	1.7138e-11
g3329	2.0832	36.532	0.28006	7.4386	1.0178e-13	1.4012e-12
g5518	2.0808	235.08	0.13753	15.13	1.0291e-51	2.8412e-49
g21906	2.0806	127.77	0.18768	11.086	1.4658e-28	9.3786e-27
g3436	2.0804	55.311	0.28457	7.3105	2.6608e-13	3.4515e-12
g40089	2.0798	52.039	0.18846	11.036	2.5643e-28	1.6113e-26
g2730	2.0798	15.68	0.23966	8.6782	4.0193e-18	9.574e-17
g35630	2.0789	444.79	0.26152	7.9493	1.8762e-15	3.2342e-14
g38755	2.078	207.93	0.2717	7.6481	2.039e-14	3.058e-13
g131	2.078	203.96	0.28327	7.3355	2.2082e-13	2.8976e-12
g5604	2.0778	195.78	0.16251	12.785	1.9762e-37	2.4313e-35
g2808	2.0778	19.03	0.34535	6.0165	1.7825e-09	1.2983e-08
g9532	2.0769	245.33	0.26065	7.9682	1.6102e-15	2.7949e-14
g44481	2.0768	1271	0.2607	7.9662	1.6361e-15	2.8372e-14
g8988	2.0768	49.685	0.3328	6.2405	4.3609e-10	3.5087e-09
g21151	2.0758	316.9	0.17974	11.549	7.4771e-31	5.6381e-29
g21632	2.0757	473.61	0.29072	7.1396	9.3582e-13	1.1303e-11
g16278	2.074	62.966	0.21677	9.5676	1.094e-21	3.9422e-20
g48291	2.0733	22.603	0.24214	8.5627	1.1024e-17	2.4668e-16
g11311	2.0719	89.743	0.33526	6.1801	6.4076e-10	5.0261e-09
g1116	2.07	44.865	0.19268	10.744	6.3532e-27	3.6221e-25
g45785	2.0697	200.07	0.26803	7.722	1.1453e-14	1.7785e-13
g5809	2.0692	54.155	0.20261	10.213	1.7407e-24	8.0308e-23
g25658	2.0683	76.477	0.21629	9.5625	1.1491e-21	4.1325e-20
g7540	2.0674	147.42	0.1735	11.916	9.7246e-33	8.3984e-31
g5928	2.0669	285.69	0.22886	9.0312	1.6985e-19	4.6856e-18
g6888	2.0663	208.44	0.2216	9.3244	1.1161e-20	3.5511e-19
g8853	2.0663	44.302	0.3091	6.6851	2.3071e-11	2.2787e-10
g46278	2.0654	82.599	0.2671	7.7327	1.0531e-14	1.6447e-13
g41	2.0653	158.62	0.28841	7.1612	8.0002e-13	9.7536e-12
g19048	2.0647	311.75	0.23477	8.7947	1.434e-18	3.5992e-17
g39748	2.0647	29.057	0.31659	6.5215	6.9585e-11	6.3721e-10
g22447	2.0645	11.398	0.33018	6.2528	4.0316e-10	3.2714e-09
g10815	2.064	13.559	0.29014	7.1136	1.1306e-12	1.3447e-11
g33283	2.0639	107.91	0.27785	7.428	1.1025e-13	1.5095e-12
g27841	2.0635	189.94	0.23891	8.637	5.7712e-18	1.3472e-16
g30956	2.0629	122.13	0.2023	10.197	2.0395e-24	9.3849e-23
g16752	2.0623	43.965	0.34617	5.9574	2.5627e-09	1.8237e-08
g43036	2.0616	56.754	0.18414	11.196	4.2591e-29	2.8608e-27
g38951	2.0593	29.948	0.26275	7.8374	4.6007e-15	7.4821e-14
g2213	2.059	32.783	0.24421	8.4311	3.4257e-17	7.2315e-16
g24511	2.0561	110.64	0.19536	10.525	6.6483e-26	3.4433e-24
g487	2.0556	68.391	0.2336	8.7996	1.3734e-18	3.4544e-17
g36572	2.0544	8.2537	0.31255	6.5732	4.9236e-11	4.6271e-10
g45639	2.0535	205.8	0.21799	9.4202	4.5023e-21	1.5035e-19
g3992	2.0518	39.566	0.31405	6.5334	6.4308e-11	5.9105e-10
g35770	2.0507	308.16	0.27952	7.3367	2.1885e-13	2.8729e-12
g14485	2.0484	81.022	0.16252	12.604	2.0039e-36	2.2739e-34
g4613	2.0474	326.08	0.30962	6.6127	3.7742e-11	3.6108e-10
g37060	2.0468	683.55	0.2355	8.6915	3.5775e-18	8.5858e-17
g12669	2.0458	167.05	0.25733	7.9502	1.8618e-15	3.2111e-14
g12185	2.0457	50.579	0.27113	7.5451	4.5185e-14	6.4932e-13
g33815	2.0442	221.45	0.15721	13.003	1.1747e-38	1.5426e-36
g32121	2.0433	66.645	0.17083	11.961	5.6943e-33	5.0165e-31
g27740	2.0426	35.535	0.30424	6.7136	1.8988e-11	1.899e-10
g3925	2.0424	12.592	0.32154	6.352	2.1256e-10	1.798e-09
g84	2.0422	23.725	0.26913	7.588	3.248e-14	4.7591e-13
g40502	2.0421	77.108	0.33485	6.0988	1.069e-09	8.0935e-09
g41085	2.0417	265.78	0.10256	19.908	3.4575e-88	5.2709e-85
g37507	2.0415	1151.4	0.32683	6.2465	4.1986e-10	3.3968e-09
g21384	2.0413	153.03	0.15065	13.55	7.9667e-42	1.264e-39
g28245	2.0401	243.5	0.32687	6.2411	4.3443e-10	3.4976e-09
g28669	2.0397	59.638	0.32049	6.3642	1.9627e-10	1.6683e-09
g2120	2.0384	45.492	0.31402	6.4913	8.5075e-11	7.6782e-10
g9666	2.0372	38.856	0.28373	7.18	6.971e-13	8.5582e-12
g47116	2.0371	194.76	0.15778	12.912	3.8712e-38	4.9538e-36
g35970	2.0361	146.97	0.2216	9.1881	3.9992e-20	1.1914e-18
g21058	2.035	98.289	0.3321	6.1277	8.9162e-10	6.8259e-09
g34844	2.0349	65.603	0.28033	7.2587	3.9087e-13	4.9729e-12
g945	2.0334	44.667	0.30118	6.7515	1.4628e-11	1.4914e-10
g34179	2.0319	62.857	0.23972	8.4761	2.3279e-17	5.009e-16
g48206	2.0316	104.63	0.22567	9.0028	2.1997e-19	5.9835e-18
g26063	2.0313	20.606	0.2994	6.7845	1.1648e-11	1.2051e-10
g34622	2.0311	823.49	0.20649	9.8363	7.8585e-23	3.1419e-21
g19073	2.0303	142.79	0.31797	6.3852	1.7112e-10	1.4688e-09
g32340	2.0301	13.6	0.30157	6.7318	1.6753e-11	1.6923e-10
g12084	2.0292	70.244	0.23807	8.5234	1.5492e-17	3.4013e-16
g35228	2.0282	86.455	0.26361	7.6938	1.428e-14	2.1836e-13
g23905	2.0278	275.76	0.20807	9.7459	1.92e-22	7.3897e-21
g1191	2.0272	133.57	0.21266	9.5328	1.5305e-21	5.4206e-20
g23357	2.0269	28.995	0.32922	6.1565	7.4357e-10	5.7719e-09
g30445	2.0236	26.785	0.33937	5.9627	2.4812e-09	1.7697e-08
g27446	2.0232	55.109	0.31214	6.4818	9.062e-11	8.1368e-10
g3699	2.0223	87.473	0.33894	5.9666	2.4224e-09	1.7295e-08
g14920	2.0215	72.749	0.25719	7.8599	3.8435e-15	6.3359e-14
g42874	2.0211	255.23	0.17206	11.746	7.3845e-32	6.0075e-30
g30007	2.021	177.72	0.20981	9.6325	5.8317e-22	2.1501e-20
g2090	2.0205	13.357	0.2966	6.8122	9.6144e-12	1.0093e-10
g15314	2.0197	1696.9	0.21515	9.3876	6.1386e-21	2.021e-19
g39481	2.0191	19.878	0.31866	6.336	2.3573e-10	1.9807e-09
g14057	2.0156	22.413	0.19731	10.215	1.6918e-24	7.8155e-23
g47385	2.015	77.395	0.32143	6.2689	3.6369e-10	2.9658e-09
g30019	2.0147	26.803	0.28218	7.1398	9.3457e-13	1.1292e-11
g34703	2.0142	106.66	0.3311	6.0832	1.1784e-09	8.8478e-09
g6743	2.0128	41.906	0.25976	7.7487	9.2862e-15	1.4647e-13
g27795	2.0123	45.299	0.30428	6.6134	3.7561e-11	3.5974e-10
g47964	2.0109	115.86	0.24392	8.2442	1.6633e-16	3.2672e-15
g17991	2.0054	137.07	0.29793	6.7312	1.6826e-11	1.6982e-10
g15558	2.0049	53.766	0.28655	6.9969	2.6168e-12	2.9693e-11
g48371	2.0039	119.95	0.19816	10.112	4.869e-24	2.1583e-22
g31796	2.0033	59.65	0.31566	6.3465	2.2029e-10	1.8581e-09
g30065	2.003	77.802	0.31581	6.3424	2.2618e-10	1.9041e-09
g424	2.0024	546.83	0.21453	9.334	1.0194e-20	3.2643e-19
g29989	2.0014	202.9	0.18642	10.736	6.8922e-27	3.9041e-25
g3415	1.9997	78.425	0.16771	11.923	8.9398e-33	7.7588e-31
g45611	1.9997	16.625	0.3225	6.2007	5.6221e-10	4.4529e-09
g4674	1.9996	52.247	0.27756	7.2041	5.8432e-13	7.2524e-12
g14718	1.9995	100.39	0.29229	6.8409	7.8714e-12	8.3762e-11
g10020	1.9992	11.036	0.33763	5.9212	3.1966e-09	2.2368e-08
g15288	1.9984	81.661	0.27356	7.3052	2.7693e-13	3.5856e-12
g32681	1.9961	27.929	0.28052	7.1155	1.1148e-12	1.3273e-11
g4504	1.9958	76.634	0.2113	9.4452	3.5462e-21	1.1921e-19
g27270	1.9949	64.333	0.3317	6.0143	1.8063e-09	1.314e-08
g1426	1.9943	124.44	0.19985	9.9789	1.8854e-23	8.0521e-22
g8700	1.9924	20.334	0.23587	8.4473	2.9809e-17	6.3344e-16
g10946	1.9923	246.68	0.24228	8.223	1.9845e-16	3.8657e-15
g25350	1.9923	38.872	0.28593	6.9677	3.2213e-12	3.6085e-11
g11645	1.9901	39.491	0.24332	8.1788	2.8667e-16	5.4569e-15
g6219	1.9879	45.026	0.16572	11.995	3.7589e-33	3.3794e-31
g38888	1.9872	32.476	0.33149	5.9949	2.0365e-09	1.4687e-08
g18110	1.9867	91.65	0.28374	7.0017	2.5287e-12	2.8787e-11
g31297	1.9839	97.99	0.25166	7.8832	3.1907e-15	5.3198e-14
g31220	1.9832	40.727	0.33301	5.9556	2.5913e-09	1.8422e-08
g12435	1.9831	60.891	0.29147	6.8038	1.0186e-11	1.0655e-10
g9999	1.9829	50.528	0.25751	7.7005	1.3556e-14	2.0774e-13
g11966	1.982	181.42	0.28348	6.9915	2.7204e-12	3.0789e-11
g22043	1.9796	13.582	0.26849	7.3731	1.6669e-13	2.2248e-12
g7970	1.9795	59.436	0.28345	6.9836	2.8766e-12	3.2422e-11
g10000	1.9784	149.43	0.15306	12.926	3.1977e-38	4.107e-36
g6993	1.9784	630.66	0.29494	6.7077	1.9768e-11	1.9713e-10
g3242	1.9783	114.31	0.21084	9.3828	6.4224e-21	2.1046e-19
g34664	1.9764	78.899	0.30176	6.5498	5.7633e-11	5.353e-10
g12402	1.9755	128.07	0.29128	6.7823	1.1826e-11	1.2214e-10
g2184	1.9754	20.362	0.24134	8.1853	2.717e-16	5.1888e-15
g2378	1.9751	232.21	0.16817	11.745	7.5356e-32	6.1021e-30
g9277	1.9747	23.843	0.28682	6.8847	5.7919e-12	6.2738e-11
g5616	1.9739	41.086	0.2543	7.7621	8.3555e-15	1.3227e-13
g6720	1.9736	82.341	0.31096	6.3468	2.198e-10	1.8558e-09
g3727	1.9723	79.239	0.29097	6.7785	1.2145e-11	1.2524e-10
g9975	1.9717	170.55	0.3095	6.3705	1.8842e-10	1.6055e-09
g8977	1.9706	10.589	0.28909	6.8167	9.3142e-12	9.8014e-11
g4466	1.9692	210.87	0.32772	6.0088	1.8693e-09	1.3568e-08
g3396	1.9675	417.5	0.25866	7.6066	2.8139e-14	4.1543e-13
g10552	1.9664	137.5	0.24007	8.191	2.591e-16	4.959e-15
g6309	1.9657	350.62	0.16273	12.08	1.3478e-33	1.2502e-31
g14224	1.9651	52.596	0.29489	6.6639	2.6657e-11	2.6145e-10
g21476	1.964	94.235	0.20091	9.7757	1.4316e-22	5.6024e-21
g12035	1.9636	52.318	0.29244	6.7143	1.8892e-11	1.8904e-10
g189	1.9629	195.89	0.29604	6.6303	3.3501e-11	3.2332e-10
g21343	1.9621	128.94	0.26818	7.3163	2.5486e-13	3.3158e-12
g1504	1.9613	198.08	0.27341	7.1734	7.3148e-13	8.9522e-12
g16770	1.9607	143.1	0.1359	14.427	3.4805e-47	7.58e-45
g19865	1.96	52.091	0.31019	6.3187	2.638e-10	2.2012e-09
g39188	1.9597	355.43	0.27896	7.0251	2.1387e-12	2.4587e-11
g29990	1.9585	16.787	0.28112	6.9669	3.2397e-12	3.6269e-11
g24675	1.9575	34.651	0.30392	6.4407	1.189e-10	1.0462e-09
g18771	1.9567	257.05	0.29229	6.6943	2.1669e-11	2.1457e-10
g48358	1.955	14.049	0.27121	7.2085	5.6559e-13	7.0348e-12
g9326	1.9544	81.718	0.27869	7.0128	2.3367e-12	2.6697e-11
g6878	1.9542	41.219	0.24864	7.8595	3.8561e-15	6.3507e-14
g45209	1.9534	161.94	0.31612	6.1792	6.4422e-10	5.0503e-09
g31164	1.9509	370.89	0.24743	7.8847	3.1527e-15	5.259e-14
g31959	1.9509	111.35	0.303	6.4386	1.2057e-10	1.059e-09
g38446	1.9498	260.03	0.19098	10.209	1.8075e-24	8.3279e-23
g16196	1.9498	177.35	0.20557	9.4847	2.4304e-21	8.3381e-20
g21623	1.9495	900.86	0.27665	7.0469	1.8292e-12	2.1188e-11
g21918	1.9489	9.2414	0.32772	5.947	2.7317e-09	1.9338e-08
g22653	1.9477	235.11	0.16742	11.634	2.7741e-31	2.1663e-29
g24509	1.9475	30.128	0.29706	6.5557	5.5365e-11	5.1574e-10
g16824	1.947	46.316	0.28793	6.762	1.3614e-11	1.395e-10
g23928	1.9458	26.7	0.30941	6.2889	3.1979e-10	2.6309e-09
g34589	1.9452	357.17	0.25052	7.7648	8.1802e-15	1.2967e-13
g24261	1.9449	100.24	0.23793	8.1743	2.9751e-16	5.6509e-15
g13801	1.9445	72.314	0.20771	9.3617	7.8442e-21	2.5538e-19
g36468	1.9442	149.39	0.16569	11.734	8.5342e-32	6.879e-30
g5903	1.9439	191.15	0.23223	8.3707	5.7262e-17	1.188e-15
g28613	1.9437	834.84	0.20214	9.616	6.8472e-22	2.5166e-20
g11835	1.9436	49.392	0.32218	6.0328	1.6117e-09	1.1864e-08
g48672	1.9434	18.665	0.23472	8.2797	1.2352e-16	2.465e-15
g41936	1.9419	21.446	0.25075	7.7444	9.603e-15	1.5086e-13
g34706	1.9398	221.42	0.21931	8.8452	9.1346e-19	2.3277e-17
g44946	1.9389	134.22	0.16739	11.583	5.0176e-31	3.8246e-29
g42281	1.9387	126.87	0.19487	9.9486	2.5575e-23	1.0739e-21
g19789	1.9384	194.08	0.22957	8.4435	3.0801e-17	6.5295e-16
g22674	1.937	106.21	0.18292	10.589	3.3402e-26	1.7665e-24
g19857	1.9369	19.543	0.32246	6.0066	1.8949e-09	1.3745e-08
g34671	1.9366	86.17	0.22385	8.6517	5.0748e-18	1.1934e-16
g15864	1.936	300.67	0.19496	9.9304	3.0711e-23	1.2743e-21
g25193	1.9359	63.737	0.23503	8.2367	1.7709e-16	3.4689e-15
g37212	1.9356	74.152	0.27117	7.138	9.4677e-13	1.1427e-11
g26249	1.9343	38.343	0.29133	6.6397	3.1435e-11	3.0482e-10
g27191	1.9337	452.08	0.25073	7.7122	1.2364e-14	1.9073e-13
g17802	1.9334	80.787	0.21421	9.0259	1.7817e-19	4.8998e-18
g34504	1.9332	48.454	0.22703	8.5152	1.6623e-17	3.6406e-16
g3711	1.9306	118.38	0.2336	8.2643	1.4047e-16	2.778e-15
g23288	1.9305	89.821	0.25014	7.7177	1.1843e-14	1.8332e-13
g27031	1.9303	137.76	0.15071	12.808	1.4746e-37	1.84e-35
g4318	1.9282	256.79	0.24493	7.8722	3.4833e-15	5.7638e-14
g6446	1.9263	73.38	0.22471	8.5721	1.0157e-17	2.2844e-16
g31624	1.9259	43.81	0.2302	8.366	5.9591e-17	1.2349e-15
g45998	1.9255	290.4	0.22357	8.6122	7.1644e-18	1.6581e-16
g40625	1.9248	178.75	0.13969	13.779	3.4075e-43	5.7441e-41
g13858	1.9241	57.6	0.32513	5.9181	3.2569e-09	2.2757e-08
g39574	1.924	150.37	0.19227	10.007	1.4218e-23	6.1394e-22
g12451	1.9238	101.02	0.23975	8.0243	1.0208e-15	1.8203e-14
g19716	1.923	100.13	0.25601	7.5114	5.8514e-14	8.2662e-13
g30359	1.923	9.1179	0.30411	6.3234	2.5585e-10	2.14e-09
g22680	1.923	745.86	0.32487	5.9192	3.2349e-09	2.2626e-08
g23660	1.9215	183.51	0.17121	11.223	3.1392e-29	2.1456e-27
g4851	1.9209	107.07	0.29058	6.6105	3.8297e-11	3.6589e-10
g16785	1.9197	76.172	0.15877	12.091	1.1761e-33	1.0967e-31
g40610	1.9194	215.33	0.31953	6.007	1.8898e-09	1.3713e-08
g32361	1.9192	169.44	0.23498	8.1675	3.1493e-16	5.9656e-15
g28337	1.917	30.001	0.27423	6.9905	2.7388e-12	3.0978e-11
g43838	1.9158	696.75	0.13737	13.946	3.3418e-44	5.888e-42
g25696	1.9145	22.695	0.29852	6.4133	1.4245e-10	1.2381e-09
g1115	1.9138	34.187	0.20094	9.5246	1.6574e-21	5.8347e-20
g37915	1.9127	67.368	0.20748	9.2187	3.007e-20	9.0424e-19
g4632	1.9125	270.81	0.14767	12.952	2.298e-38	2.9842e-36
g28217	1.9121	86.543	0.1945	9.8307	8.3037e-23	3.3086e-21
g37416	1.9106	72.344	0.23421	8.1578	3.4122e-16	6.4359e-15
g20618	1.9105	93.603	0.27278	7.0039	2.4887e-12	2.8359e-11
g43403	1.91	119.12	0.23397	8.1634	3.256e-16	6.1544e-15
g4848	1.909	142.79	0.20532	9.2977	1.4353e-20	4.4935e-19
g48104	1.9077	27.079	0.25899	7.3657	1.7624e-13	2.3452e-12
g15284	1.9074	93.588	0.26058	7.3196	2.4873e-13	3.2423e-12
g14126	1.9073	90.463	0.25963	7.3461	2.0402e-13	2.6924e-12
g31644	1.9067	67.848	0.21897	8.7074	3.109e-18	7.4972e-17
g32953	1.9064	67.799	0.21138	9.0191	1.8973e-19	5.185e-18
g39630	1.9062	248.44	0.17731	10.751	5.8777e-27	3.362e-25
g11970	1.906	157.84	0.2222	8.5781	9.6449e-18	2.1776e-16
g896	1.9058	46.531	0.149	12.791	1.8523e-37	2.295e-35
g29840	1.9058	55.091	0.26281	7.2517	4.1159e-13	5.2156e-12
g18599	1.9049	157.17	0.20877	9.1245	7.2101e-20	2.0807e-18
g28616	1.9043	31.807	0.20218	9.4189	4.5598e-21	1.5198e-19
g31482	1.9038	123.62	0.18401	10.347	4.3406e-25	2.1197e-23
g239	1.9036	144.26	0.16532	11.515	1.1129e-30	8.3561e-29
g5637	1.903	16.413	0.23549	8.081	6.4252e-16	1.1752e-14
g10227	1.9016	69.296	0.29069	6.5417	6.0817e-11	5.622e-10
g31814	1.9003	149.67	0.20446	9.2945	1.4787e-20	4.6252e-19
g21383	1.8996	38.846	0.25437	7.4678	8.1558e-14	1.1325e-12
g36473	1.8986	223.18	0.10906	17.409	7.0369e-68	3.7384e-65
g33636	1.898	61.232	0.14236	13.333	1.4976e-40	2.2344e-38
g34187	1.8973	70.544	0.30912	6.1378	8.3679e-10	6.4428e-09
g36313	1.8967	137.7	0.21013	9.0265	1.7725e-19	4.882e-18
g7775	1.896	97.976	0.28896	6.5613	5.3342e-11	4.9862e-10
g6250	1.8956	1288.3	0.23307	8.1332	4.1822e-16	7.7913e-15
g8280	1.894	24.493	0.22038	8.5941	8.3892e-18	1.9125e-16
g47044	1.8921	35.43	0.22574	8.3815	5.2238e-17	1.087e-15
g29530	1.8921	202.61	0.26739	7.0762	1.4818e-12	1.7382e-11
g39187	1.8917	775.43	0.31514	6.0028	1.9397e-09	1.4064e-08
g14699	1.8904	78.524	0.30586	6.1806	6.3874e-10	5.0125e-09
g11651	1.8896	23.399	0.29176	6.4766	9.3837e-11	8.3913e-10
g28347	1.8879	106.37	0.23245	8.1217	4.5959e-16	8.5083e-15
g27308	1.8866	222.51	0.21602	8.7337	2.4653e-18	6.0238e-17
g21290	1.885	388.37	0.19346	9.7437	1.962e-22	7.5433e-21
g39073	1.8849	118.38	0.19742	9.5479	1.324e-21	4.7323e-20
g36946	1.8848	231.57	0.21304	8.8468	9.0103e-19	2.3007e-17
g45408	1.8847	130	0.26518	7.1072	1.1838e-12	1.4028e-11
g23065	1.8845	350.72	0.12311	15.307	6.8173e-53	1.9755e-50
g13913	1.8831	62.241	0.28397	6.6313	3.327e-11	3.2127e-10
g30324	1.8828	235.41	0.13327	14.128	2.5391e-45	4.8123e-43
g40956	1.8826	114.72	0.15464	12.174	4.2726e-34	4.1384e-32
g4871	1.8826	556.87	0.20085	9.373	7.0528e-21	2.3025e-19
g18111	1.8824	27.357	0.30648	6.1419	8.1553e-10	6.2874e-09
g46961	1.882	13.866	0.30671	6.136	8.463e-10	6.5088e-09
g43839	1.8819	84.37	0.17936	10.492	9.3977e-26	4.8245e-24
g15010	1.8815	192.99	0.1824	10.315	6.0125e-25	2.8879e-23
g11065	1.8808	91.097	0.29168	6.4482	1.1321e-10	9.9935e-10
g18130	1.8808	425.39	0.29684	6.3359	2.3593e-10	1.9819e-09
g45114	1.8803	81.54	0.19608	9.5893	8.8662e-22	3.2383e-20
g3600	1.8801	311.92	0.17164	10.953	6.3953e-28	3.8863e-26
g28166	1.8796	90.436	0.29406	6.3917	1.6405e-10	1.4126e-09
g45592	1.8787	29.986	0.26424	7.1099	1.1611e-12	1.3771e-11
g18628	1.8776	59.96	0.1448	12.967	1.8883e-38	2.4704e-36
g11033	1.876	140.94	0.17245	10.878	1.4663e-27	8.7734e-26
g25046	1.876	389.71	0.31346	5.9847	2.1678e-09	1.5582e-08
g5937	1.8752	63.886	0.30223	6.2046	5.4831e-10	4.3535e-09
g17996	1.8752	10.732	0.31585	5.9369	2.904e-09	2.0471e-08
g3605	1.8747	35.565	0.31158	6.0169	1.778e-09	1.2956e-08
g40626	1.8739	41.521	0.2748	6.8193	9.1492e-12	9.6423e-11
g33260	1.8727	204.38	0.27994	6.6898	2.2349e-11	2.2118e-10
g4505	1.8725	40.559	0.29256	6.4005	1.549e-10	1.3391e-09
g40686	1.872	63.088	0.28027	6.6793	2.4013e-11	2.3664e-10
g19461	1.8719	106.58	0.22655	8.2628	1.4231e-16	2.8096e-15
g26632	1.8714	318.77	0.20507	9.1255	7.1427e-20	2.063e-18
g22538	1.8696	44.358	0.28396	6.5839	4.5827e-11	4.3253e-10
g46558	1.8695	34.724	0.20805	8.986	2.5631e-19	6.9452e-18
g7556	1.8688	86.592	0.2976	6.2796	3.3951e-10	2.782e-09
g34204	1.8681	222.89	0.29977	6.2316	4.6184e-10	3.709e-09
g42062	1.8677	91.687	0.19661	9.4994	2.1107e-21	7.2987e-20
g31746	1.8677	34.403	0.22392	8.341	7.3654e-17	1.5094e-15
g44746	1.8671	21.787	0.24972	7.4767	7.6204e-14	1.062e-12
g45612	1.8665	43.266	0.30495	6.1209	9.3062e-10	7.0982e-09
g45378	1.866	127.68	0.14934	12.495	7.9299e-36	8.6889e-34
g26123	1.8654	69.325	0.26986	6.9123	4.7678e-12	5.2275e-11
g35213	1.8633	325.78	0.2062	9.0366	1.6163e-19	4.4834e-18
g28468	1.861	182.76	0.21593	8.6186	6.7773e-18	1.5706e-16
g16135	1.8605	432.92	0.22849	8.1424	3.8764e-16	7.268e-15
g1768	1.8578	608.26	0.25347	7.3292	2.3145e-13	3.0304e-12
g20766	1.8556	199.91	0.30116	6.1614	7.2089e-10	5.6095e-09
g40608	1.8556	75.357	0.30138	6.1568	7.4222e-10	5.764e-09
g19681	1.8555	84.621	0.17169	10.807	3.1761e-27	1.8438e-25
g20291	1.8539	273.94	0.2663	6.9616	3.3632e-12	3.7569e-11
g5504	1.8537	45.725	0.20369	9.1006	8.9848e-20	2.5633e-18
g1757	1.8528	10.623	0.31213	5.9361	2.9182e-09	2.0563e-08
g36048	1.8527	96.704	0.14221	13.028	8.522e-39	1.1276e-36
g41951	1.8512	102.47	0.28046	6.6007	4.0935e-11	3.8971e-10
g7564	1.851	52.438	0.2851	6.4924	8.4477e-11	7.6321e-10
g40614	1.8507	18.807	0.30358	6.0964	1.0848e-09	8.2067e-09
g29009	1.8505	26.841	0.23549	7.8582	3.8961e-15	6.4135e-14
g47714	1.8495	24.741	0.30699	6.0248	1.6936e-09	1.2408e-08
g33437	1.8492	266.85	0.20348	9.088	1.0092e-19	2.8467e-18
g40957	1.849	46.58	0.23103	8.0034	1.2108e-15	2.1344e-14
g137	1.8475	131.73	0.19932	9.2691	1.8768e-20	5.7673e-19
g32269	1.8473	80.805	0.21791	8.4776	2.2981e-17	4.9525e-16
g20271	1.847	53.857	0.25622	7.2086	5.6541e-13	7.0348e-12
g24256	1.8466	101.97	0.25345	7.2858	3.1986e-13	4.1217e-12
g31850	1.8454	180.6	0.28578	6.4574	1.065e-10	9.439e-10
g41609	1.8449	196.61	0.18886	9.7688	1.5333e-22	5.9735e-21
g36036	1.8449	49.053	0.30629	6.0232	1.71e-09	1.2515e-08
g47748	1.8443	60.685	0.29663	6.2177	5.0464e-10	4.0306e-09
g46874	1.8442	30.487	0.18238	10.112	4.8972e-24	2.1653e-22
g41798	1.8442	17.044	0.28498	6.4713	9.7169e-11	8.6627e-10
g16932	1.8441	62.294	0.21662	8.513	1.6944e-17	3.7063e-16
g48629	1.8439	80.253	0.25058	7.3584	1.8617e-13	2.4688e-12
g40340	1.8405	205.33	0.23207	7.931	2.1744e-15	3.7137e-14
g31617	1.8363	8.9456	0.28836	6.368	1.9145e-10	1.6293e-09
g4882	1.8361	138.29	0.22199	8.2713	1.3248e-16	2.6319e-15
g32963	1.8352	85.082	0.20622	8.8989	5.6413e-19	1.475e-17
g9582	1.8337	58.503	0.27592	6.6457	3.0182e-11	2.938e-10
g30105	1.8334	158.43	0.1664	11.018	3.1345e-28	1.9487e-26
g25184	1.8334	85.904	0.26245	6.9858	2.8322e-12	3.1951e-11
g11537	1.8325	107.11	0.14404	12.722	4.4385e-37	5.2442e-35
g36769	1.8319	43.301	0.18412	9.9492	2.541e-23	1.0683e-21
g38381	1.8308	268.56	0.25512	7.1759	7.1813e-13	8.798e-12
g16372	1.8302	225.19	0.20097	9.1068	8.4844e-20	2.4285e-18
g23112	1.83	147.19	0.14632	12.507	6.8302e-36	7.5074e-34
g41119	1.8295	20.058	0.27213	6.7229	1.7818e-11	1.7879e-10
g24838	1.8283	31.391	0.29506	6.1964	5.7758e-10	4.5663e-09
g41179	1.8273	164.25	0.30211	6.0486	1.4609e-09	1.0811e-08
g12612	1.8265	52.034	0.26579	6.8721	6.3258e-12	6.8141e-11
g45949	1.8261	30.83	0.23647	7.7222	1.1437e-14	1.7771e-13
g22352	1.8254	270.42	0.18577	9.8262	8.6821e-23	3.4515e-21
g41781	1.8251	194.68	0.24448	7.4651	8.3255e-14	1.1557e-12
g33183	1.8249	90.023	0.2369	7.703	1.3289e-14	2.0392e-13
g28875	1.8245	53.197	0.26654	6.845	7.6451e-12	8.1453e-11
g10194	1.8239	189.36	0.27998	6.5141	7.3104e-11	6.6699e-10
g4987	1.8231	21.953	0.27557	6.6156	3.7004e-11	3.5469e-10
g2617	1.8223	22.191	0.29728	6.1301	8.7847e-10	6.7312e-09
g1881	1.8204	54.141	0.26955	6.7534	1.4441e-11	1.4728e-10
g37968	1.8203	259.07	0.21778	8.3582	6.3702e-17	1.317e-15
g524	1.8198	1369.6	0.17939	10.144	3.5135e-24	1.5794e-22
g29168	1.8168	209.65	0.12775	14.222	6.7202e-46	1.3388e-43
g25483	1.8165	360.6	0.27964	6.4959	8.2561e-11	7.4705e-10
g5618	1.8161	180.8	0.14781	12.287	1.0703e-34	1.0909e-32
g21961	1.8149	43.985	0.21933	8.2748	1.287e-16	2.5611e-15
g27750	1.8149	513.45	0.24573	7.3856	1.5172e-13	2.0343e-12
g48426	1.8149	61.21	0.29535	6.1448	8.0051e-10	6.1879e-09
g30397	1.8144	10.95	0.28874	6.2841	3.2976e-10	2.7078e-09
g32473	1.8142	156.63	0.12683	14.304	2.0562e-46	4.266e-44
g19535	1.8135	25.23	0.27361	6.6281	3.4009e-11	3.2796e-10
g8549	1.8135	233.69	0.27479	6.5994	4.1272e-11	3.9264e-10
g46656	1.8134	158.65	0.27423	6.6126	3.7758e-11	3.6113e-10
g31415	1.8132	1288.2	0.26937	6.7313	1.6817e-11	1.6978e-10
g23847	1.8106	172.98	0.20308	8.9158	4.8448e-19	1.2763e-17
g26321	1.809	158.02	0.22973	7.8744	3.4241e-15	5.682e-14
g38218	1.8089	26.969	0.22135	8.1722	3.0271e-16	5.7435e-15
g24848	1.8082	182.24	0.28078	6.4399	1.1957e-10	1.051e-09
g45931	1.808	170.55	0.14527	12.445	1.4802e-35	1.5871e-33
g40249	1.8076	487.62	0.30074	6.0106	1.8482e-09	1.342e-08
g11069	1.8069	420.36	0.17907	10.09	6.1036e-24	2.6818e-22
g32746	1.8066	282.02	0.29117	6.2047	5.4794e-10	4.3526e-09
g18530	1.8063	22.767	0.24559	7.3549	1.9103e-13	2.5257e-12
g43460	1.8054	36.637	0.29363	6.1487	7.8126e-10	6.0444e-09
g15537	1.8044	76.127	0.15457	11.673	1.7453e-31	1.3845e-29
g8987	1.8042	34.94	0.28896	6.2437	4.2735e-10	3.4455e-09
g46568	1.8035	136.88	0.12731	14.167	1.4738e-45	2.8709e-43
g38366	1.8032	126.42	0.15525	11.615	3.4716e-31	2.699e-29
g12462	1.8022	93.234	0.20475	8.8021	1.3431e-18	3.3808e-17
g33969	1.7993	37.685	0.27442	6.5567	5.5012e-11	5.1286e-10
g26559	1.7992	79.201	0.27435	6.5581	5.4499e-11	5.0849e-10
g30164	1.7983	87.886	0.21881	8.2184	2.0623e-16	3.9994e-15
[truncated: 2,977 more rows]

## Sheet: cot_vs_all
Supplementary Table 9: Differentially expressed genes across various developmental stages
gene	logFC	baseMean	lfcSE	stat	P.Value	adj.P.Val
g38334	6.3835	559.24	1.6069	3.9726	7.1093e-05	0.003506
g23643	6.2985	4349.1	1.125	5.5988	2.1589e-08	1.283e-05
g38328	5.7269	1700.8	1.3275	4.3141	1.6029e-05	0.001456
g6594	5.4576	105.52	1.997	2.7328	0.0062795	0.044133
g43105	5.0703	57.51	0.74365	6.8181	9.2246e-12	1.1552e-08
g6762	4.9889	52.776	1.522	3.2778	0.0010463	0.0158
g11239	4.8071	35.331	0.57262	8.3949	4.6613e-17	4.0859e-13
g11240	4.5436	37.344	1.0989	4.1347	3.5545e-05	0.0023739
g46757	4.2285	1843.5	1.5352	2.7545	0.0058789	0.042395
g36041	3.9988	4047.9	0.87864	4.5511	5.3356e-06	0.00076375
g46460	3.8212	15.097	1.2669	3.0163	0.002559	0.026152
g47177	3.7482	123.35	1.1836	3.1668	0.0015414	0.019582
g11241	3.7206	50.555	1.1294	3.2944	0.00098646	0.015336
g11243	3.6005	290.59	1.2884	2.7946	0.0051968	0.039449
g11133	3.5699	1079.8	0.73748	4.8407	1.2937e-06	0.00027782
g46714	3.5457	609.5	0.86824	4.0837	4.4316e-05	0.0026846
g46458	3.5363	54.97	0.86784	4.0748	4.6062e-05	0.002725
g47331	3.4977	564.02	1.2513	2.7954	0.0051843	0.039413
g30282	3.4826	18.858	0.91181	3.8195	0.00013375	0.005114
g1966	3.4277	92.216	0.90583	3.7841	0.00015428	0.0055426
g5282	3.4048	84.273	1.2158	2.8005	0.0051026	0.038962
g47395	3.4037	141.26	1.1297	3.013	0.0025869	0.026283
g29492	3.3772	43.851	1.1142	3.0312	0.002436	0.025496
g36137	3.3745	25297	1.0976	3.0744	0.0021095	0.023385
g13600	3.3563	206.5	0.98773	3.398	0.00067874	0.012545
g46797	3.3531	167.67	1.0529	3.1846	0.0014493	0.018996
g48302	3.3192	18.928	1.0991	3.0198	0.002529	0.026027
g11746	3.318	60.354	0.99893	3.3216	0.00089505	0.014502
g40832	3.3085	83.099	0.91629	3.6108	0.00030531	0.0081719
g32820	3.292	48.56	0.92057	3.576	0.00034891	0.0088331
g7888	3.2533	8.3221	1.031	3.1556	0.0016015	0.020034
g32274	3.2385	303.37	1.0344	3.1307	0.0017437	0.021086
g43907	3.2185	3191.8	0.83823	3.8396	0.00012322	0.0048888
g463	3.2167	753.39	1.1976	2.686	0.0072317	0.048124
g9062	3.2147	10.599	1.0648	3.0191	0.0025349	0.02605
g13389	3.2057	15.666	1.0133	3.1636	0.0015581	0.01973
g40363	3.2033	105.88	0.93421	3.4289	0.00060594	0.011847
g25644	3.2005	22.062	1.0306	3.1055	0.0018996	0.021989
g41279	3.2003	1736.3	1.1991	2.6689	0.0076111	0.049475
g29495	3.1979	67.652	1.0973	2.9144	0.0035643	0.031615
g37154	3.1932	194.48	1.0491	3.0436	0.0023373	0.024782
g29493	3.1885	107.6	1.0157	3.1392	0.0016942	0.020755
g47397	3.1778	51.839	0.84663	3.7534	0.00017443	0.0059946
g39724	3.172	4167.5	1.0606	2.9908	0.0027827	0.027392
g46457	3.1645	22.815	0.92666	3.415	0.00063787	0.012139
g43633	3.1614	180.56	0.93469	3.3823	0.00071881	0.012905
g1907	3.1562	28.766	1.0269	3.0735	0.0021155	0.023392
g32324	3.1487	14.064	1.1067	2.8452	0.0044381	0.035939
g44295	3.1486	15.518	1.0112	3.1135	0.0018486	0.021663
g6885	3.1385	1751.6	1.1224	2.7961	0.0051722	0.039339
g3083	3.138	6116.9	0.86224	3.6394	0.00027325	0.0076559
g9553	3.1313	198.97	1.106	2.8313	0.0046353	0.036982
g29494	3.1308	14.499	1.0775	2.9055	0.0036669	0.032216
g13831	3.1281	6812.8	1.0949	2.857	0.0042769	0.03509
g19201	3.1205	1774.6	0.99613	3.1327	0.0017322	0.021009
g10617	3.1194	2074.1	1.1077	2.8161	0.0048618	0.037893
g34494	3.1193	8.2416	0.9068	3.44	0.00058181	0.011593
g39609	3.1188	348.86	0.90074	3.4625	0.00053521	0.01115
g423	3.1124	23.163	1.1257	2.7648	0.0056957	0.041693
g27587	3.1091	3384.1	1.1563	2.6888	0.0071715	0.047905
g43785	3.0945	1449	0.99488	3.1105	0.0018679	0.021819
g27001	3.0942	278.86	0.85519	3.6182	0.00029669	0.0080456
g36138	3.0901	1939.6	1.0912	2.8319	0.004627	0.036964
g4726	3.0879	925.45	1.1203	2.7564	0.0058445	0.042284
g13471	3.0857	12587	1.0652	2.8968	0.0037704	0.032635
g36676	3.0802	2032.1	1.0891	2.8281	0.0046828	0.037154
g26602	3.0793	775.85	0.90562	3.4002	0.00067334	0.012485
g42922	3.0763	10.061	0.85195	3.6109	0.00030512	0.0081719
g23900	3.0759	800.99	0.96828	3.1767	0.0014896	0.019216
g33609	3.0733	1256.1	1.1339	2.7105	0.0067186	0.046064
g47396	3.0726	52.319	0.99922	3.075	0.0021052	0.023366
g44459	3.0637	18.362	0.82772	3.7013	0.00021446	0.0066369
g19663	3.0586	106.2	1.0972	2.7877	0.0053086	0.039971
g38663	3.0491	174.28	0.90205	3.3802	0.00072441	0.012919
g20284	3.0486	14.401	0.88248	3.4546	0.00055113	0.011374
g24196	3.0339	29.171	0.75824	4.0013	6.2998e-05	0.0032294
g46461	3.0286	1427.1	0.93824	3.228	0.0012468	0.017368
g45103	3.0092	102.75	0.94785	3.1747	0.0014999	0.019285
g9449	3.0051	26.169	1.0238	2.9354	0.0033311	0.030295
g25097	3.0038	5.8508	0.9015	3.3321	0.00086203	0.014257
g48002	3.0034	339.15	0.89279	3.364	0.00076819	0.013374
g29615	3.0004	12626	0.99006	3.0305	0.0024416	0.025532
g24607	2.9959	204.47	0.78052	3.8383	0.00012391	0.0048981
g44376	2.986	84.219	1.0909	2.7372	0.006196	0.0438
g37900	2.9856	270.41	0.94107	3.1725	0.0015112	0.019392
g24150	2.9852	108.05	0.93042	3.2084	0.0013345	0.018148
g18948	2.9846	5142.1	1.068	2.7946	0.0051961	0.039449
g33457	2.9829	2137.8	0.96401	3.0942	0.0019733	0.022523
g3942	2.9768	4.3523	0.95508	3.1168	0.001828	0.021597
g1567	2.9754	250.58	0.91297	3.2591	0.0011178	0.016283
g11748	2.9724	263.42	1.0378	2.864	0.0041827	0.03463
g41613	2.9668	41.134	0.87577	3.3876	0.000705	0.012775
g145	2.9663	25.713	1.0574	2.8053	0.0050268	0.038574
g11747	2.9643	30.493	0.87082	3.404	0.00066403	0.012384
g43618	2.9628	207.31	0.9607	3.084	0.0020427	0.023013
g14206	2.9605	8.7256	0.82253	3.5993	0.00031909	0.0083391
g44171	2.9564	975.93	0.87796	3.3674	0.0007589	0.013262
g35748	2.9557	63.269	0.99278	2.9772	0.0029094	0.028095
g42203	2.9554	823.26	1.0798	2.7371	0.0061993	0.043806
g18729	2.9511	301.14	1.0927	2.7006	0.0069211	0.046893
g35148	2.9498	9.5085	0.7566	3.8988	9.6686e-05	0.0042429
g31497	2.9496	5.7492	0.95867	3.0768	0.0020924	0.02332
g8370	2.9476	1410.9	0.82968	3.5526	0.00038139	0.0092224
g16401	2.9472	725.36	0.866	3.4032	0.00066596	0.012404
g40831	2.9454	14.655	1.0246	2.8747	0.0040437	0.033974
g9157	2.9406	150.87	0.98959	2.9716	0.0029628	0.028224
g8921	2.9398	1823.5	1.046	2.8106	0.0049454	0.038278
g2317	2.9361	2483.7	1.0697	2.7449	0.0060538	0.043179
g24195	2.9335	167.26	0.95934	3.0579	0.0022291	0.024146
g31043	2.9329	5232.5	0.88884	3.2997	0.00096793	0.015192
g18081	2.9323	616.55	0.98104	2.989	0.0027991	0.027455
g3875	2.9295	229	1.0094	2.9023	0.0037045	0.032372
g3186	2.9281	1541.1	0.83671	3.4996	0.00046595	0.01031
g9554	2.9274	33606	1.079	2.7131	0.0066654	0.045794
g10431	2.9247	7.027	0.58275	5.0188	5.2008e-07	0.0001491
g1506	2.9187	23.203	0.77826	3.7503	0.0001766	0.0060412
g4794	2.914	7.8506	0.89774	3.246	0.0011705	0.016718
g9000	2.9134	4336.5	0.91841	3.1722	0.0015127	0.019392
g35197	2.9108	42.041	1.029	2.8287	0.0046735	0.037124
g44460	2.9107	72.207	1.0524	2.7657	0.0056806	0.041617
g1454	2.9085	43.529	0.88739	3.2776	0.0010468	0.0158
g12509	2.906	291.41	0.85584	3.3955	0.00068508	0.012596
g30774	2.9054	4643.6	1.0131	2.8678	0.0041336	0.034411
g24197	2.9044	84.442	0.73645	3.9437	8.023e-05	0.0038127
g3185	2.901	16.214	0.92843	3.1246	0.0017802	0.021304
g6959	2.9002	36.522	0.88252	3.2863	0.0010152	0.01555
g16214	2.8986	2315.3	0.83184	3.4845	0.00049299	0.010611
g46796	2.8924	2639.2	0.92433	3.1291	0.0017533	0.021147
g19113	2.891	159.73	0.84368	3.4267	0.00061098	0.011891
g21466	2.8872	8.5601	0.98804	2.9222	0.0034758	0.03109
g1999	2.8839	64.305	0.81247	3.5496	0.00038582	0.0092816
g48422	2.8826	429.13	0.92518	3.1157	0.0018349	0.021612
g25641	2.8737	540.69	1.046	2.7474	0.0060065	0.042911
g22178	2.8727	43.396	0.69096	4.1576	3.2167e-05	0.0022722
g30517	2.8639	590.69	1.0305	2.7793	0.0054482	0.04061
g16635	2.863	338.8	0.9122	3.1386	0.0016976	0.020776
g31040	2.8617	19.831	1.043	2.7437	0.0060757	0.043264
g25565	2.856	4160.2	1.0616	2.6903	0.0071398	0.047794
g10810	2.8549	2058.9	1.0207	2.797	0.0051581	0.03924
g33855	2.8483	767.29	0.82672	3.4452	0.00057053	0.01153
g35833	2.8481	2051.1	0.99707	2.8565	0.0042833	0.035114
g24839	2.8437	2038.2	0.9284	3.0631	0.0021909	0.023879
g22177	2.8423	13.281	0.72301	3.9312	8.4531e-05	0.0039153
g17620	2.8409	8827.8	0.97301	2.9197	0.0035039	0.031261
g34817	2.8406	30.327	0.94141	3.0173	0.00255	0.026121
g29366	2.839	1737.6	0.97301	2.9178	0.0035251	0.031408
g4245	2.8364	5967.7	1.0499	2.7016	0.0069008	0.046811
g34400	2.8322	4896.6	1.0537	2.6878	0.0071916	0.047993
g6714	2.8301	33.978	1.0289	2.7505	0.0059506	0.042677
g5212	2.8296	822.07	0.94549	2.9927	0.0027649	0.027316
g48001	2.8284	14.009	0.77266	3.6606	0.00025166	0.0073221
g13946	2.8282	338.23	1.0044	2.8159	0.0048644	0.037894
g47741	2.8273	37357	0.99671	2.8366	0.0045597	0.036577
g29569	2.8262	7696.3	0.9403	3.0057	0.0026499	0.026638
g33026	2.826	4714.6	1.0253	2.7563	0.0058455	0.042284
g37126	2.8213	5373	1.0214	2.7621	0.0057434	0.041893
g30214	2.8143	170.49	0.75627	3.7213	0.00019823	0.0064277
g47447	2.8137	459.29	0.85487	3.2914	0.00099685	0.01539
g32821	2.8129	42.486	0.76715	3.6667	0.0002457	0.0072219
g43971	2.8125	17.099	0.66317	4.241	2.2256e-05	0.001787
g43184	2.8124	30.19	0.82027	3.4286	0.00060671	0.011848
g4475	2.8116	61.341	0.87634	3.2084	0.0013349	0.018148
g18347	2.8103	205.29	0.99395	2.8274	0.0046932	0.037205
g1950	2.8075	385.21	1.0413	2.6962	0.0070136	0.047273
g44709	2.8059	70.263	0.91434	3.0688	0.0021495	0.023636
g31578	2.803	52.098	0.6585	4.2567	2.0748e-05	0.0017077
g32805	2.8012	10590	0.89189	3.1407	0.0016854	0.020677
g43632	2.7964	92.014	0.93014	3.0064	0.0026433	0.0266
g31577	2.7952	7.7887	0.67354	4.15	3.3241e-05	0.0023041
g41176	2.794	306.11	1.0344	2.7011	0.0069115	0.046865
g25666	2.7888	3113.1	0.89822	3.1048	0.001904	0.021999
g45671	2.7845	7236	1.0064	2.7668	0.0056603	0.041502
g48631	2.7841	55.609	0.87535	3.1806	0.0014699	0.019102
g716	2.7811	28.186	1.0137	2.7435	0.0060786	0.043276
g8992	2.7783	5771	1.0323	2.6914	0.0071152	0.047684
g43784	2.7712	102.78	0.98566	2.8115	0.0049316	0.038214
g16476	2.7671	2268.9	0.84887	3.2597	0.0011153	0.016261
g30415	2.7666	29.453	0.96827	2.8572	0.0042734	0.035074
g4076	2.7656	2030	0.8988	3.077	0.0020907	0.02332
g22370	2.7644	142.8	1.0168	2.7187	0.0065535	0.04526
g35191	2.7637	414.63	0.93224	2.9646	0.0030311	0.028567
g33785	2.7629	277.07	0.84585	3.2664	0.0010891	0.016113
g14474	2.7621	1352	0.83808	3.2958	0.00098154	0.015316
g42321	2.7579	2957.2	1.0088	2.7338	0.0062615	0.044059
g40866	2.7572	16.495	0.74287	3.7115	0.00020601	0.0065516
g42993	2.7546	14.468	0.93508	2.9458	0.0032207	0.029689
g46544	2.7512	169.38	0.87691	3.1374	0.0017045	0.020815
g31041	2.7509	112.91	0.97631	2.8177	0.0048374	0.037804
g10650	2.7503	233.81	0.86713	3.1718	0.0015151	0.01941
g40361	2.7464	13217	0.98771	2.7806	0.0054266	0.040509
g37127	2.7313	5372.2	0.86158	3.1701	0.0015237	0.019469
g39235	2.7308	5.861	0.87957	3.1047	0.0019049	0.021999
g12349	2.7297	51.596	0.8798	3.1027	0.0019178	0.022083
g34816	2.7287	7140.2	1.0075	2.7083	0.0067625	0.046266
g39698	2.7259	25.268	0.91669	2.9736	0.0029431	0.028164
g28466	2.7251	83.205	1.0076	2.7045	0.0068414	0.046588
g15116	2.7247	4.9343	0.82734	3.2934	0.00098996	0.015352
g13951	2.724	10.482	0.80084	3.4014	0.00067035	0.012436
g530	2.7238	149.78	0.92208	2.954	0.0031368	0.029166
g4737	2.7215	482.98	0.96747	2.813	0.0049077	0.038096
g35307	2.7204	7.1237	0.81668	3.3311	0.00086518	0.014263
g33345	2.7199	484.08	0.84304	3.2263	0.0012541	0.017391
g23542	2.7187	6410.3	1.0072	2.6993	0.0069483	0.047002
g3561	2.7183	635.02	0.80616	3.3719	0.00074647	0.013172
g24327	2.7162	11.843	0.54386	4.9943	5.9056e-07	0.00015744
g37899	2.7157	310.58	0.86957	3.1231	0.0017899	0.021368
g23554	2.7136	2509.8	0.90112	3.0113	0.0026012	0.02636
g34642	2.7125	13304	1.0126	2.6788	0.0073877	0.048645
g37589	2.7116	79.254	0.9761	2.778	0.0054693	0.040664
g11134	2.7092	355.11	0.9405	2.8806	0.0039686	0.033668
g1267	2.7088	172.54	1.0161	2.6659	0.0076786	0.049729
g18249	2.7013	36.793	0.85045	3.1764	0.0014913	0.019218
g24697	2.6974	92.962	0.93942	2.8713	0.0040882	0.034211
g16400	2.6947	8.4927	0.96421	2.7947	0.0051944	0.039449
g15665	2.6942	3892.7	0.88896	3.0307	0.0024399	0.025523
g38013	2.693	13.371	0.94739	2.8426	0.0044748	0.036144
g23014	2.6886	24.427	0.79254	3.3923	0.00069307	0.012657
g6754	2.687	373.8	0.89403	3.0055	0.0026515	0.026647
g7706	2.687	11.735	0.89822	2.9914	0.0027767	0.027364
g40714	2.6809	4795.4	0.9434	2.8418	0.0044866	0.036189
g15115	2.6799	72.432	0.79104	3.3878	0.00070468	0.012775
g36638	2.6757	214.73	0.87393	3.0617	0.002201	0.023952
g31611	2.6754	460.64	0.81193	3.2951	0.00098396	0.015329
g18601	2.6724	1143	0.85701	3.1182	0.0018193	0.021575
g18425	2.665	1104.9	0.95097	2.8024	0.0050723	0.038783
g20312	2.6622	380.96	0.80698	3.299	0.00097034	0.015223
g35689	2.6574	17.271	0.94681	2.8067	0.0050057	0.038497
g32427	2.6565	207.99	0.8066	3.2935	0.0009896	0.015352
g38543	2.6542	752.49	0.7105	3.7357	0.00018721	0.0062051
g7220	2.6517	19.106	0.94662	2.8012	0.0050911	0.038891
g30418	2.6507	1246.6	0.96803	2.7382	0.0061775	0.043706
g31635	2.6504	377.18	0.87239	3.038	0.0023813	0.025081
g31034	2.6439	23.079	0.67828	3.898	9.7002e-05	0.0042435
g31572	2.6384	25.271	0.60358	4.3713	1.2351e-05	0.0012623
g6475	2.6328	27.531	0.8568	3.0728	0.0021209	0.023429
g31790	2.6309	27.461	0.75591	3.4805	0.00050053	0.010706
g47060	2.6304	811.42	0.93999	2.7984	0.0051362	0.039135
g48596	2.6303	352.7	0.73937	3.5575	0.00037441	0.0091126
g3562	2.6235	800.97	0.88746	2.9563	0.003114	0.029037
g27422	2.6137	78.803	0.89396	2.9237	0.0034589	0.031012
g30461	2.6083	926.54	0.74538	3.4993	0.00046649	0.01031
g5211	2.6065	9.6602	0.60653	4.2974	1.7283e-05	0.001538
g24362	2.6038	209.34	0.97122	2.681	0.0073406	0.048517
g25900	2.6022	728.81	0.97266	2.6754	0.0074646	0.048876
g36129	2.602	130.14	0.91226	2.8523	0.0043408	0.035463
g34641	2.6006	69.745	0.70387	3.6947	0.00022015	0.0067123
g47027	2.5962	696.72	0.71081	3.6524	0.00025982	0.0074794
g204	2.5933	79.272	0.78962	3.2842	0.0010227	0.015624
g24548	2.5903	21.851	0.76942	3.3666	0.00076096	0.013274
g16490	2.5856	23.363	0.8827	2.9292	0.0033985	0.030649
g45222	2.5852	2094.8	0.89425	2.8909	0.0038409	0.033048
g43905	2.5851	406.08	0.928	2.7856	0.0053425	0.040127
g12388	2.5834	11.711	0.87888	2.9394	0.0032881	0.030075
g15666	2.5814	1495	0.86413	2.9872	0.0028152	0.027518
g40510	2.5808	7.3288	0.72923	3.5391	0.00040143	0.0094639
g43025	2.5805	7.7263	0.65999	3.9099	9.2345e-05	0.0041316
g22518	2.5802	45.138	0.84354	3.0587	0.0022226	0.024113
g14306	2.5771	48.247	0.85371	3.0187	0.0025386	0.02608
g14825	2.574	1497.6	0.74883	3.4373	0.00058756	0.01163
g46650	2.5738	610.67	0.87102	2.9549	0.0031276	0.029142
g1369	2.571	119.7	0.65757	3.9098	9.2382e-05	0.0041316
g14691	2.5703	2657.8	0.70117	3.6657	0.00024665	0.0072309
g31581	2.5686	84.169	0.69206	3.7116	0.00020599	0.0065516
g45887	2.5682	448.05	0.78715	3.2627	0.0011036	0.01619
g33854	2.5677	766.83	0.72382	3.5474	0.00038907	0.0093061
g20532	2.5629	15.936	0.90705	2.8255	0.0047212	0.037351
g33247	2.5596	50.076	0.87346	2.9304	0.0033853	0.030584
g31608	2.554	188.66	0.80325	3.1795	0.0014751	0.019113
g7890	2.5525	8.9264	0.88289	2.8911	0.0038391	0.033041
g8418	2.5428	24.413	0.71067	3.578	0.00034625	0.0087795
g838	2.5426	1988.4	0.79095	3.2147	0.001306	0.017859
g34441	2.5426	4286.7	0.89836	2.8303	0.0046505	0.037025
g26940	2.5388	13.692	0.71154	3.568	0.00035967	0.0089187
g42870	2.5378	55.973	0.56796	4.4682	7.8878e-06	0.00093375
g9941	2.5362	174.06	0.76493	3.3156	0.00091458	0.014697
g31580	2.526	23.054	0.71709	3.5226	0.00042731	0.0098247
g13501	2.526	194.64	0.79604	3.1732	0.0015079	0.019366
g16215	2.5242	313.51	0.75134	3.3596	0.00078066	0.01347
g9048	2.5241	1500.7	0.67379	3.7461	0.00017958	0.006094
g31033	2.5189	5.7049	0.62861	4.0071	6.1471e-05	0.0031931
g48500	2.5184	72.002	0.68072	3.6997	0.00021587	0.006651
g22180	2.5173	329.91	0.68346	3.6832	0.00023032	0.0069378
g2187	2.513	96.874	0.70312	3.5741	0.00035145	0.0088649
g31035	2.5092	170.91	0.73419	3.4176	0.00063176	0.012105
g27421	2.5091	426.2	0.90108	2.7845	0.0053611	0.040183
g31771	2.5088	13.499	0.73542	3.4114	0.00064636	0.012204
g26891	2.5062	47.819	0.92641	2.7053	0.0068245	0.046549
g18991	2.5	5473.5	0.91099	2.7443	0.0060644	0.04321
g26604	2.4987	2586.7	0.76826	3.2524	0.0011444	0.016522
g31789	2.4972	36.775	0.61626	4.0522	5.0732e-05	0.0028936
g27532	2.4972	434.76	0.64693	3.8601	0.00011332	0.0046311
g30280	2.4966	136.59	0.80169	3.1142	0.0018447	0.02164
g10279	2.4965	43.82	0.93385	2.6734	0.0075091	0.04904
g17819	2.4961	250.03	0.92372	2.7022	0.006888	0.046769
g13500	2.4949	16.781	0.52609	4.7425	2.1113e-06	0.00039801
g24866	2.494	289.41	0.77518	3.2173	0.0012942	0.017754
g31575	2.4937	35.634	0.65941	3.7817	0.00015578	0.0055636
g13302	2.4931	1392.6	0.84711	2.943	0.0032502	0.029833
g15725	2.4924	316.6	0.88523	2.8156	0.004869	0.037913
g43558	2.4906	30.482	0.83144	2.9955	0.0027396	0.027167
g1706	2.4864	141.11	0.77216	3.22	0.0012818	0.017649
g45221	2.4842	202.88	0.88092	2.82	0.0048021	0.037675
g2301	2.4835	491.68	0.77746	3.1944	0.0014011	0.018626
g30281	2.4822	102.31	0.72371	3.4298	0.00060401	0.011832
g43892	2.4821	499.03	0.86605	2.8661	0.004156	0.034499
g11098	2.4801	1053	0.79787	3.1084	0.0018812	0.021878
g24924	2.4795	7088.5	0.83441	2.9715	0.0029632	0.028224
g12015	2.4794	29.59	0.8138	3.0467	0.0023137	0.024606
g48595	2.4793	10.137	0.67798	3.6568	0.00025534	0.007399
g11713	2.478	27.696	0.63831	3.8821	0.00010354	0.0044059
g9940	2.4779	368.26	0.75335	3.2892	0.0010046	0.01546
g28171	2.4777	1490.1	0.68891	3.5966	0.00032242	0.0083784
g10853	2.4714	347.81	0.74505	3.317	0.00090981	0.014646
g1455	2.4713	620.14	0.88706	2.7859	0.005338	0.040113
g3709	2.4701	1220.4	0.87522	2.8223	0.0047686	0.037599
g37430	2.4668	23.545	0.7735	3.1892	0.0014269	0.018813
g43188	2.4608	4.4487	0.84871	2.8995	0.0037375	0.032534
g17511	2.4605	166.92	0.79881	3.0802	0.0020686	0.023151
g44351	2.4574	62.998	0.9047	2.7163	0.0066024	0.045523
g4474	2.4563	181.39	0.60395	4.067	4.7624e-05	0.0027877
g2470	2.4554	228.95	0.80393	3.0543	0.0022559	0.024324
g10995	2.4539	24.263	0.82559	2.9723	0.0029556	0.02819
g46742	2.4499	699.04	0.73442	3.3358	0.0008505	0.014153
g24868	2.4493	29.663	0.58303	4.2009	2.6585e-05	0.0020089
g47026	2.4491	45.523	0.74709	3.2782	0.0010447	0.0158
g35276	2.4458	5.8823	0.79601	3.0725	0.0021225	0.02344
g31573	2.4451	27.989	0.68653	3.5615	0.00036873	0.0090348
g13020	2.4441	114.69	0.62403	3.9166	8.9801e-05	0.0040734
g16003	2.4431	27.742	0.81376	3.0023	0.0026796	0.026805
g32008	2.4408	574.54	0.64463	3.7864	0.00015286	0.0055029
g19940	2.4405	647	0.88891	2.7456	0.0060407	0.043094
g9020	2.4363	1388.2	0.71425	3.411	0.00064719	0.012213
g39601	2.4343	364.1	0.82899	2.9365	0.0033196	0.030256
g43894	2.4326	35.82	0.84645	2.8739	0.0040547	0.034022
g41657	2.4319	179.64	0.84435	2.8803	0.0039734	0.033693
g1458	2.4308	13.514	0.74624	3.2574	0.0011245	0.016347
g37521	2.4301	25.579	0.83007	2.9275	0.0034166	0.030746
g17958	2.4287	5.4574	0.74533	3.2586	0.0011197	0.01629
g18764	2.4263	115.9	0.85213	2.8473	0.0044091	0.035811
g41685	2.4247	284.25	0.82667	2.933	0.0033567	0.03042
g2231	2.4233	2637.8	0.786	3.0831	0.0020486	0.023015
g24395	2.4224	94.688	0.89308	2.7124	0.0066794	0.045841
g43033	2.4219	28.85	0.89047	2.7197	0.0065332	0.045156
g36677	2.4165	42.939	0.65047	3.715	0.00020322	0.0064959
g23621	2.4129	7.4722	0.79773	3.0246	0.0024892	0.025746
g27211	2.4124	12.219	0.54161	4.4541	8.4249e-06	0.00097492
g43019	2.4119	132.29	0.882	2.7346	0.0062464	0.044015
g3528	2.411	61.166	0.77831	3.0977	0.0019501	0.022309
g13301	2.4093	274.37	0.82181	2.9317	0.0033713	0.030513
g19849	2.4092	274.71	0.84436	2.8533	0.0043264	0.035393
g38564	2.4087	983.32	0.69906	3.4456	0.00056989	0.011524
g45977	2.4083	14.635	0.72817	3.3073	0.00094196	0.014952
g23620	2.4071	553.21	0.82253	2.9265	0.0034281	0.030797
g18449	2.4065	23.346	0.82127	2.9302	0.003388	0.030601
g2584	2.4052	239.56	0.82272	2.9235	0.0034614	0.031017
g10705	2.405	148.59	0.76944	3.1257	0.0017739	0.021249
g1564	2.4047	20.443	0.84462	2.8471	0.0044123	0.035828
g26681	2.4038	26.432	0.67363	3.5685	0.00035907	0.0089165
g33456	2.3998	83.514	0.81778	2.9345	0.0033404	0.030335
g11004	2.3997	358.71	0.67069	3.578	0.00034629	0.0087795
g1368	2.3983	66.049	0.6579	3.6453	0.00026704	0.0075992
g39263	2.3978	60.053	0.80519	2.9779	0.0029022	0.028063
g8419	2.3944	259.73	0.83278	2.8752	0.004038	0.033961
g26939	2.3909	19.006	0.71706	3.3344	0.00085488	0.014193
g36201	2.384	286.56	0.68484	3.4811	0.0004993	0.010701
g5802	2.378	556.05	0.82299	2.8894	0.0038595	0.033101
g17681	2.3749	952.81	0.59663	3.9805	6.8783e-05	0.0034209
g38568	2.374	111.18	0.57348	4.1397	3.4782e-05	0.0023319
g10274	2.3694	133.12	0.5949	3.9828	6.8109e-05	0.003397
g17473	2.3686	10.915	0.8067	2.9362	0.0033229	0.03027
g32675	2.3663	14.735	0.78706	3.0064	0.0026432	0.0266
g7660	2.3651	282.61	0.8011	2.9523	0.0031546	0.029231
g11828	2.3628	212.18	0.80227	2.9451	0.0032281	0.029691
g42330	2.3621	786.38	0.8272	2.8556	0.0042959	0.035193
g16477	2.3605	64.92	0.82514	2.8607	0.0042274	0.034827
g13072	2.3602	32.118	0.6456	3.6559	0.00025632	0.0074161
g41392	2.3589	24.249	0.67805	3.4789	0.00050346	0.010731
g28052	2.3588	13.251	0.66298	3.5579	0.00037377	0.0091126
g507	2.3577	32.776	0.56948	4.1401	3.4712e-05	0.0023318
g13911	2.3568	618.29	0.8392	2.8084	0.0049793	0.038397
g41662	2.3566	2089.9	0.83294	2.8293	0.0046647	0.037071
g15460	2.3563	510.2	0.87176	2.703	0.0068725	0.046718
g15829	2.3554	474.31	0.87598	2.6889	0.0071683	0.047898
g45885	2.3551	64.389	0.87611	2.6881	0.0071856	0.047977
g35251	2.3515	395.44	0.60941	3.8586	0.00011405	0.0046499
g27203	2.3512	1220.4	0.76442	3.0757	0.0020998	0.023348
g32769	2.3511	155.03	0.72735	3.2324	0.0012277	0.017257
g3102	2.35	458.95	0.6522	3.6033	0.00031425	0.0082751
g8173	2.3499	266.39	0.79047	2.9728	0.0029507	0.028171
g20325	2.3497	152.92	0.87965	2.6712	0.0075588	0.049263
g48423	2.3482	31.403	0.64322	3.6507	0.00026158	0.0075055
g9502	2.3479	2273.6	0.73629	3.1888	0.0014284	0.018821
g13073	2.3469	189.32	0.56154	4.1793	2.9235e-05	0.0021158
g20697	2.3449	167.52	0.84347	2.7801	0.0054345	0.040543
g18829	2.3437	14.833	0.50678	4.6247	3.7519e-06	0.00059527
g45978	2.3437	59.763	0.78093	3.0011	0.00269	0.026857
g39228	2.3433	8.8289	0.80695	2.9039	0.0036849	0.032293
g25075	2.3429	7.3618	0.84113	2.7854	0.0053454	0.040134
g39640	2.3413	12.547	0.61515	3.806	0.00014121	0.0052267
g19111	2.3389	1067.7	0.82333	2.8407	0.004501	0.036256
g45093	2.3368	35.483	0.78177	2.9891	0.0027978	0.027455
g43236	2.3341	1699.9	0.75116	3.1074	0.0018876	0.021915
g6134	2.3338	350.73	0.85495	2.7297	0.0063391	0.044392
g26204	2.3326	3.3905	0.8631	2.7025	0.0068811	0.046738
g38371	2.3266	810.55	0.83828	2.7754	0.0055136	0.04082
g30135	2.3258	4.6285	0.67414	3.45	0.00056066	0.011465
g254	2.3257	1135.9	0.80126	2.9026	0.0037004	0.03236
g21048	2.321	9.4571	0.73644	3.1516	0.0016238	0.02019
g26637	2.3187	528.02	0.86538	2.6794	0.0073758	0.048594
g14414	2.3157	13.518	0.7238	3.1994	0.0013773	0.018493
g39226	2.3133	46.607	0.7314	3.1628	0.0015627	0.019774
g31051	2.3132	320.45	0.62219	3.7178	0.00020093	0.0064634
g40511	2.3124	383.09	0.57391	4.0293	5.5953e-05	0.0030483
g20940	2.3098	14.386	0.82972	2.7838	0.0053723	0.040242
g22687	2.309	21.552	0.73457	3.1433	0.0016707	0.020605
g44592	2.3088	45.437	0.84067	2.7464	0.0060252	0.043006
g44077	2.3079	65.455	0.81636	2.8271	0.0046968	0.037221
g16038	2.3075	572.17	0.71201	3.2409	0.0011917	0.016937
g37320	2.3042	31.158	0.70865	3.2516	0.0011477	0.016551
g47797	2.3023	194.68	0.664	3.4673	0.00052567	0.011024
g45803	2.3003	7.4701	0.67925	3.3865	0.00070797	0.012806
g41626	2.2931	1551.4	0.75631	3.0319	0.00243	0.025442
g40994	2.2913	55.92	0.62257	3.6804	0.00023284	0.0069779
g25643	2.2909	4.762	0.78727	2.91	0.0036148	0.031872
g9501	2.2878	218.07	0.80015	2.8592	0.004247	0.034932
g43706	2.286	412.14	0.51336	4.453	8.4661e-06	0.00097647
g21618	2.286	130.65	0.58483	3.9089	9.2728e-05	0.0041316
g28761	2.2859	163.76	0.83289	2.7446	0.0060592	0.043199
g5996	2.2838	16.645	0.75571	3.0221	0.00251	0.025869
g28124	2.2799	414.92	0.83379	2.7344	0.0062499	0.044029
g661	2.2787	363.32	0.58911	3.868	0.00010971	0.0045578
g28697	2.2783	42.259	0.65898	3.4574	0.0005455	0.011281
g36348	2.2781	165.53	0.73317	3.1071	0.0018891	0.021921
g14692	2.2774	64.325	0.72268	3.1513	0.0016253	0.020201
g20533	2.2764	26.929	0.71204	3.1971	0.0013884	0.018573
g43898	2.2764	14.112	0.82451	2.7609	0.0057638	0.041937
g44912	2.2748	9.3493	0.66752	3.4079	0.00065467	0.012282
g4578	2.2735	76.233	0.66169	3.4359	0.00059055	0.011666
g39262	2.2707	41.352	0.8358	2.7169	0.0065906	0.045463
g38238	2.2698	50.688	0.57697	3.934	8.3548e-05	0.0038801
g16317	2.2677	7.5376	0.72149	3.143	0.001672	0.020613
g24282	2.2654	13.816	0.62746	3.6104	0.00030568	0.0081754
g4421	2.2629	308.81	0.84852	2.6669	0.0076547	0.049629
g47176	2.2604	54.212	0.73603	3.0711	0.0021328	0.023517
g27765	2.2604	779.5	0.78691	2.8726	0.0040715	0.034096
g15972	2.2601	21.631	0.69324	3.2602	0.0011135	0.01626
g9351	2.2561	375.19	0.66013	3.4176	0.00063169	0.012105
g27751	2.2538	1695.3	0.83861	2.6875	0.0071986	0.047996
g27525	2.2535	164.08	0.65981	3.4153	0.00063705	0.012139
g47742	2.2529	698.91	0.72962	3.0878	0.0020164	0.022842
g1705	2.2491	190.32	0.75612	2.9745	0.0029346	0.028156
g34469	2.2479	434.16	0.77894	2.8858	0.0039041	0.033361
g1563	2.2439	213.59	0.83555	2.6855	0.0072417	0.048138
g45205	2.2436	800.92	0.60542	3.7059	0.00021066	0.006595
g29770	2.2434	47.083	0.74299	3.0195	0.002532	0.026035
g22983	2.2434	50.426	0.83471	2.6876	0.0071967	0.047996
g47124	2.2427	1680.6	0.80408	2.7891	0.005285	0.039902
g10731	2.2401	396.49	0.67607	3.3134	0.00092166	0.014743
g38565	2.24	76.086	0.67663	3.3105	0.00093131	0.014843
g8738	2.2394	5418.3	0.78133	2.8661	0.0041561	0.034499
g32083	2.236	2407.8	0.82154	2.7218	0.0064935	0.044963
g37231	2.2359	6.39	0.57738	3.8724	0.00010776	0.004538
g39227	2.2298	11.011	0.70787	3.1499	0.001633	0.020261
g41814	2.2278	42.84	0.77438	2.8769	0.004016	0.033873
g43903	2.2245	179.69	0.79819	2.7869	0.005321	0.040028
g30750	2.2225	472.07	0.66191	3.3577	0.00078586	0.013507
g43285	2.2223	181.97	0.75847	2.93	0.0033892	0.030604
g47096	2.2218	1410.8	0.52856	4.2036	2.627e-05	0.0019894
g16773	2.2214	1091.4	0.7518	2.9547	0.0031293	0.029144
g31579	2.2211	35.12	0.80691	2.7526	0.0059131	0.042542
g44529	2.214	297.77	0.58858	3.7617	0.00016879	0.0058596
g28763	2.2131	75.957	0.82722	2.6754	0.0074644	0.048876
g7235	2.213	23.156	0.64373	3.4378	0.00058647	0.01163
g11158	2.2093	776.73	0.61354	3.6008	0.00031718	0.0083102
g33180	2.2086	49.078	0.50365	4.3852	1.1588e-05	0.0012238
g29057	2.2076	503.05	0.67282	3.2811	0.0010342	0.015706
g3098	2.2063	1149.5	0.663	3.3278	0.00087539	0.014343
g8323	2.2038	51.13	0.66489	3.3145	0.00091801	0.01472
g7872	2.2017	23.958	0.56509	3.8962	9.7698e-05	0.0042554
g4950	2.196	55.193	0.79106	2.776	0.0055041	0.040775
g1562	2.1952	80.075	0.8226	2.6686	0.0076159	0.049497
g32059	2.1934	324.72	0.68181	3.217	0.0012955	0.017765
g10943	2.1895	770.82	0.72087	3.0373	0.0023873	0.025104
g43042	2.1877	641.89	0.70179	3.1172	0.0018255	0.021597
g22284	2.1861	242.52	0.70052	3.1208	0.0018039	0.02147
g2232	2.1812	159.57	0.73308	2.9754	0.0029259	0.028138
g22440	2.18	263.19	0.50313	4.3328	1.4725e-05	0.0013788
g7298	2.1787	45.976	0.72111	3.0214	0.0025162	0.025926
g25257	2.1785	21.31	0.69595	3.1303	0.0017464	0.021093
g4967	2.1759	6.5376	0.72625	2.9961	0.0027342	0.027159
g30581	2.1722	1090.5	0.73229	2.9663	0.0030141	0.028462
g32547	2.1713	16.456	0.71967	3.017	0.0025528	0.026126
g259	2.1713	162.6	0.81003	2.6806	0.00735	0.048546
g38714	2.1705	118.12	0.71668	3.0286	0.0024571	0.025578
g33179	2.168	528.03	0.5033	4.3075	1.6509e-05	0.0014881
g23535	2.165	58.922	0.75857	2.854	0.0043171	0.035342
g35923	2.163	140.93	0.70866	3.0522	0.0022718	0.024382
g33943	2.163	268.66	0.72761	2.9727	0.0029516	0.028171
g38470	2.1623	220.13	0.72695	2.9745	0.002935	0.028156
g10432	2.1606	203.5	0.54887	3.9364	8.2723e-05	0.0038786
g28053	2.1595	71.033	0.78551	2.7491	0.0059756	0.042794
g21458	2.1575	532.63	0.58325	3.6991	0.00021636	0.006651
g1811	2.1554	226.88	0.70287	3.0665	0.0021655	0.023715
g27057	2.155	68.354	0.76807	2.8057	0.0050213	0.038567
g5912	2.153	371.79	0.58392	3.6872	0.00022672	0.00685
g23555	2.1525	74.224	0.59118	3.641	0.0002716	0.0076369
g15650	2.1497	1105	0.61055	3.5209	0.00043004	0.0098741
g6433	2.149	18.519	0.7262	2.9593	0.0030837	0.028863
g35371	2.1484	10.621	0.76296	2.8158	0.0048656	0.037895
g14233	2.1479	12.394	0.74273	2.8919	0.0038297	0.033017
g41229	2.1475	19.761	0.56772	3.7827	0.00015515	0.005551
g3081	2.1472	15.027	0.76064	2.8229	0.0047586	0.037555
g9960	2.147	249.6	0.67778	3.1677	0.0015367	0.019559
g17521	2.1461	121.36	0.52671	4.0746	4.6086e-05	0.002725
g28634	2.1443	154.95	0.72531	2.9564	0.0031123	0.029031
g31498	2.1442	149.76	0.71019	3.0192	0.0025345	0.02605
g37472	2.144	245.02	0.54489	3.9346	8.3328e-05	0.0038801
g48732	2.1431	434.03	0.75692	2.8313	0.0046355	0.036982
g1847	2.1425	18.603	0.56875	3.767	0.00016525	0.0057721
g7116	2.1417	766.09	0.76558	2.7975	0.0051505	0.0392
g25162	2.1362	416.14	0.78719	2.7137	0.006654	0.045756
g22614	2.1359	74.861	0.7277	2.9352	0.0033334	0.030295
g44336	2.1356	112.77	0.73857	2.8915	0.0038336	0.033026
g31499	2.1353	1516.4	0.65325	3.2688	0.0010801	0.016072
g33190	2.1345	45.103	0.50274	4.2458	2.178e-05	0.0017768
g40733	2.1344	110.85	0.52749	4.0463	5.2039e-05	0.0029055
g45207	2.1333	31.931	0.60787	3.5094	0.00044904	0.010138
g30917	2.1314	2723.4	0.77756	2.7411	0.0061225	0.043475
g36538	2.1311	408.13	0.70633	3.0171	0.0025519	0.026125
g11503	2.129	263.18	0.38631	5.5112	3.5647e-08	1.8655e-05
g41815	2.1273	22.773	0.71652	2.9689	0.0029887	0.028297
g11527	2.1269	10.898	0.69241	3.0717	0.0021285	0.023484
g30619	2.1232	89.61	0.5229	4.0604	4.8979e-05	0.0028289
g45032	2.1205	136.02	0.65608	3.2321	0.0012288	0.017257
g13945	2.1202	1116.4	0.71418	2.9688	0.0029901	0.028297
g603	2.1195	20.225	0.62347	3.3995	0.00067504	0.012499
g23490	2.1173	86	0.71699	2.9531	0.0031462	0.029202
g11317	2.1168	374.08	0.66175	3.1988	0.0013802	0.018513
g43464	2.1163	13.619	0.73563	2.8769	0.0040159	0.033873
g3887	2.1159	135.3	0.73138	2.893	0.0038156	0.032928
g22778	2.1134	130.8	0.62766	3.3671	0.00075952	0.013262
g26603	2.1127	251.76	0.76092	2.7766	0.0054939	0.040757
g20528	2.1123	54.134	0.77836	2.7138	0.0066524	0.045756
g565	2.1118	14.856	0.57042	3.7021	0.00021382	0.0066369
g6525	2.11	157.48	0.71169	2.9648	0.0030286	0.028557
g3813	2.1097	663.83	0.62477	3.3767	0.00073368	0.013044
g28762	2.1091	30.751	0.75053	2.8102	0.0049513	0.03828
g21617	2.103	449.82	0.7768	2.7073	0.0067829	0.04636
g10838	2.1029	896.86	0.60778	3.46	0.00054017	0.011214
g12426	2.102	19.268	0.63435	3.3136	0.00092117	0.014743
g31788	2.0999	40.78	0.64112	3.2753	0.0010554	0.015883
g15321	2.0994	14.366	0.69709	3.0117	0.0025976	0.02634
g10837	2.0991	221.54	0.62782	3.3435	0.00082721	0.013938
g21128	2.0953	66.391	0.5464	3.8348	0.00012569	0.0049292
g22179	2.0951	39.872	0.76863	2.7258	0.0064155	0.044677
g936	2.0943	127.22	0.41883	5.0003	5.7227e-07	0.00015435
g14747	2.0936	48.316	0.33591	6.2326	4.5866e-10	4.1236e-07
g19126	2.0936	507.1	0.73933	2.8317	0.0046297	0.036972
g3926	2.0888	265.39	0.73378	2.8466	0.0044189	0.035849
g1379	2.0878	29.731	0.70879	2.9456	0.0032236	0.029691
g23368	2.0876	4.2487	0.66471	3.1406	0.0016862	0.020678
g48200	2.086	40.939	0.44239	4.7154	2.4128e-06	0.00043385
g42488	2.0827	342.31	0.77782	2.6777	0.0074133	0.048717
g31504	2.0815	923.19	0.68523	3.0376	0.0023844	0.025092
g40205	2.0795	390.15	0.58924	3.5291	0.00041698	0.0096761
g32278	2.0764	756.42	0.63091	3.2911	0.0009981	0.01539
g43897	2.0761	20.004	0.74766	2.7768	0.0054903	0.040753
g19283	2.0759	358.39	0.62411	3.3262	0.00088046	0.014386
g28246	2.0723	76.862	0.60734	3.4122	0.00064451	0.012196
g18348	2.0709	270.94	0.65164	3.1779	0.0014833	0.019157
g23665	2.0704	19.376	0.6004	3.4483	0.00056406	0.011465
g31574	2.0703	33.446	0.54937	3.7686	0.00016418	0.0057625
g45022	2.0695	49.341	0.75374	2.7457	0.0060386	0.043088
g46284	2.066	973.94	0.64629	3.1967	0.0013903	0.01858
g40890	2.0649	11.271	0.65667	3.1444	0.001664	0.020537
g31667	2.0645	4158.3	0.68547	3.0118	0.0025969	0.02634
g14746	2.0643	17.708	0.39829	5.1828	2.1858e-07	8.4426e-05
g744	2.0631	35.18	0.6781	3.0424	0.0023466	0.024843
g13407	2.0627	180.15	0.74478	2.7695	0.0056135	0.041306
g11541	2.0622	5.7544	0.63693	3.2377	0.001205	0.017065
g10777	2.0606	10.276	0.51227	4.0225	5.7573e-05	0.0030868
g12552	2.0586	28.955	0.67961	3.029	0.0024533	0.025578
g37993	2.058	303.2	0.69365	2.967	0.0030076	0.028432
g23740	2.0574	9.3407	0.69648	2.9539	0.0031376	0.029166
g20314	2.0563	1266.3	0.73895	2.7827	0.005391	0.04033
g35340	2.0562	180.31	0.7249	2.8365	0.0045612	0.03658
g18830	2.0544	40.905	0.46037	4.4625	8.1025e-06	0.0009498
g22540	2.0544	596.48	0.51119	4.0188	5.8499e-05	0.0031078
g21249	2.0543	19.825	0.57025	3.6025	0.00031511	0.0082886
g29721	2.0536	972.47	0.63183	3.2502	0.0011533	0.01656
g43963	2.053	239.53	0.60218	3.4093	0.00065123	0.012244
g2000	2.0496	169.08	0.74778	2.7409	0.0061266	0.043485
g35980	2.0494	32.282	0.6823	3.0036	0.0026682	0.026753
g40769	2.0483	39.95	0.75041	2.7295	0.0063422	0.044399
g10444	2.0477	30.107	0.65101	3.1455	0.0016582	0.020473
g12049	2.0473	195.92	0.73679	2.7787	0.0054583	0.04063
g11542	2.0467	173.33	0.76212	2.6855	0.0072419	0.048138
g21457	2.0464	96.657	0.64555	3.17	0.0015245	0.019472
g15912	2.0463	844.88	0.50208	4.0756	4.5889e-05	0.0027225
g44129	2.0448	378	0.64475	3.1714	0.0015172	0.019422
g9557	2.0419	921.77	0.68453	2.9829	0.0028554	0.027786
g41684	2.0379	130.08	0.74531	2.7342	0.0062524	0.044029
g27405	2.0335	3105.3	0.74867	2.7161	0.0066058	0.045523
g33391	2.0333	119.47	0.59341	3.4264	0.00061159	0.011891
g23560	2.0292	300.45	0.72272	2.8077	0.0049894	0.038449
g39086	2.0287	222.62	0.54302	3.7359	0.00018703	0.0062051
g46285	2.027	76.763	0.44936	4.511	6.4532e-06	0.0008512
g11658	2.0248	32.257	0.72106	2.8081	0.0049841	0.038425
g10273	2.0237	32.123	0.62689	3.2282	0.0012458	0.017368
g17580	2.0229	117.47	0.50081	4.0392	5.3635e-05	0.0029578
g24283	2.0224	8.6531	0.56655	3.5697	0.00035735	0.0089165
g12251	2.0217	2682.5	0.67516	2.9944	0.0027499	0.027206
g24872	2.0207	44.61	0.55896	3.6151	0.00030022	0.0081012
g2189	2.0205	271.19	0.53262	3.7935	0.00014856	0.0053866
g15724	2.0176	13.745	0.6266	3.2199	0.0012822	0.017649
g48439	2.0168	1125.7	0.60473	3.335	0.00085302	0.014177
g15517	2.0158	459.03	0.7105	2.8371	0.0045524	0.03656
g17122	2.0149	127.79	0.52861	3.8117	0.00013799	0.0051739
g26598	2.0141	77.331	0.64144	3.1399	0.0016899	0.020711
g12988	2.0133	6.3085	0.64778	3.108	0.0018835	0.021891
g38237	2.0126	589.5	0.52724	3.8172	0.00013497	0.0051355
g37429	2.0104	41.102	0.71428	2.8146	0.0048844	0.037981
g45916	2.0087	8.3581	0.57127	3.5162	0.00043778	0.0099804
g43096	2.0085	150.81	0.66878	3.0033	0.0026708	0.026771
g18140	2.0084	78.698	0.68573	2.9289	0.0034019	0.030671
g37174	2.0084	81.407	0.74472	2.6968	0.007001	0.047234
g24869	2.0072	32.648	0.71903	2.7916	0.0052445	0.039666
g4759	2.0068	248.17	0.6654	3.0159	0.0025619	0.026166
g42176	2.0061	524.11	0.72076	2.7833	0.0053802	0.040275
g3112	2.0059	25.373	0.49662	4.0392	5.3644e-05	0.0029578
g10944	2.0058	77.87	0.69818	2.873	0.0040664	0.034069
g30059	2.0056	13.085	0.74676	2.6857	0.0072375	0.048135
g29739	2.0055	97.764	0.67211	2.9839	0.0028457	0.027724
g8247	2.005	46.54	0.5533	3.6237	0.00029041	0.0079331
g40380	2.0042	523.62	0.69035	2.9031	0.0036945	0.032353
g32883	2.0014	223.22	0.53426	3.746	0.00017967	0.006094
g42522	2.0007	195.3	0.62418	3.2053	0.0013493	0.018239
g4217	2.0004	562.1	0.6693	2.9888	0.0028009	0.027455
g32546	1.9989	76.324	0.55014	3.6335	0.00027958	0.0077627
g14238	1.9984	989.44	0.61738	3.2369	0.0012083	0.017077
g9018	1.9964	174.23	0.57	3.5024	0.00046115	0.010269
g42920	1.9951	115.23	0.50685	3.9363	8.2738e-05	0.0038786
g43615	1.9916	439.84	0.63959	3.1139	0.0018466	0.021647
g24531	1.9904	47.789	0.65442	3.0414	0.0023546	0.024889
g44527	1.9898	36.165	0.56908	3.4965	0.0004714	0.010369
g9354	1.988	60.8	0.69076	2.8779	0.0040028	0.033844
g45204	1.9875	42.253	0.69413	2.8634	0.0041917	0.03468
g7241	1.9873	1464.5	0.71972	2.7612	0.005759	0.041937
g4969	1.9857	108.58	0.64567	3.0755	0.0021017	0.023348
g32127	1.9826	138.24	0.61248	3.2369	0.0012082	0.017077
g21589	1.9812	10.196	0.63736	3.1084	0.0018808	0.021878
g47892	1.978	64.984	0.64242	3.079	0.0020773	0.023218
g23139	1.9763	10.408	0.72131	2.7399	0.006146	0.043579
g44530	1.9755	184.15	0.62055	3.1835	0.0014553	0.019036
g41141	1.9749	532.68	0.62347	3.1675	0.0015374	0.019559
g814	1.974	236.05	0.66667	2.961	0.0030665	0.028757
g3222	1.9734	415.92	0.68573	2.8778	0.0040049	0.033845
g4243	1.9716	528.79	0.48674	4.0506	5.1091e-05	0.0028967
g35370	1.9711	9.5362	0.7081	2.7836	0.0053759	0.040257
g27011	1.9702	18.857	0.66215	2.9754	0.0029259	0.028138
g33954	1.9694	343.81	0.72257	2.7256	0.006419	0.044683
g27893	1.9672	51.074	0.44856	4.3855	1.1572e-05	0.0012238
g28523	1.9666	19.138	0.66148	2.9731	0.0029484	0.028171
g32754	1.9665	14.854	0.57437	3.4237	0.00061773	0.01198
g44035	1.9656	40.743	0.69043	2.8469	0.0044149	0.03583
g23369	1.9643	307.34	0.60899	3.2254	0.0012578	0.017432
g4216	1.9636	338	0.69215	2.8369	0.0045552	0.036566
g24777	1.9594	5.39	0.62547	3.1328	0.0017316	0.021009
g7234	1.9589	850.6	0.47975	4.0832	4.4427e-05	0.0026846
g10651	1.9577	24.594	0.70668	2.7703	0.0056007	0.041253
g30926	1.9572	879.33	0.7337	2.6675	0.0076412	0.049597
g46317	1.9542	7.4498	0.56198	3.4773	0.00050643	0.010752
g566	1.9532	402.96	0.56754	3.4415	0.00057843	0.011581
g45176	1.9529	342.56	0.57306	3.4078	0.00065495	0.012282
g46035	1.9482	219.9	0.61666	3.1593	0.0015815	0.019887
g45917	1.9476	10.426	0.60971	3.1944	0.0014014	0.018626
g28425	1.943	420.08	0.6706	2.8974	0.0037625	0.032628
g30080	1.9424	18.157	0.56026	3.4669	0.00052652	0.011035
g36707	1.9424	930.19	0.63386	3.0644	0.0021813	0.023812
g26636	1.9412	631.39	0.50633	3.8339	0.00012615	0.0049312
g46733	1.9404	549	0.70969	2.7342	0.0062535	0.044029
g36073	1.9402	85.935	0.70294	2.7601	0.0057779	0.041988
g44032	1.9401	239.24	0.53974	3.5945	0.00032501	0.0084163
g1992	1.9394	13.676	0.72454	2.6768	0.0074336	0.048764
g31988	1.9391	445.79	0.63591	3.0493	0.0022938	0.024513
g44907	1.9357	8.3775	0.57402	3.3723	0.00074551	0.013167
g6871	1.9347	398.39	0.47892	4.0396	5.3534e-05	0.0029578
g10520	1.9331	840.27	0.54907	3.5206	0.00043058	0.0098741
g11502	1.9312	37.851	0.39887	4.8416	1.2878e-06	0.00027782
g38886	1.9306	16.315	0.57988	3.3292	0.00087087	0.014296
g9414	1.9305	168.56	0.46844	4.1211	3.771e-05	0.0024666
g16497	1.9303	14.353	0.54591	3.5359	0.00040643	0.0095258
g6019	1.9281	470.28	0.38996	4.9444	7.6384e-07	0.00018995
g7871	1.9263	169.04	0.50666	3.802	0.00014354	0.0052868
g43157	1.9213	34.619	0.50233	3.8248	0.00013089	0.0050548
g3053	1.921	133.15	0.60069	3.198	0.001384	0.018532
g43442	1.919	450.13	0.54845	3.499	0.00046704	0.010312
g8646	1.919	218.23	0.5675	3.3816	0.00072075	0.012908
g32722	1.9182	80.74	0.62006	3.0936	0.0019773	0.022552
g5917	1.918	17.455	0.70128	2.735	0.0062374	0.043978
g40982	1.9165	16.82	0.46417	4.1288	3.6461e-05	0.0024099
g42869	1.9161	917.52	0.43343	4.4208	9.8326e-06	0.0010759
g41051	1.914	21.337	0.52566	3.6412	0.00027139	0.0076369
g24781	1.9139	10.83	0.66238	2.8894	0.0038599	0.033101
g8243	1.9096	146.33	0.59649	3.2015	0.0013673	0.01839
g38239	1.9093	12.71	0.56384	3.3862	0.00070857	0.012806
g27212	1.9074	139.43	0.60007	3.1787	0.0014792	0.019139
g43833	1.9015	1251	0.66088	2.8772	0.0040119	0.033864
g13499	1.9008	22.897	0.5771	3.2938	0.00098854	0.015344
g44031	1.8989	92.786	0.58154	3.2652	0.0010937	0.01614
g18969	1.8977	277.8	0.56729	3.3452	0.00082236	0.013896
g46981	1.8974	231	0.66027	2.8737	0.0040576	0.034036
g37119	1.8947	119.02	0.70415	2.6908	0.0071288	0.047747
g43899	1.8944	197.2	0.69834	2.7128	0.0066722	0.045827
g8322	1.8943	15.939	0.68027	2.7847	0.0053585	0.040181
g19125	1.8938	64.502	0.69504	2.7247	0.006436	0.044722
g1906	1.8937	71.504	0.52388	3.6149	0.0003005	0.0081012
g18135	1.8933	12.675	0.69448	2.7262	0.0064071	0.044662
g48411	1.8921	171.31	0.45797	4.1316	3.6026e-05	0.0023879
g24870	1.8914	48.641	0.68833	2.7478	0.0059993	0.042894
g45206	1.8903	31.069	0.45027	4.198	2.6924e-05	0.0020259
g27892	1.8878	1071.7	0.4587	4.1156	3.8616e-05	0.0024847
g27510	1.8849	78.31	0.41417	4.5511	5.3371e-06	0.00076375
g38169	1.8842	72.287	0.54586	3.4518	0.00055692	0.01144
g15816	1.8822	81.497	0.68995	2.7281	0.0063705	0.044496
g29127	1.8821	46.522	0.69575	2.7052	0.0068271	0.046549
g42905	1.8818	22.761	0.60062	3.133	0.0017301	0.020997
g10592	1.8806	596.08	0.68982	2.7263	0.0064056	0.044661
g29422	1.8782	19.12	0.65893	2.8504	0.0043663	0.035599
g25768	1.878	32.761	0.3802	4.9396	7.8298e-07	0.00019334
g15744	1.8771	6.5429	0.60533	3.101	0.0019289	0.022146
g7486	1.8762	31.425	0.69382	2.7041	0.0068495	0.046625
g23787	1.8746	378.58	0.56274	3.3312	0.00086457	0.014263
g34869	1.8738	140.23	0.50086	3.7412	0.00018314	0.006141
g24888	1.8732	9.5267	0.67092	2.792	0.0052391	0.039633
g23739	1.8724	132.36	0.6621	2.828	0.0046844	0.037154
g568	1.872	248.79	0.55652	3.3637	0.000769	0.013374
g20965	1.8703	60.91	0.6937	2.6961	0.0070151	0.047275
g24871	1.8696	50.508	0.5568	3.3578	0.00078574	0.013507
g8480	1.8695	104.83	0.65404	2.8584	0.0042575	0.034968
g18970	1.8685	32.423	0.64618	2.8916	0.0038323	0.033023
g445	1.8679	570.37	0.69772	2.6771	0.0074254	0.048735
g27095	1.8678	60.69	0.62663	2.9807	0.0028755	0.027922
g20015	1.8676	3144.5	0.63115	2.9591	0.0030852	0.028863
g38944	1.8668	13.859	0.48039	3.8859	0.00010193	0.0043639
g32126	1.866	331.87	0.54106	3.4487	0.00056327	0.011465
g34120	1.8656	214.17	0.53172	3.5087	0.00045035	0.010148
g39291	1.8646	724.26	0.5139	3.6283	0.00028535	0.007841
g45915	1.8641	248.21	0.55937	3.3326	0.00086053	0.014246
g26758	1.8634	326.36	0.60415	3.0843	0.0020401	0.02301
g31869	1.8633	35.847	0.56057	3.324	0.00088747	0.01446
g15457	1.8622	8.7051	0.61374	3.0342	0.0024119	0.025282
g32279	1.8618	17.559	0.58338	3.1915	0.0014156	0.018758
g29588	1.8616	31.342	0.43905	4.2401	2.2339e-05	0.001787
g2338	1.8606	30.871	0.49909	3.7279	0.00019309	0.0062979
g5913	1.8595	70.132	0.56898	3.2681	0.0010826	0.016083
g36706	1.8592	617.19	0.64134	2.8989	0.0037443	0.032573
g32768	1.8592	514.18	0.64284	2.8922	0.0038258	0.033008
g43268	1.8586	134.61	0.45995	4.0409	5.325e-05	0.0029557
g2186	1.857	2583.4	0.69643	2.6665	0.0076649	0.049677
g26892	1.8559	30.152	0.65333	2.8406	0.0045025	0.036256
g23948	1.8548	390.76	0.60479	3.0669	0.0021628	0.023713
g26597	1.8537	422.48	0.56735	3.2673	0.0010857	0.016088
g39500	1.8524	60.946	0.57919	3.1983	0.0013824	0.018521
g45487	1.8513	751.59	0.38318	4.8314	1.3557e-06	0.00028464
g32548	1.8513	58.078	0.5726	3.2331	0.0012244	0.017235
g44185	1.8496	350.21	0.60422	3.0612	0.0022048	0.023986
g2428	1.848	262.15	0.5659	3.2656	0.0010922	0.016124
g19130	1.847	183.35	0.55885	3.3049	0.00094997	0.014997
g10591	1.847	47.884	0.68661	2.69	0.0071447	0.047808
g24092	1.8448	35.186	0.59499	3.1005	0.0019318	0.022161
g7208	1.8423	18.61	0.46072	3.9988	6.3668e-05	0.00324
g37004	1.8413	345.76	0.62375	2.952	0.003157	0.029237
g48190	1.8411	93.645	0.5068	3.6328	0.00028031	0.0077697
g41321	1.8411	5.2537	0.60656	3.0353	0.0024028	0.025232
g9680	1.8405	335.38	0.55594	3.3106	0.000931	0.014843
g24784	1.8372	28.582	0.45489	4.0388	5.3729e-05	0.0029578
g34122	1.8371	26.499	0.56974	3.2245	0.0012619	0.017447
g28732	1.8371	350.09	0.58589	3.1356	0.001715	0.020894
g22986	1.8361	69.19	0.42363	4.3341	1.4634e-05	0.0013788
g17859	1.8361	332.66	0.56256	3.2639	0.001099	0.016164
g44753	1.8351	367.3	0.62793	2.9225	0.0034727	0.031072
g16789	1.8346	23.49	0.57862	3.1707	0.0015207	0.019446
g4364	1.8345	738.06	0.54543	3.3635	0.0007697	0.013374
g38865	1.8344	119.85	0.65774	2.789	0.0052873	0.039903
g7117	1.8316	91.149	0.62034	2.9526	0.0031514	0.029214
g147	1.8292	45.837	0.55248	3.3109	0.00093004	0.014843
g22550	1.8269	12.414	0.38023	4.8047	1.5502e-06	0.00031419
g7507	1.8241	124.37	0.59287	3.0767	0.0020931	0.023321
g3342	1.8236	99.503	0.50684	3.598	0.00032065	0.0083652
g14235	1.8222	145.33	0.5129	3.5528	0.00038122	0.0092224
g8273	1.8221	901.76	0.53231	3.4229	0.00061953	0.011986
g11316	1.8215	11.684	0.68296	2.667	0.0076522	0.049625
g24631	1.8203	951.96	0.64513	2.8215	0.0047793	0.037607
g44942	1.819	22.832	0.52065	3.4937	0.00047635	0.010432
g2037	1.817	18.166	0.67847	2.6781	0.0074038	0.048707
g29564	1.8162	95.39	0.61038	2.9754	0.0029257	0.028138
g44415	1.8141	7.532	0.51868	3.4976	0.00046954	0.010338
g35982	1.812	128.97	0.52552	3.448	0.00056474	0.011469
g38616	1.809	103.02	0.49253	3.6728	0.00023987	0.0071208
g11650	1.8075	413.42	0.5972	3.0265	0.0024737	0.025677
g39501	1.8069	23.696	0.54267	3.3297	0.00086936	0.014283
g3688	1.8067	2693.8	0.60012	3.0106	0.0026073	0.026399
g31503	1.8044	122.26	0.64845	2.7826	0.0053928	0.040334
g42868	1.8043	158.53	0.44144	4.0872	4.3653e-05	0.0026712
g27046	1.8037	8.6754	0.60045	3.0039	0.0026652	0.02674
g10646	1.8037	36.864	0.62633	2.8797	0.0039801	0.033712
g18845	1.8036	239.23	0.54679	3.2985	0.00097204	0.015236
g19132	1.8033	351.65	0.43453	4.15	3.325e-05	0.0023041
g36383	1.8024	11.794	0.55846	3.2275	0.0012488	0.017368
g19723	1.8012	6.3025	0.54331	3.3152	0.00091572	0.014705
g26172	1.8007	13.53	0.57439	3.135	0.0017184	0.020913
g11010	1.8002	30.178	0.64447	2.7933	0.0052178	0.039532
g28718	1.7984	274.58	0.61128	2.9421	0.0032605	0.029891
g33368	1.7968	5.8018	0.63681	2.8216	0.0047784	0.037607
g26736	1.7965	649.35	0.37838	4.7477	2.0572e-06	0.00039355
g21342	1.7929	32.93	0.6328	2.8333	0.0046071	0.036835
g22031	1.7897	37.953	0.49139	3.642	0.00027049	0.0076239
g19706	1.7882	15.907	0.63641	2.8099	0.0049564	0.03828
g40496	1.7869	5.5716	0.49022	3.6452	0.00026721	0.0075992
g7275	1.7864	167.11	0.50043	3.5697	0.00035745	0.0089165
g14279	1.7853	1678.3	0.60234	2.9639	0.0030374	0.028574
g1848	1.7846	12.505	0.62367	2.8615	0.0042169	0.034782
g35747	1.7837	111.12	0.36855	4.8398	1.2995e-06	0.00027782
g8922	1.7822	630.99	0.63714	2.7972	0.0051543	0.03922
g878	1.7817	244.46	0.63339	2.8129	0.0049092	0.038099
g4242	1.7807	81.055	0.51744	3.4413	0.00057892	0.011581
g39679	1.7793	158.26	0.60859	2.9236	0.0034599	0.031012
g31987	1.7791	64.747	0.64406	2.7623	0.0057389	0.04187
g30468	1.7784	2778.6	0.53982	3.2944	0.00098649	0.015336
g22573	1.7781	85.949	0.63879	2.7836	0.0053767	0.040257
g33783	1.7772	13.878	0.62498	2.8435	0.0044616	0.036079
g44179	1.7766	240.86	0.57874	3.0697	0.0021427	0.023606
g11586	1.7756	40.198	0.4739	3.7469	0.00017904	0.0060889
g9415	1.7726	86.345	0.50614	3.5023	0.0004613	0.010269
g32725	1.7722	17.268	0.52746	3.3599	0.00077973	0.01347
g43228	1.7716	59.048	0.59576	2.9738	0.0029415	0.028161
g14284	1.7711	290.91	0.45938	3.8554	0.00011555	0.0046894
g30379	1.7701	6.997	0.61855	2.8616	0.0042147	0.034782
g10211	1.7679	78.834	0.34651	5.1022	3.358e-07	0.00011321
g1406	1.7678	802.72	0.54775	3.2274	0.0012492	0.017368
g29704	1.7667	9.407	0.52268	3.38	0.00072476	0.012919
g8275	1.7649	52.107	0.58993	2.9917	0.0027747	0.027364
g46316	1.7644	59.656	0.48385	3.6467	0.00026564	0.0075787
g16378	1.7638	142.12	0.51447	3.4283	0.00060728	0.011849
g30470	1.7628	86.353	0.56584	3.1154	0.0018368	0.021614
g42921	1.7627	13.574	0.53723	3.281	0.0010343	0.015706
g10535	1.7624	165.78	0.49454	3.5637	0.00036567	0.0089872
g29798	1.7612	321.5	0.60666	2.9032	0.0036939	0.032353
g5050	1.7606	16.515	0.55681	3.162	0.0015669	0.019799
g6680	1.7583	139.95	0.64365	2.7318	0.0062989	0.044199
g28514	1.7571	10.351	0.65219	2.6941	0.0070569	0.047428
g17484	1.7569	64.726	0.42004	4.1828	2.8795e-05	0.0020944
g47069	1.755	5.0548	0.59947	2.9275	0.003417	0.030746
g30081	1.7545	925.46	0.62173	2.822	0.0047728	0.037607
g31868	1.7533	214.22	0.44925	3.9028	9.5097e-05	0.0042048
g16321	1.7518	629.16	0.4437	3.9481	7.8776e-05	0.0037738
g33402	1.7493	388.63	0.4196	4.1689	3.0607e-05	0.0021908
g25047	1.7477	425.46	0.53693	3.255	0.0011341	0.016426
g44733	1.7467	306.4	0.5501	3.1752	0.0014972	0.019265
g18618	1.7467	1178.4	0.62665	2.7874	0.0053132	0.039986
g44760	1.7456	114.86	0.43232	4.0378	5.3963e-05	0.0029657
g8201	1.743	477.46	0.62838	2.7738	0.00554	0.040969
g17308	1.7408	89.527	0.53274	3.2677	0.0010844	0.016083
g8248	1.7405	396.55	0.55605	3.1302	0.0017467	0.021093
g37868	1.7404	1153.7	0.37669	4.6203	3.8325e-06	0.00060131
g36948	1.7403	47.375	0.51634	3.3704	0.00075067	0.013215
g10622	1.7402	15.403	0.43473	4.0029	6.2565e-05	0.0032212
g48201	1.7392	38.12	0.34718	5.0094	5.4589e-07	0.00015312
g10897	1.7387	50.445	0.48063	3.6175	0.00029745	0.0080476
g34403	1.7387	220.88	0.57787	3.0088	0.0026225	0.026461
g24326	1.7384	43.978	0.57977	2.9983	0.0027146	0.027018
g37122	1.7379	326.14	0.51225	3.3928	0.00069194	0.012649
g21999	1.7372	379.99	0.42849	4.0543	5.0293e-05	0.0028861
g48299	1.7369	22.8	0.57691	3.0108	0.002606	0.026394
g220	1.7351	43.383	0.56345	3.0793	0.0020746	0.023204
g33193	1.7348	56.021	0.43137	4.0216	5.7803e-05	0.0030943
g264	1.7347	140.21	0.47788	3.6299	0.00028357	0.0078173
g27690	1.7337	204.34	0.54458	3.1836	0.0014547	0.019036
g28723	1.7337	126.69	0.61308	2.8279	0.0046857	0.037154
g9781	1.7335	292.29	0.4083	4.2457	2.179e-05	0.0017768
g29827	1.7308	249.94	0.52936	3.2697	0.0010766	0.016057
g13883	1.7304	93.917	0.40017	4.3242	1.5305e-05	0.0014197
g15525	1.73	178.62	0.64029	2.7019	0.0068936	0.04678
g39768	1.7293	325.9	0.55508	3.1155	0.0018364	0.021614
g41961	1.7293	9.978	0.63574	2.7201	0.0065264	0.045125
g26658	1.7292	273.4	0.61615	2.8065	0.0050078	0.038497
g19093	1.729	12.314	0.43563	3.969	7.2181e-05	0.0035271
g16395	1.7271	137.65	0.62741	2.7527	0.0059101	0.042542
g36895	1.7268	11.825	0.57187	3.0196	0.0025313	0.026035
g39688	1.7235	29.737	0.53797	3.2037	0.0013569	0.018311
g25295	1.722	96.339	0.46131	3.7329	0.00018928	0.0062084
g34056	1.722	6.8688	0.50441	3.4138	0.00064066	0.012151
g37540	1.7214	6.3559	0.61991	2.7768	0.0054901	0.040753
g38907	1.7207	17.694	0.51576	3.3363	0.00084915	0.014144
g40820	1.7204	392.87	0.64442	2.6697	0.007593	0.049385
g22439	1.7194	10.473	0.60612	2.8367	0.0045586	0.036577
g38945	1.719	184.73	0.41957	4.0972	4.1821e-05	0.0026092
g11540	1.719	375.28	0.49541	3.4698	0.00052084	0.010962
g44184	1.716	37.659	0.49827	3.444	0.00057328	0.01155
g12575	1.7159	224.7	0.50937	3.3686	0.00075555	0.013262
g30536	1.7154	20.702	0.42133	4.0714	4.6724e-05	0.0027534
g27942	1.7149	27.828	0.55666	3.0807	0.0020649	0.023151
g2573	1.7127	52.448	0.45031	3.8034	0.0001427	0.0052614
g42013	1.7126	89.65	0.4964	3.4501	0.00056033	0.011465
g40886	1.7123	45.55	0.59454	2.8801	0.0039757	0.033696
g32119	1.7116	110.79	0.3986	4.294	1.7551e-05	0.0015462
g28575	1.7109	304.13	0.61147	2.798	0.0051415	0.039148
g11677	1.7108	448.82	0.61395	2.7865	0.0053281	0.040056
g41050	1.7091	114.57	0.49256	3.4698	0.00052082	0.010962
g10568	1.7077	176.45	0.48266	3.5381	0.00040296	0.0094782
g13852	1.707	272.92	0.60853	2.8051	0.0050305	0.03858
g14011	1.7052	27.393	0.48728	3.4994	0.00046623	0.01031
g3409	1.7044	200.87	0.54339	3.1365	0.0017096	0.020842
g11473	1.7038	235.29	0.55808	3.0529	0.0022663	0.024362
g25646	1.7037	1514.2	0.5379	3.1672	0.0015389	0.01957
g26138	1.7036	676.66	0.50841	3.3508	0.00080572	0.013721
g41673	1.7026	8.3904	0.54245	3.1387	0.0016972	0.020776
g29832	1.7009	145.29	0.42992	3.9564	7.6093e-05	0.003675
g20071	1.7005	867.75	0.52672	3.2285	0.0012442	0.01736
g42150	1.6978	61.513	0.62382	2.7217	0.0064953	0.044963
g16150	1.6976	6.4896	0.51058	3.325	0.00088431	0.014415
g19821	1.6956	361.56	0.42693	3.9715	7.1426e-05	0.0035125
g21873	1.694	403.23	0.36668	4.6199	3.8401e-06	0.00060131
g29938	1.6934	50.133	0.58889	2.8756	0.0040323	0.033946
g45208	1.6923	443.63	0.46385	3.6484	0.00026385	0.0075459
g47732	1.6913	103.34	0.48775	3.4676	0.00052507	0.011018
g46957	1.6886	633.29	0.61566	2.7427	0.006093	0.043325
g43173	1.6884	537.64	0.60412	2.7949	0.0051918	0.039445
g45228	1.6875	237.33	0.43164	3.9095	9.2499e-05	0.0041316
g47389	1.6869	179.92	0.50755	3.3236	0.00088857	0.014471
g8393	1.6869	330.05	0.62036	2.7193	0.0065422	0.0452
g48637	1.6849	41.676	0.54486	3.0923	0.0019861	0.022618
g37752	1.6847	463.24	0.55086	3.0583	0.0022256	0.024115
g33192	1.684	45.841	0.44932	3.7478	0.00017836	0.0060718
g12618	1.6839	276.61	0.43541	3.8673	0.00011004	0.0045581
g44899	1.6806	120.39	0.52152	3.2225	0.0012706	0.017533
g15806	1.68	556.04	0.55473	3.0285	0.0024576	0.025578
g17128	1.679	25.794	0.56333	2.9805	0.0028782	0.027932
g15456	1.6783	79.271	0.57579	2.9148	0.0035595	0.03159
g46224	1.6758	100.95	0.504	3.325	0.00088433	0.014415
g30871	1.6748	291.78	0.47402	3.5332	0.00041059	0.0096023
g24853	1.6732	767.63	0.52756	3.1715	0.0015164	0.01942
g3111	1.673	63.557	0.56396	2.9665	0.0030117	0.028456
g16108	1.6727	96.346	0.52343	3.1956	0.0013954	0.018604
g16222	1.6726	105.42	0.49099	3.4066	0.00065773	0.012313
g48632	1.6714	441.1	0.42691	3.9152	9.0327e-05	0.0040887
g13568	1.6707	12.944	0.51395	3.2507	0.0011513	0.016551
g45973	1.6701	165.83	0.56768	2.9419	0.0032617	0.029891
g44505	1.6691	183.57	0.35917	4.6469	3.3694e-06	0.00054909
g20098	1.6691	99.567	0.51901	3.2159	0.0013005	0.017813
g897	1.669	28.341	0.38623	4.3212	1.5518e-05	0.0014318
g14819	1.6684	226.45	0.49962	3.3394	0.00083959	0.014052
g43679	1.6682	39.855	0.57265	2.9132	0.0035777	0.031694
g33194	1.6676	59.479	0.49772	3.3505	0.0008067	0.013724
g11627	1.6666	7.3534	0.59384	2.8065	0.0050088	0.038497
g45000	1.6646	297.41	0.53388	3.1179	0.0018213	0.021575
g23247	1.6638	76.636	0.55438	3.0011	0.00269	0.026857
g1276	1.6633	760.83	0.50533	3.2915	0.00099661	0.01539
g38788	1.6633	476.58	0.50572	3.2891	0.0010052	0.01546
g38965	1.6624	18.28	0.52269	3.1805	0.0014704	0.019102
g9248	1.6613	81.574	0.45213	3.6744	0.00023842	0.0071027
g9463	1.6607	332.6	0.56141	2.958	0.003096	0.028921
g48184	1.6606	123.91	0.56679	2.9298	0.0033914	0.030607
g21215	1.659	6.8145	0.49547	3.3484	0.00081275	0.013788
g32120	1.6554	383.7	0.5041	3.2839	0.0010236	0.015626
g43315	1.6539	316.8	0.4885	3.3856	0.00071018	0.012821
g16777	1.6538	189.6	0.39755	4.16	3.1818e-05	0.0022584
g14989	1.6535	585.42	0.49464	3.3429	0.00082912	0.013957
g5801	1.6524	576.8	0.6136	2.693	0.0070806	0.047548
g5919	1.6522	343.57	0.5634	2.9325	0.003362	0.030452
g40903	1.6518	15.569	0.50276	3.2854	0.0010183	0.015578
g48610	1.6516	37.244	0.30733	5.374	7.6999e-08	3.5524e-05
g24073	1.6511	45.088	0.49117	3.3616	0.00077492	0.013426
g31066	1.6476	398.03	0.36532	4.5101	6.481e-06	0.0008512
g14521	1.6471	10.226	0.55912	2.9459	0.0032204	0.029689
g45033	1.6458	10.786	0.51455	3.1984	0.0013817	0.018519
g46425	1.6437	72.335	0.49361	3.33	0.00086849	0.014283
g16421	1.6413	284.29	0.52139	3.148	0.0016437	0.020357
g30582	1.6388	327.5	0.56477	2.9016	0.0037123	0.032395
g42066	1.6387	108.29	0.40178	4.0785	4.5332e-05	0.0027078
g41405	1.638	12.083	0.60746	2.6965	0.007007	0.047246
g40789	1.6375	1059	0.48383	3.3845	0.000713	0.01284
g28873	1.6346	125.24	0.57849	2.8257	0.0047181	0.037343
g12013	1.6333	2041.8	0.53094	3.0762	0.0020968	0.023347
g25753	1.6326	494.43	0.44709	3.6515	0.00026071	0.0074928
g44429	1.6326	19.64	0.49426	3.3032	0.00095598	0.015072
g30351	1.6315	12.147	0.42762	3.8153	0.00013604	0.0051493
g29771	1.6308	282.28	0.49343	3.3051	0.00094952	0.014997
g11120	1.6304	107.11	0.59961	2.719	0.0065475	0.045228
g45392	1.6281	14.085	0.57654	2.8239	0.0047442	0.037474
g42816	1.6278	16.123	0.4961	3.2811	0.001034	0.015706
g13410	1.6268	382.66	0.558	2.9154	0.0035519	0.031569
g36524	1.6252	381.2	0.41252	3.9397	8.1579e-05	0.0038498
g13007	1.6223	273.02	0.56973	2.8475	0.0044058	0.035807
g24780	1.6219	23.481	0.46558	3.4835	0.00049484	0.010638
g6704	1.6218	636.08	0.55618	2.916	0.0035461	0.031525
g46516	1.6216	11.164	0.60714	2.6709	0.0075659	0.04929
g36831	1.6189	8.3604	0.59298	2.7301	0.0063315	0.044356
g40188	1.6186	10.568	0.43778	3.6972	0.00021798	0.0066621
g9556	1.6181	89.779	0.49775	3.2507	0.0011511	0.016551
g40177	1.618	45.673	0.48616	3.3281	0.00087456	0.014336
g47577	1.6169	16.042	0.54464	2.9688	0.0029901	0.028297
g36761	1.615	882.54	0.43455	3.7165	0.00020196	0.0064815
g8219	1.6143	94.777	0.48245	3.346	0.00082001	0.013883
g7809	1.6137	150.89	0.36404	4.4327	9.3065e-06	0.0010425
g27594	1.6133	218.22	0.52896	3.0499	0.0022891	0.024494
g23619	1.6131	476.64	0.58363	2.7639	0.0057119	0.041776
g1409	1.6124	10.169	0.58016	2.7793	0.0054472	0.04061
g46223	1.6123	470.7	0.51698	3.1188	0.0018159	0.021557
g37382	1.6103	40.505	0.58133	2.77	0.005605	0.041253
g36743	1.6093	163.1	0.57276	2.8098	0.0049576	0.03828
g6170	1.6087	796.35	0.44472	3.6173	0.00029774	0.0080491
g3058	1.6072	275.67	0.52956	3.035	0.0024055	0.025241
g3520	1.6069	17.754	0.4049	3.9686	7.2287e-05	0.0035271
g39008	1.6069	34.276	0.50505	3.1817	0.0014643	0.019079
g19395	1.6053	32.219	0.50486	3.1798	0.001474	0.019112
g43597	1.6052	22.357	0.34191	4.6947	2.6702e-06	0.00046349
g13961	1.6033	344.61	0.40215	3.9867	6.7003e-05	0.0033658
g24324	1.6033	8.6994	0.57943	2.767	0.0056581	0.041502
g3886	1.6023	179.16	0.55765	2.8733	0.0040622	0.034059
g7207	1.6016	21.137	0.34526	4.6388	3.5051e-06	0.00056636
g40734	1.5975	18.151	0.53645	2.978	0.0029017	0.028063
g15384	1.5948	12.876	0.40242	3.963	7.4019e-05	0.0035996
g16014	1.5926	15.74	0.50451	3.1566	0.0015961	0.019994
g40707	1.5915	7.9237	0.55274	2.8793	0.0039861	0.033752
g310	1.5914	146.79	0.40582	3.9213	8.8067e-05	0.0040259
g39945	1.5896	74.881	0.5831	2.7261	0.0064097	0.044672
g45317	1.5894	1045.7	0.46947	3.3855	0.00071044	0.012821
g18136	1.5886	40.374	0.59585	2.6661	0.0076742	0.049719
g12137	1.5839	32.971	0.43284	3.6594	0.00025282	0.0073444
g37467	1.5839	132.11	0.44409	3.5667	0.00036146	0.0089505
g10825	1.5835	162.97	0.45129	3.5088	0.00045018	0.010148
g45325	1.5822	10.49	0.58768	2.6922	0.0070976	0.04762
g40836	1.5816	79.887	0.32372	4.8857	1.0304e-06	0.00024407
g17476	1.5814	65.555	0.55316	2.8589	0.0042514	0.034943
g44407	1.5795	726.43	0.47263	3.3418	0.00083223	0.013992
g18611	1.5753	34.159	0.53658	2.9357	0.0033276	0.030295
g31931	1.5742	28.029	0.52971	2.9718	0.0029604	0.02822
g26027	1.5732	750.3	0.34957	4.5003	6.7853e-06	0.00087791
g41089	1.5723	519.93	0.51971	3.0253	0.0024842	0.025722
g21087	1.5716	16.924	0.433	3.6295	0.00028393	0.0078205
g12075	1.5711	200.95	0.53594	2.9315	0.0033736	0.030517
g24862	1.5709	710.59	0.4807	3.2679	0.0010836	0.016083
g26863	1.5694	180.14	0.3837	4.0901	4.311e-05	0.0026589
g37381	1.5694	903.42	0.47668	3.2924	0.00099343	0.015363
g47355	1.5689	584.63	0.51681	3.0359	0.0023986	0.025203
g17068	1.5674	388.31	0.57523	2.7248	0.0064339	0.044722
g25078	1.5659	94.057	0.56044	2.7941	0.0052046	0.039492
g40148	1.5647	298.22	0.49428	3.1657	0.0015473	0.01963
g36817	1.5633	248.69	0.49574	3.1534	0.0016138	0.020105
g602	1.5621	665.42	0.51593	3.0276	0.0024646	0.025615
g47828	1.5615	833.6	0.49089	3.181	0.0014676	0.019099
g19698	1.5615	26.793	0.50403	3.0981	0.0019475	0.022292
g3768	1.5615	139.32	0.53663	2.9099	0.0036151	0.031872
g31829	1.5605	115.96	0.57087	2.7335	0.0062668	0.044079
g5065	1.5599	125.76	0.5426	2.8748	0.004043	0.033974
g36922	1.5569	630.6	0.47089	3.3063	0.00094527	0.014977
g30125	1.5547	70.546	0.43539	3.5708	0.00035589	0.0089069
g39197	1.554	43.338	0.42901	3.6224	0.00029193	0.0079657
g11288	1.5521	948.69	0.50768	3.0572	0.0022341	0.024184
g11040	1.552	714.31	0.52877	2.9351	0.0033349	0.030301
g16422	1.5518	70.621	0.52128	2.9769	0.0029122	0.028104
g1803	1.5508	464.21	0.47757	3.2473	0.0011652	0.016682
g5703	1.5505	468.66	0.43975	3.5259	0.00042209	0.0097559
g27480	1.5504	5.1917	0.55765	2.7802	0.0054331	0.040543
g15746	1.55	721.25	0.43686	3.5481	0.000388	0.0093053
g33240	1.549	11.474	0.45935	3.3722	0.0007458	0.013167
g12427	1.5486	588.68	0.51591	3.0018	0.0026843	0.026838
g33460	1.5478	46.364	0.54887	2.82	0.0048027	0.037675
g6980	1.5467	66.327	0.44075	3.5092	0.00044946	0.010141
g40498	1.5462	406.77	0.47168	3.2781	0.0010452	0.0158
g40885	1.5459	615.85	0.43267	3.573	0.00035297	0.0088713
g7748	1.5445	736.52	0.37584	4.1094	3.9675e-05	0.0025247
g33461	1.5437	84.975	0.4668	3.307	0.00094305	0.01496
g18828	1.5415	343.08	0.44352	3.4755	0.00050987	0.010796
g33075	1.5412	144.84	0.45265	3.4048	0.00066213	0.012372
g10293	1.5407	11.843	0.57173	2.6947	0.0070451	0.047388
g4069	1.5405	45.094	0.43937	3.5061	0.0004547	0.010195
g2744	1.5396	14.412	0.45957	3.3502	0.0008076	0.013733
g15742	1.5358	23.456	0.38542	3.9846	6.7583e-05	0.0033809
g19593	1.5349	1077	0.42889	3.5787	0.00034537	0.0087687
g38519	1.5347	105.7	0.4597	3.3385	0.00084225	0.014069
g11765	1.5332	9.6737	0.43654	3.5122	0.00044442	0.010091
g28469	1.5322	112.49	0.54523	2.8102	0.004951	0.03828
g32531	1.5316	281.74	0.54412	2.8149	0.0048799	0.037956
g174	1.5293	7.9808	0.55549	2.753	0.0059043	0.042519
g25048	1.5289	135.73	0.47918	3.1906	0.0014197	0.018763
g4383	1.5274	124.58	0.4715	3.2395	0.0011976	0.016998
g5191	1.5272	53.671	0.48404	3.155	0.0016047	0.020054
g43707	1.5271	24.915	0.5435	2.8098	0.0049575	0.03828
g37563	1.5251	32.895	0.52167	2.9236	0.00346	0.031012
g9425	1.5237	181.5	0.44886	3.3945	0.00068751	0.012612
g32088	1.5233	7.7793	0.46879	3.2494	0.0011565	0.016583
g48638	1.5231	424.71	0.45848	3.322	0.00089381	0.014502
g44651	1.5216	230.69	0.53175	2.8615	0.0042163	0.034782
g33821	1.5185	12.188	0.51538	2.9464	0.0032154	0.029661
g42747	1.518	241.69	0.56712	2.6767	0.0074361	0.048772
g48490	1.5177	9.6714	0.54567	2.7814	0.0054118	0.040407
g34845	1.5158	17.279	0.44179	3.431	0.00060138	0.011807
g26157	1.514	97.179	0.5241	2.8888	0.0038677	0.033132
g25545	1.5134	264.32	0.35101	4.3117	1.6203e-05	0.001468
g15475	1.5128	392.03	0.52114	2.9028	0.0036983	0.032354
g34055	1.5123	12.745	0.53285	2.8382	0.0045375	0.036461
g46290	1.5115	19.763	0.44877	3.3681	0.00075677	0.013262
g15001	1.5113	393.58	0.32976	4.583	4.584e-06	0.00069279
g47056	1.5104	201.16	0.4447	3.3965	0.00068246	0.012588
g8121	1.5082	657.14	0.53178	2.8361	0.0045674	0.036612
g46873	1.5075	27.69	0.41374	3.6436	0.0002689	0.007623
g14711	1.5069	12.472	0.39204	3.8438	0.00012114	0.0048433
g24797	1.5049	242.64	0.47479	3.1697	0.001526	0.019478
g41525	1.5043	115.5	0.50315	2.9897	0.0027923	0.027447
g10360	1.5012	40.322	0.34027	4.4118	1.025e-05	0.0011058
g22340	1.5	45.003	0.53142	2.8227	0.0047627	0.037569
g30535	1.4993	59.595	0.40557	3.6969	0.00021828	0.0066621
g19129	1.498	11.359	0.52214	2.8689	0.0041191	0.034341
g44999	1.498	67.583	0.53066	2.8229	0.0047587	0.037555
g2149	1.498	367.12	0.54882	2.7295	0.0063436	0.044399
g22648	1.4969	238.98	0.25533	5.8627	4.5533e-09	3.1931e-06
g5918	1.4969	10.213	0.55846	2.6804	0.0073526	0.048546
g10567	1.4962	70.49	0.55664	2.688	0.0071877	0.047977
g45227	1.4958	34.382	0.55659	2.6875	0.0071988	0.047996
g30650	1.4942	695.94	0.50727	2.9456	0.0032236	0.029691
g4920	1.4924	19.707	0.45727	3.2637	0.0010995	0.016164
g4124	1.4924	862.16	0.52957	2.8181	0.0048305	0.037804
g22430	1.4909	900.08	0.53816	2.7704	0.0055996	0.041253
g6100	1.4884	124.07	0.49565	3.003	0.0026731	0.026771
g10127	1.4875	469.68	0.42925	3.4653	0.00052962	0.011068
g47734	1.4864	356.19	0.33563	4.4286	9.4838e-06	0.001049
g36821	1.4864	6.37	0.47374	3.1377	0.0017029	0.020815
g31508	1.4862	887.15	0.48815	3.0445	0.0023309	0.024762
g45384	1.4859	17.648	0.49739	2.9874	0.0028133	0.027508
g35655	1.4858	95.702	0.49287	3.0145	0.0025737	0.026224
g47404	1.4856	35.09	0.41508	3.5791	0.00034479	0.0087604
g35190	1.4837	15.656	0.53295	2.784	0.0053692	0.040227
g18160	1.4834	7.4249	0.48043	3.0876	0.0020178	0.022842
g4173	1.4814	280.26	0.48431	3.0588	0.0022219	0.024112
g7477	1.4807	406.8	0.53064	2.7904	0.0052648	0.039776
g8256	1.4784	482.15	0.41137	3.5938	0.00032595	0.0084264
g1908	1.4784	6.9937	0.53372	2.7701	0.0056041	0.041253
g2577	1.4777	612.28	0.4311	3.4277	0.00060868	0.011863
g691	1.4768	39.821	0.51866	2.8474	0.0044082	0.035811
g3200	1.4767	235.49	0.36478	4.0481	5.1634e-05	0.0028967
g33171	1.4753	187.51	0.32257	4.5737	4.7912e-06	0.00071487
g10881	1.475	6.5335	0.50903	2.8977	0.0037587	0.032613
g26960	1.4748	10.709	0.40998	3.5973	0.00032151	0.0083752
g8923	1.4735	118.45	0.48303	3.0505	0.0022843	0.024464
g8585	1.4696	208.46	0.47194	3.1139	0.0018463	0.021647
g45385	1.4666	465.52	0.282	5.2007	1.9851e-07	8.0005e-05
g5427	1.4643	8.115	0.49287	2.971	0.0029687	0.028248
g24074	1.4641	180.19	0.43938	3.3321	0.00086194	0.014257
g9377	1.4636	287.88	0.46327	3.1593	0.0015816	0.019887
g38908	1.4635	394.47	0.49306	2.9681	0.002996	0.028346
g690	1.4625	231.58	0.5485	2.6663	0.007669	0.049695
g44178	1.4619	69.735	0.49185	2.9723	0.0029562	0.02819
g15800	1.4619	620.41	0.494	2.9594	0.0030825	0.028861
g3946	1.4618	583.78	0.35603	4.1057	4.0306e-05	0.0025556
g10086	1.4608	82.092	0.42891	3.4059	0.00065953	0.012333
g15949	1.4602	373.04	0.48882	2.9871	0.0028163	0.027522
g26676	1.4598	152.25	0.5435	2.6859	0.0072343	0.048132
g3036	1.4592	101.9	0.35894	4.0654	4.7949e-05	0.0027974
g5268	1.4589	7.8896	0.37918	3.8475	0.00011931	0.0047856
g34796	1.4587	21.471	0.44589	3.2715	0.0010699	0.015998
g5743	1.4574	108.61	0.39939	3.6489	0.00026333	0.0075416
g39196	1.4568	73.157	0.37672	3.8672	0.00011011	0.0045581
g47982	1.4568	597.78	0.52281	2.7865	0.005328	0.040056
g40070	1.4565	507.34	0.4856	2.9995	0.0027044	0.026954
g3537	1.4559	217.66	0.37449	3.8877	0.0001012	0.0043482
g7482	1.4551	66.377	0.43	3.3839	0.00071472	0.012865
g47103	1.4538	614.6	0.41043	3.5421	0.00039702	0.009406
g33757	1.4533	46.091	0.38043	3.8202	0.00013336	0.0051105
g44654	1.4518	446.1	0.47244	3.073	0.0021194	0.023428
g10	1.4507	34.311	0.35861	4.0454	5.2226e-05	0.0029113
g24201	1.4481	67.742	0.47201	3.0679	0.0021553	0.023683
g5700	1.4469	384.4	0.52258	2.7688	0.0056262	0.041367
g16519	1.4466	102.83	0.49118	2.9451	0.0032288	0.029691
g308	1.4437	512.95	0.35759	4.0374	5.4048e-05	0.0029657
g22700	1.4405	24.312	0.39121	3.6822	0.00023125	0.006948
g22636	1.4403	281.48	0.53483	2.693	0.0070814	0.047548
g33244	1.4372	114.6	0.45256	3.1758	0.0014944	0.019245
g6834	1.437	332.76	0.41754	3.4416	0.00057833	0.011581
g29900	1.4358	441.56	0.51098	2.8099	0.0049561	0.03828
g40479	1.4356	19.921	0.38336	3.7449	0.00018044	0.006094
g2229	1.4349	27.963	0.40532	3.5401	0.0004	0.009448
g2822	1.4345	2050.8	0.51888	2.7647	0.0056976	0.041698
g4486	1.4339	49.489	0.45991	3.1178	0.0018218	0.021575
g39944	1.4326	681.63	0.38657	3.706	0.00021054	0.006595
g42067	1.4307	7.9327	0.53513	2.6736	0.0075035	0.049021
g9524	1.4292	153.49	0.36461	3.9199	8.8595e-05	0.004033
g11015	1.4292	322.63	0.39465	3.6215	0.0002929	0.0079859
g33886	1.4286	12.345	0.33292	4.2912	1.7768e-05	0.0015515
g23426	1.4286	192.97	0.37445	3.8151	0.00013614	0.0051493
g29975	1.4282	63.79	0.3775	3.7833	0.00015476	0.0055483
g15643	1.4279	13.741	0.38948	3.6661	0.00024628	0.0072309
g7210	1.4277	164.69	0.31826	4.4859	7.2596e-06	0.00089702
g33328	1.4276	56.339	0.35249	4.0501	5.1201e-05	0.0028967
g14520	1.4269	175.94	0.34865	4.0927	4.2639e-05	0.0026368
g26770	1.4259	86.951	0.49671	2.8706	0.0040967	0.034249
g36247	1.4247	43.83	0.45743	3.1147	0.0018415	0.021614
g37181	1.4247	20.987	0.51217	2.7816	0.0054096	0.040405
g39059	1.4242	10.043	0.4666	3.0522	0.0022714	0.024382
g10964	1.4196	324.25	0.48387	2.9339	0.0033477	0.030363
g14748	1.4195	38.102	0.33936	4.183	2.8765e-05	0.0020944
g10652	1.4177	12.834	0.50539	2.8053	0.0050276	0.038574
g32724	1.4173	100.13	0.38567	3.675	0.00023786	0.0070918
g39766	1.4161	131.44	0.39925	3.547	0.00038962	0.0093061
g29764	1.4155	145.41	0.4421	3.2018	0.0013659	0.018385
g935	1.415	155.72	0.34493	4.1022	4.0932e-05	0.0025813
g5307	1.4149	19.212	0.41328	3.4237	0.00061771	0.01198
g47136	1.4145	762.44	0.39595	3.5725	0.00035356	0.0088713
g25798	1.4145	112.63	0.44662	3.1672	0.0015394	0.01957
g38789	1.4126	1972.8	0.45239	3.1225	0.0017935	0.02139
g2230	1.4107	393.14	0.3764	3.7479	0.00017831	0.0060718
g4833	1.4106	7.7769	0.50172	2.8115	0.0049304	0.038214
g30126	1.4104	14.455	0.49916	2.8255	0.0047208	0.037351
g27419	1.41	292	0.39107	3.6054	0.00031161	0.0082458
g782	1.4091	13.339	0.36779	3.8314	0.00012742	0.0049698
g4911	1.409	260.97	0.41888	3.3638	0.00076873	0.013374
g13567	1.4073	400.43	0.43468	3.2376	0.0012056	0.017065
g6979	1.4071	753.34	0.40188	3.5013	0.00046307	0.010289
g36729	1.4046	118.96	0.39452	3.5604	0.00037033	0.0090614
g33339	1.4015	48.147	0.38893	3.6034	0.00031406	0.0082751
g43775	1.4003	95.341	0.36899	3.7948	0.00014774	0.0053624
g46264	1.3999	30.678	0.41178	3.3997	0.00067471	0.012499
g39877	1.3996	45.145	0.32761	4.2722	1.9354e-05	0.0016427
g12481	1.399	18.728	0.48632	2.8768	0.0040172	0.033873
g42004	1.3987	155.15	0.34792	4.0202	5.8137e-05	0.0031027
g36296	1.3959	111.56	0.38183	3.6558	0.00025635	0.0074161
g22429	1.3951	129.72	0.49088	2.8421	0.0044823	0.036179
g33172	1.395	80.718	0.3873	3.6018	0.00031608	0.0083067
g24325	1.3948	13.431	0.50938	2.7382	0.0061776	0.043706
g6176	1.3948	14.844	0.52022	2.6813	0.0073341	0.048483
g2576	1.3947	48.561	0.4605	3.0287	0.002456	0.025578
g16109	1.3933	99.011	0.50004	2.7863	0.0053309	0.040068
g48246	1.3929	16.812	0.5198	2.6796	0.0073707	0.048579
g36820	1.3907	86.177	0.46659	2.9806	0.0028766	0.027924
g42187	1.3896	170.33	0.43599	3.1871	0.0014369	0.018889
g4937	1.3865	1329	0.43453	3.1907	0.0014192	0.018763
g48734	1.3852	177.34	0.47637	2.9078	0.0036392	0.032029
g16282	1.3842	464.89	0.42855	3.2299	0.0012383	0.017326
g2049	1.3835	51.414	0.48892	2.8297	0.0046596	0.037048
g16657	1.382	130.73	0.38653	3.5756	0.00034948	0.0088412
g34186	1.3804	33.458	0.38381	3.5965	0.00032251	0.0083784
g47403	1.3804	15.694	0.41551	3.3222	0.00089301	0.014502
g26817	1.3797	77.533	0.45781	3.0137	0.0025807	0.026251
g39924	1.3796	219.79	0.45267	3.0478	0.0023055	0.024552
g12190	1.3795	173.78	0.37755	3.6537	0.00025844	0.0074521
g41941	1.3787	30.97	0.46425	2.9698	0.0029803	0.028289
g43731	1.3777	6.5298	0.45105	3.0544	0.0022548	0.024318
g45564	1.3776	43.018	0.42612	3.233	0.001225	0.017236
g10824	1.3765	199.42	0.44735	3.0769	0.0020916	0.02332
g24514	1.376	74.78	0.35253	3.9032	9.4934e-05	0.0042029
g48026	1.3757	281.36	0.47208	2.9141	0.0035677	0.031637
g38045	1.3753	145.61	0.46252	2.9734	0.0029451	0.028164
g28738	1.3753	424.23	0.48333	2.8455	0.0044341	0.035929
g27739	1.3752	497.87	0.25094	5.4804	4.2431e-08	2.1562e-05
g15181	1.375	139.43	0.48769	2.8194	0.0048119	0.037719
g31845	1.3746	25.996	0.49756	2.7626	0.0057342	0.04187
g113	1.3738	13.049	0.49896	2.7534	0.0058985	0.042503
g44122	1.3711	38.001	0.30043	4.5638	5.0246e-06	0.00073714
g15602	1.3702	74.974	0.33733	4.0619	4.8673e-05	0.0028255
g19674	1.369	23.905	0.51222	2.6726	0.0075264	0.049105
g4068	1.3676	47.783	0.4501	3.0385	0.0023775	0.025064
g43693	1.366	64.421	0.44307	3.0829	0.0020496	0.023018
g18880	1.3651	84.242	0.41921	3.2564	0.0011284	0.016382
g15056	1.3634	12.321	0.49565	2.7506	0.0059481	0.042667
g114	1.3633	48.78	0.42918	3.1765	0.0014906	0.019218
g36775	1.362	299.65	0.43755	3.1127	0.0018539	0.021696
g16315	1.3594	1251.9	0.49348	2.7547	0.0058751	0.042395
g14464	1.3586	45.228	0.46975	2.8921	0.003827	0.033009
g2738	1.3584	26.288	0.48259	2.8149	0.00488	0.037956
g35836	1.3578	173.99	0.45825	2.963	0.0030468	0.028618
g22987	1.3567	22.991	0.27775	4.8845	1.0372e-06	0.00024407
g8291	1.3532	12.75	0.44326	3.0529	0.0022665	0.024362
g3457	1.3527	525.77	0.44668	3.0284	0.0024584	0.025578
g9710	1.3513	243.52	0.32802	4.1197	3.7931e-05	0.0024721
g44320	1.3509	28.301	0.37014	3.6497	0.00026258	0.0075282
g9627	1.3496	20.27	0.48228	2.7983	0.0051365	0.039135
g30534	1.348	941.71	0.3774	3.5718	0.00035454	0.0088857
g5308	1.3445	497.05	0.42524	3.1618	0.0015678	0.019799
g6452	1.3437	297.08	0.41631	3.2277	0.0012479	0.017368
g12802	1.3437	44.438	0.5025	2.6741	0.007493	0.04898
g5203	1.3433	333.31	0.4168	3.2228	0.0012695	0.017524
g492	1.3404	29.086	0.49941	2.6839	0.0072773	0.048244
g10647	1.3398	302.09	0.48223	2.7783	0.0054637	0.040639
g31939	1.3378	19.516	0.44266	3.0222	0.0025097	0.025869
g31097	1.3356	101.78	0.45518	2.9341	0.0033446	0.03035
g25767	1.3351	245.78	0.32047	4.1661	3.0985e-05	0.0022082
g42083	1.3351	253.51	0.40514	3.2955	0.00098237	0.015322
g33933	1.3331	576.64	0.42255	3.1549	0.0016054	0.020054
g26181	1.3328	67.477	0.46891	2.8423	0.0044784	0.036164
g16953	1.332	85.88	0.49789	2.6754	0.0074639	0.048876
g17631	1.3309	240.97	0.43128	3.0859	0.0020295	0.022937
g17744	1.3309	25.251	0.4566	2.9148	0.0035593	0.03159
g29066	1.3307	678.28	0.32887	4.0463	5.203e-05	0.0029055
g23213	1.3307	7.7035	0.4668	2.8506	0.0043639	0.035592
g45129	1.3272	10.419	0.406	3.2689	0.0010798	0.016072
g29571	1.3265	158.71	0.47757	2.7775	0.0054773	0.040706
g3037	1.3262	101.83	0.38314	3.4615	0.00053724	0.011162
g9681	1.324	349.08	0.3935	3.3647	0.00076622	0.013359
g19781	1.3231	60.293	0.31467	4.2047	2.6145e-05	0.0019842
g2065	1.3231	12.035	0.37822	3.4981	0.00046856	0.010326
g5513	1.3213	206.44	0.34883	3.7879	0.00015193	0.0054853
g41952	1.3204	377.17	0.39495	3.3431	0.00082835	0.01395
g34232	1.3201	385.98	0.43269	3.0509	0.0022816	0.02445
g36217	1.3192	322.2	0.46934	2.8107	0.0049439	0.038275
g9522	1.3182	44.511	0.27039	4.8753	1.0862e-06	0.0002539
g11181	1.317	27.335	0.46404	2.8381	0.004538	0.036461
g6949	1.3155	7.8539	0.38134	3.4495	0.00056153	0.011465
g23689	1.3152	243.52	0.49073	2.6801	0.007361	0.048546
g21543	1.3151	10.362	0.37154	3.5397	0.00040053	0.0094508
g984	1.3134	28.257	0.44806	2.9314	0.0033743	0.030517
g48507	1.3133	31.842	0.41067	3.1978	0.0013846	0.018532
g45025	1.3133	12.372	0.47949	2.7389	0.0061638	0.043643
g44941	1.3128	393.01	0.35393	3.7092	0.00020793	0.0065626
g15842	1.312	167.76	0.26317	4.9853	6.1872e-07	0.00016145
g26069	1.3117	61.22	0.39026	3.3609	0.00077678	0.013443
g15451	1.3107	162.75	0.33791	3.8788	0.00010496	0.0044556
g9780	1.3103	42.069	0.44497	2.9448	0.0032321	0.029714
g35624	1.3086	117.49	0.4443	2.9453	0.003226	0.029691
g19055	1.3076	423.04	0.43095	3.0343	0.0024109	0.025279
g2336	1.3072	339.15	0.33112	3.9478	7.8871e-05	0.0037738
g6171	1.3072	67.305	0.45372	2.8811	0.0039625	0.033641
g31032	1.3061	450.82	0.33586	3.8889	0.00010068	0.0043382
g44233	1.3034	133.42	0.36954	3.527	0.00042035	0.009735
g31917	1.3032	196.81	0.35629	3.6577	0.00025447	0.0073802
g786	1.3029	14.33	0.43777	2.9762	0.0029188	0.028127
g14873	1.3023	70.972	0.26015	5.006	5.5563e-07	0.00015344
g33170	1.3016	12.935	0.44556	2.9212	0.0034872	0.031162
g5702	1.3009	40.273	0.46351	2.8065	0.0050077	0.038497
g10445	1.3003	51.721	0.39811	3.2661	0.0010905	0.016119
g16496	1.2982	43.326	0.44298	2.9306	0.0033831	0.030572
g46306	1.295	758.09	0.39648	3.2663	0.0010895	0.016113
g21247	1.2949	44.137	0.45741	2.8311	0.0046395	0.037003
g38967	1.2949	9.9542	0.4661	2.7781	0.0054676	0.04066
g34472	1.2946	46.202	0.41084	3.151	0.001627	0.020215
g46871	1.2937	44.997	0.32435	3.9885	6.6486e-05	0.0033494
g33232	1.2934	387.76	0.45327	2.8535	0.0043244	0.035393
g42003	1.2922	562.58	0.32291	4.0018	6.285e-05	0.0032265
g40161	1.2903	21.65	0.41841	3.0838	0.002044	0.023013
g29703	1.2889	470.56	0.29635	4.3492	1.3664e-05	0.0013199
g46672	1.2881	112.01	0.37355	3.4483	0.00056403	0.011465
g25546	1.2869	22.079	0.40534	3.1748	0.0014994	0.019285
g35912	1.2866	38.484	0.40155	3.2042	0.0013544	0.018293
g29976	1.2859	175.85	0.38278	3.3594	0.00078102	0.01347
g44123	1.2851	20.659	0.44458	2.8906	0.0038456	0.033081
g40209	1.2846	18.827	0.44706	2.8735	0.0040593	0.034042
g508	1.2834	44.328	0.40596	3.1614	0.00157	0.019808
g36336	1.283	2435.3	0.4753	2.6993	0.0069492	0.047002
g13367	1.281	30.803	0.44189	2.899	0.0037441	0.032573
g15240	1.28	31.81	0.38579	3.3179	0.00090693	0.01462
g1186	1.2792	508.96	0.26515	4.8243	1.4047e-06	0.00029143
g8394	1.279	282.81	0.38804	3.2962	0.00098016	0.015302
g31930	1.2778	278.51	0.39248	3.2558	0.0011309	0.016405
g38906	1.2762	115.32	0.384	3.3234	0.00088919	0.014474
g10898	1.2758	750.26	0.3896	3.2745	0.0010585	0.015908
g34579	1.2757	142.93	0.44864	2.8435	0.0044627	0.036079
g140	1.2731	17.737	0.42916	2.9664	0.003013	0.02846
g39925	1.2727	37.346	0.41221	3.0875	0.0020182	0.022842
g10500	1.2726	244.35	0.33675	3.7791	0.00015743	0.0055926
g33782	1.2725	58.576	0.44355	2.8689	0.004119	0.034341
g39145	1.2713	27.08	0.44364	2.8657	0.0041604	0.034503
g24332	1.2713	557.57	0.47357	2.6845	0.0072636	0.048208
g43306	1.2693	38.187	0.41708	3.0433	0.0023398	0.0248
g2450	1.2677	198.2	0.44934	2.8212	0.0047839	0.037635
g23715	1.2672	11.932	0.45395	2.7914	0.0052476	0.03968
g6835	1.2632	15.975	0.43271	2.9193	0.0035086	0.031295
g7104	1.2632	158.89	0.45644	2.7675	0.0056496	0.041468
g29765	1.2622	24.407	0.46088	2.7386	0.0061702	0.043671
g36818	1.2621	9.8544	0.45988	2.7444	0.0060629	0.043208
g14093	1.2614	26.507	0.47068	2.68	0.0073632	0.048547
g40187	1.2611	85.498	0.41278	3.0552	0.0022494	0.024305
g227	1.2604	939.8	0.44079	2.8595	0.0042434	0.03491
g11314	1.259	62.928	0.39555	3.1828	0.0014586	0.01905
g17901	1.2577	187.77	0.31125	4.0408	5.3275e-05	0.0029557
g9105	1.2574	21.522	0.27761	4.5292	5.9211e-06	0.00080782
g32028	1.2572	608.95	0.33626	3.7387	0.00018499	0.0061657
g10202	1.2563	202.41	0.46111	2.7245	0.0064406	0.044745
g7487	1.2541	527.22	0.43074	2.9116	0.0035957	0.031773
g42002	1.2537	145.11	0.40226	3.1167	0.0018289	0.021597
g25490	1.2528	153.67	0.432	2.9	0.0037319	0.032502
g2818	1.2519	12.105	0.41322	3.0296	0.002449	0.025564
g13326	1.2512	70.364	0.37357	3.3494	0.00080995	0.013766
g16542	1.2477	77.722	0.32335	3.8588	0.00011392	0.0046499
g44271	1.2472	34.028	0.37125	3.3595	0.00078083	0.01347
g8735	1.2455	22.164	0.4476	2.7825	0.005394	0.040335
g32159	1.2445	164.92	0.44379	2.8042	0.0050446	0.038679
g46379	1.2441	348.27	0.23888	5.2081	1.9078e-07	7.8698e-05
g33243	1.2421	119.14	0.45094	2.7546	0.0058771	0.042395
g38034	1.241	214.4	0.31517	3.9377	8.2282e-05	0.0038777
g12939	1.2402	787.89	0.38188	3.2477	0.0011633	0.016662
g20821	1.2383	52.117	0.43505	2.8463	0.0044225	0.03587
g39435	1.2382	960.26	0.42983	2.8806	0.0039695	0.033668
g43744	1.2381	1388.8	0.41634	2.9737	0.002942	0.028161
g46064	1.2378	3374.8	0.44885	2.7578	0.0058197	0.042145
g14693	1.2375	30.52	0.45891	2.6966	0.0070043	0.047242
g877	1.2373	50.83	0.45281	2.7325	0.0062864	0.044146
g36200	1.2351	50.715	0.45262	2.7287	0.0063581	0.044459
g28004	1.2336	10.781	0.40608	3.0379	0.0023823	0.025084
g7206	1.2332	20.103	0.40015	3.0818	0.0020575	0.023093
g8566	1.2329	182.33	0.35129	3.5097	0.00044854	0.010134
g25604	1.2326	108.03	0.29761	4.1417	3.4474e-05	0.0023318
g23601	1.2311	314.21	0.331	3.7193	0.00019977	0.0064418
g10218	1.2306	657.37	0.34762	3.5401	0.00039995	0.009448
g37081	1.229	261.53	0.32525	3.7785	0.00015781	0.0055947
g14063	1.2272	206.49	0.39393	3.1153	0.0018377	0.021614
g19780	1.2256	232.89	0.30268	4.0492	5.1389e-05	0.0028967
g4485	1.2247	60.591	0.36107	3.392	0.00069389	0.012657
g10525	1.2247	548.89	0.44312	2.7638	0.0057132	0.041777
g2765	1.2243	49.241	0.39676	3.0858	0.0020299	0.022937
g13488	1.2239	19.238	0.34024	3.5971	0.00032183	0.0083774
g24600	1.2235	341.8	0.37478	3.2647	0.001096	0.01616
g40998	1.2224	124.8	0.40104	3.048	0.0023035	0.024541
g2272	1.2207	199.87	0.3463	3.5251	0.00042337	0.009779
g15453	1.2192	90.863	0.21892	5.5695	2.5549e-08	1.4328e-05
g45318	1.2136	180.83	0.45386	2.6739	0.007497	0.048987
g11504	1.2135	57.034	0.25408	4.776	1.7885e-06	0.0003563
g5645	1.2129	389.7	0.4218	2.8755	0.0040342	0.033948
g2817	1.2122	254.21	0.24077	5.0349	4.7822e-07	0.00014455
g8470	1.2115	18.07	0.40228	3.0117	0.0025978	0.02634
g43538	1.2084	1011.7	0.40118	3.012	0.0025951	0.02634
g44183	1.2081	209.49	0.22939	5.2666	1.3901e-07	6.1696e-05
g14990	1.2077	32.526	0.41639	2.9003	0.0037282	0.032486
g32594	1.2072	15.001	0.44285	2.726	0.0064116	0.044676
g5300	1.2071	178.22	0.27707	4.3568	1.3199e-05	0.0012892
g21559	1.205	148.75	0.42751	2.8187	0.0048213	0.037768
g34797	1.2048	204.69	0.40161	2.9999	0.0027004	0.026929
g17204	1.2043	54.293	0.2971	4.0534	5.0481e-05	0.0028922
g9848	1.2035	1205.1	0.36074	3.3363	0.00084914	0.014144
g39362	1.2024	218.64	0.38505	3.1227	0.0017921	0.021381
g5171	1.2021	50.693	0.34905	3.4439	0.00057349	0.01155
g39520	1.2018	424.26	0.4363	2.7545	0.0058776	0.042395
g26569	1.2002	105.03	0.42253	2.8406	0.0045032	0.036256
g525	1.1969	17.545	0.35385	3.3826	0.00071804	0.012898
g6675	1.195	54.106	0.38217	3.127	0.0017661	0.021191
g5756	1.1941	215.24	0.32567	3.6667	0.00024572	0.0072219
g14602	1.194	262.83	0.35174	3.3944	0.00068773	0.012612
g18159	1.1933	23.755	0.42092	2.8351	0.004581	0.03668
g16405	1.1925	20.64	0.43478	2.7427	0.0060939	0.043325
g45578	1.1924	162.44	0.36274	3.2872	0.0010118	0.015533
g22027	1.192	115.86	0.41444	2.8762	0.0040249	0.033908
g5301	1.1902	456.59	0.29675	4.0108	6.0513e-05	0.0031586
g6451	1.1896	17.982	0.39126	3.0404	0.0023629	0.024947
g3061	1.189	295.99	0.42417	2.803	0.0050627	0.038771
g46616	1.1861	14.023	0.38418	3.0873	0.0020195	0.022849
g43995	1.186	990.79	0.4198	2.8252	0.0047251	0.037365
g10210	1.1847	234.42	0.30412	3.8956	9.7946e-05	0.0042601
g818	1.1827	89.045	0.41642	2.8401	0.0045099	0.036294
g32087	1.1823	138.69	0.40921	2.8891	0.0038633	0.033111
g18928	1.1822	17.386	0.35601	3.3206	0.00089833	0.014542
g18665	1.1814	156	0.3443	3.4312	0.00060092	0.011807
g25870	1.1799	22.76	0.41121	2.8694	0.0041121	0.034329
g5107	1.1796	24.205	0.3648	3.2335	0.0012227	0.017218
g42599	1.1796	98.837	0.39516	2.985	0.0028356	0.027644
g6279	1.1778	186.38	0.42677	2.7598	0.0057842	0.042025
g17444	1.1767	163.9	0.40196	2.9273	0.003419	0.030746
g14823	1.1724	199.67	0.33706	3.4784	0.00050444	0.010739
g15841	1.1704	578.28	0.31968	3.6612	0.00025105	0.0073171
g33329	1.17	87.053	0.24723	4.7326	2.2164e-06	0.00040903
g1107	1.1699	119.98	0.39392	2.9699	0.0029787	0.028281
g28714	1.1697	33.446	0.35301	3.3134	0.0009217	0.014743
g1810	1.1696	21.326	0.27255	4.2913	1.7762e-05	0.0015515
g22589	1.1692	15.332	0.40156	2.9117	0.003595	0.031773
g20754	1.1675	665.3	0.38885	3.0024	0.0026787	0.026805
g15834	1.167	12.598	0.40848	2.8569	0.004278	0.03509
g2092	1.165	103.34	0.39175	2.9738	0.0029415	0.028161
g3054	1.1644	322.15	0.26453	4.4019	1.0729e-05	0.00114
g19504	1.1642	406.69	0.41941	2.7758	0.0055061	0.040782
g12524	1.1625	46.662	0.40129	2.8968	0.0037701	0.032635
g10894	1.1617	87.638	0.39097	2.9715	0.0029638	0.028224
g6274	1.1604	121.61	0.32715	3.547	0.00038958	0.0093061
g672	1.1603	19.944	0.33216	3.4933	0.000477	0.010434
g24515	1.16	13.568	0.39209	2.9584	0.0030922	0.028905
g6275	1.1599	24.364	0.40157	2.8885	0.0038708	0.033144
g1936	1.1577	38.563	0.38702	2.9913	0.0027779	0.027368
g13566	1.157	89.491	0.40357	2.8668	0.0041463	0.034463
g10526	1.1537	179.34	0.27101	4.2569	2.0728e-05	0.0017077
g15066	1.1535	94.149	0.36214	3.1853	0.0014461	0.018964
g15905	1.1515	360.14	0.37214	3.0942	0.0019733	0.022523
g24284	1.1509	21.101	0.2553	4.5081	6.5402e-06	0.00085514
g20123	1.1499	17.149	0.42067	2.7334	0.0062688	0.044084
g37466	1.1494	98.271	0.42211	2.723	0.0064701	0.044878
g37229	1.1485	934.26	0.23722	4.8414	1.2895e-06	0.00027782
g39150	1.1485	324.62	0.40961	2.8038	0.00505	0.038687
g45083	1.1479	11.913	0.40772	2.8154	0.0048716	0.037925
g7315	1.1467	42.687	0.36369	3.1529	0.0016165	0.02012
g19521	1.146	91.081	0.39817	2.8781	0.0040004	0.033832
g40595	1.1442	154.03	0.3103	3.6873	0.00022663	0.00685
g42648	1.1418	91.685	0.2968	3.847	0.00011957	0.0047859
g19755	1.1409	101.4	0.28453	4.0096	6.081e-05	0.0031682
g29181	1.1403	461.49	0.29091	3.9197	8.8654e-05	0.004033
g22802	1.1393	366.97	0.33139	3.438	0.00058609	0.01163
g7072	1.1384	31.295	0.29273	3.8889	0.00010071	0.0043382
g34559	1.1381	69.683	0.34996	3.2521	0.0011456	0.01653
g6443	1.1372	13.211	0.42011	2.7068	0.0067938	0.046417
g27640	1.1362	415.23	0.41602	2.7312	0.0063108	0.044238
g32341	1.1328	33.396	0.22684	4.9936	5.9269e-07	0.00015744
g43849	1.1322	153.06	0.32178	3.5186	0.00043385	0.0099296
g17745	1.1316	487.21	0.40378	2.8024	0.0050726	0.038783
g27705	1.1313	80.515	0.22407	5.0491	4.4397e-07	0.00013899
g3371	1.1297	142.3	0.22348	5.0552	4.2992e-07	0.00013704
g579	1.1264	18.606	0.40148	2.8056	0.0050224	0.038567
g9003	1.1255	43.639	0.38264	2.9413	0.0032679	0.029939
g44124	1.1248	355.4	0.39149	2.8731	0.004065	0.034066
g42705	1.1245	171.52	0.27067	4.1547	3.2577e-05	0.0022799
g29818	1.1236	96.256	0.33839	3.3204	0.00089889	0.014544
g33822	1.1234	82.435	0.38708	2.9021	0.0037062	0.032372
g33775	1.123	117.64	0.37891	2.9639	0.0030381	0.028574
g5262	1.123	18.403	0.41564	2.7017	0.0068978	0.046799
g40004	1.1203	1006.2	0.41574	2.6947	0.0070454	0.047388
g6958	1.1201	56.397	0.3422	3.2732	0.0010634	0.015947
g1436	1.1197	347.88	0.36397	3.0763	0.0020959	0.023345
g10051	1.1167	13.896	0.39412	2.8334	0.0046051	0.036831
g10764	1.1164	29.518	0.39393	2.834	0.0045967	0.036784
g33265	1.1157	16.003	0.39811	2.8025	0.0050706	0.038783
g26937	1.1139	55.945	0.29977	3.7159	0.0002025	0.0064844
g5487	1.1112	114.67	0.31423	3.5363	0.0004058	0.0095175
g44098	1.1103	1297.1	0.32558	3.4103	0.00064884	0.012229
g15402	1.11	32.269	0.25621	4.3324	1.4747e-05	0.0013788
g13682	1.109	110.69	0.34502	3.2142	0.0013079	0.017872
g46265	1.108	58.897	0.32595	3.3993	0.00067553	0.012499
g34650	1.1077	204.21	0.33599	3.2969	0.00097773	0.015277
g16213	1.1074	133.11	0.36833	3.0066	0.0026417	0.0266
g5565	1.1039	104.93	0.28321	3.8978	9.7063e-05	0.0042435
g48174	1.1033	99.584	0.25641	4.3029	1.6856e-05	0.0015093
g41260	1.103	23.551	0.41194	2.6776	0.0074147	0.048717
g19520	1.1022	16.933	0.33809	3.2599	0.0011145	0.01626
g3103	1.1015	91.098	0.21424	5.1412	2.7292e-07	9.9026e-05
g21461	1.1013	71.1	0.40277	2.7343	0.0062518	0.044029
g38968	1.1008	40.184	0.35342	3.1148	0.0018407	0.021614
g43848	1.0994	771.39	0.32349	3.3985	0.00067751	0.012529
g30275	1.0994	28.505	0.37626	2.9219	0.0034787	0.031108
g34185	1.0961	263.5	0.36034	3.0419	0.002351	0.024872
g36071	1.0955	99.509	0.34669	3.1599	0.0015784	0.019879
g35711	1.0955	16.053	0.35076	3.1233	0.0017883	0.021368
g19659	1.0951	299.09	0.26566	4.1222	3.7533e-05	0.0024642
g4178	1.094	165.2	0.33273	3.2878	0.0010096	0.015512
g16631	1.0929	306.65	0.28969	3.7726	0.00016153	0.0056923
g9850	1.0911	84.973	0.40082	2.7221	0.0064869	0.04495
g19640	1.0888	42.14	0.3735	2.9152	0.0035543	0.031574
g22130	1.0867	15.098	0.39882	2.7247	0.0064352	0.044722
g3368	1.0864	79.413	0.34575	3.1421	0.0016771	0.020638
g28534	1.0863	664.61	0.26209	4.1447	3.403e-05	0.0023305
g39287	1.086	96.614	0.22344	4.8604	1.1712e-06	0.00026324
g1970	1.0856	110.65	0.21558	5.0356	4.7626e-07	0.00014455
g35976	1.0856	193.43	0.3335	3.2553	0.0011327	0.016418
g46663	1.0833	24.428	0.2852	3.7984	0.00014563	0.0053201
g45386	1.0833	14.932	0.40266	2.6904	0.0071361	0.047778
g21101	1.0829	92.672	0.28607	3.7855	0.00015342	0.0055172
g12523	1.0825	61.387	0.35627	3.0385	0.0023772	0.025064
g9711	1.0789	596.31	0.30802	3.5027	0.00046051	0.010266
g46619	1.0783	37.614	0.33924	3.1784	0.0014807	0.019144
g22055	1.0777	523.23	0.31153	3.4593	0.00054149	0.011234
g817	1.0777	24.637	0.33473	3.2196	0.0012836	0.017657
g7906	1.0763	73.203	0.34689	3.1028	0.0019171	0.022082
g21708	1.0757	78.319	0.26473	4.0633	4.8392e-05	0.0028185
g10300	1.0755	147.67	0.29812	3.6077	0.00030891	0.0082117
g33756	1.0753	170.58	0.26339	4.0825	4.4561e-05	0.0026846
g11739	1.0733	107.29	0.33298	3.2232	0.0012676	0.017505
g18607	1.0716	23.916	0.24562	4.363	1.2828e-05	0.0012792
g23307	1.0692	114.27	0.32074	3.3334	0.00085787	0.014222
g20984	1.0678	30.844	0.3179	3.359	0.00078217	0.013477
g22833	1.0674	486.43	0.29805	3.5811	0.00034217	0.0087128
g4615	1.0662	43.05	0.27558	3.869	0.00010927	0.0045502
g11196	1.0632	230.06	0.34921	3.0444	0.0023312	0.024762
g34331	1.0615	15.198	0.38201	2.7788	0.0054561	0.04063
g37465	1.0613	105.36	0.31341	3.3863	0.00070847	0.012806
g35979	1.0589	481.25	0.29972	3.5329	0.00041099	0.0096023
g14874	1.0566	10.679	0.37261	2.8357	0.0045728	0.036631
g18230	1.0549	269.22	0.24785	4.2561	2.0805e-05	0.0017084
g46048	1.0521	120.08	0.3125	3.3668	0.00076051	0.013273
g33089	1.0517	56.919	0.36302	2.8971	0.0037659	0.032633
g44047	1.0504	1437.7	0.30112	3.4881	0.0004864	0.010572
g11126	1.0497	61.72	0.34712	3.0242	0.0024932	0.025772
g2603	1.0494	319.81	0.35903	2.9228	0.0034692	0.031063
g9520	1.0463	458.41	0.36588	2.8596	0.0042423	0.03491
g17313	1.0436	2938.4	0.36022	2.8971	0.0037665	0.032633
g40190	1.0424	33.301	0.31541	3.305	0.00094992	0.014997
g27779	1.0412	172.1	0.2089	4.9844	6.216e-07	0.00016145
g12639	1.0394	193.32	0.31873	3.2611	0.0011096	0.016225
g30350	1.0394	620.35	0.35307	2.944	0.0032399	0.029778
g47867	1.039	167.36	0.32842	3.1638	0.0015573	0.019726
g20167	1.0376	103.11	0.28272	3.6702	0.00024234	0.0071584
g34054	1.0369	41.961	0.37515	2.7639	0.0057117	0.041776
g24285	1.036	123.8	0.25766	4.0208	5.8004e-05	0.0031003
g46665	1.0353	16.217	0.34807	2.9744	0.0029357	0.028156
g23688	1.0342	41.383	0.3708	2.7891	0.0052863	0.039903
g18452	1.0332	159.39	0.3333	3.0997	0.0019369	0.022201
g41259	1.0324	86.312	0.21298	4.8473	1.2515e-06	0.00027598
g2030	1.032	82.281	0.36328	2.8406	0.0045023	0.036256
g6956	1.0277	91.835	0.33566	3.0618	0.0022	0.023948
g23623	1.0271	45.801	0.29796	3.4471	0.00056656	0.011483
g12024	1.0265	23.762	0.34957	2.9364	0.0033206	0.030257
g20046	1.0252	202.25	0.20346	5.0386	4.6897e-07	0.00014424
g35494	1.0245	520.14	0.34503	2.9692	0.002986	0.028297
g18495	1.024	60.145	0.27357	3.743	0.00018182	0.0061162
g3370	1.0222	16.004	0.34663	2.9488	0.0031898	0.029463
g21980	1.0211	442.01	0.34426	2.9662	0.0030153	0.028462
g21116	1.0206	420.46	0.33038	3.0891	0.0020076	0.022781
g13893	1.0197	57.836	0.36833	2.7684	0.0056326	0.041404
g45203	1.0195	285.94	0.32028	3.1831	0.0014571	0.019049
g28182	1.0193	586.25	0.3517	2.8981	0.0037538	0.032595
g40589	1.0166	540.77	0.26399	3.8508	0.00011773	0.0047667
g139	1.0151	53.275	0.2642	3.8421	0.00012197	0.0048653
g46049	1.0148	445.67	0.26068	3.8929	9.9071e-05	0.0042992
g2816	1.0139	18.428	0.34389	2.9483	0.0031955	0.029508
g31604	1.0138	125.68	0.21324	4.7543	1.9909e-06	0.00038568
g572	1.0131	321.13	0.15419	6.5705	5.0152e-11	5.5037e-08
g28520	1.0125	151.04	0.30933	3.2731	0.0010637	0.015947
g12256	1.0123	552.81	0.2656	3.8116	0.00013808	0.0051739
g4090	1.0108	436.3	0.24776	4.08	4.5043e-05	0.0027041
g6121	1.0103	17.878	0.29444	3.4312	0.00060084	0.011807
g42005	1.0095	35.943	0.34301	2.9431	0.0032493	0.029832
g17579	1.0063	20.421	0.29426	3.4199	0.00062644	0.012069
g45850	1.0062	374.27	0.30006	3.3534	0.00079823	0.013662
g47844	1.006	612.95	0.37278	2.6986	0.0069629	0.04706
g44033	1.0059	207.19	0.34944	2.8787	0.0039934	0.033781
g11180	1.0046	140.66	0.3654	2.7492	0.0059748	0.042794
g33072	1.0028	166.9	0.28594	3.5071	0.00045309	0.010184
g18881	1.0022	77.779	0.36224	2.7668	0.0056614	0.041502
g41863	1.0021	8.2803	0.37042	2.7052	0.0068262	0.046549
g4974	1.0009	419.79	0.2295	4.3613	1.293e-05	0.0012792
g235	1.0005	149.68	0.31342	3.1921	0.0014123	0.01875
g1033	-1.0002	289.93	0.31338	-3.1917	0.0014142	0.018753
g33053	-1.0019	134.46	0.33482	-2.9923	0.0027686	0.027325
g42079	-1.0031	242.64	0.35353	-2.8373	0.0045503	0.036552
g1883	-1.005	204.88	0.32688	-3.0745	0.0021082	0.023378
g47330	-1.0052	40.229	0.32594	-3.084	0.0020421	0.023013
g5976	-1.0056	28.929	0.37252	-2.6995	0.0069452	0.047002
g21651	-1.0057	131.13	0.32772	-3.0687	0.0021497	0.023636
g22139	-1.0062	65.438	0.37125	-2.7103	0.0067222	0.046071
g30873	-1.007	135.11	0.33262	-3.0273	0.0024671	0.025631
g9797	-1.0074	75.908	0.37028	-2.7206	0.006516	0.045072
g39523	-1.008	481.93	0.23785	-4.2382	2.2536e-05	0.0017891
g33990	-1.008	455.62	0.35256	-2.859	0.0042496	0.034936
g43153	-1.008	43.982	0.36374	-2.7711	0.0055869	0.041197
g44329	-1.0094	315.66	0.3114	-3.2413	0.0011899	0.016932
g44793	-1.0108	111.39	0.27846	-3.6301	0.00028334	0.0078173
g29335	-1.0115	1020.4	0.29921	-3.3807	0.00072313	0.012917
g10744	-1.0121	118.36	0.35184	-2.8766	0.00402	0.033875
g12145	-1.0132	139.61	0.36891	-2.7465	0.0060226	0.043
g94	-1.0134	159.62	0.27064	-3.7446	0.00018069	0.006094
g5318	-1.0141	99.244	0.28893	-3.51	0.00044804	0.010129
g32794	-1.0156	215.08	0.28027	-3.6236	0.00029051	0.0079331
g16145	-1.0157	32.25	0.3121	-3.2544	0.0011363	0.01643
g32096	-1.0159	188.62	0.29936	-3.3937	0.00068965	0.01264
g14732	-1.0167	58.522	0.28513	-3.5656	0.00036297	0.0089803
g7674	-1.0167	74.655	0.34277	-2.9661	0.0030157	0.028462
g16697	-1.0169	240.25	0.32212	-3.157	0.0015941	0.019984
g48581	-1.0174	223.54	0.36856	-2.7605	0.0057708	0.041962
g1242	-1.0175	35.399	0.37292	-2.7284	0.006365	0.044484
g7446	-1.0181	50.585	0.36915	-2.7579	0.0058178	0.042145
g13141	-1.0186	301.6	0.25448	-4.0027	6.2632e-05	0.0032212
g10187	-1.0204	47.484	0.36378	-2.8051	0.0050302	0.03858
g17785	-1.0208	150.69	0.29158	-3.5009	0.00046366	0.01029
g22079	-1.0209	118.26	0.32435	-3.1475	0.0016465	0.020384
g27019	-1.0216	210.05	0.29403	-3.4744	0.00051199	0.010827
g2170	-1.0235	273.8	0.37806	-2.7072	0.006786	0.046373
g20963	-1.0267	122.06	0.30367	-3.381	0.00072219	0.012908
g46731	-1.0275	180.87	0.33418	-3.0747	0.0021072	0.023374
g45396	-1.0284	91.993	0.27811	-3.6979	0.00021743	0.0066582
g12406	-1.0284	336.98	0.28422	-3.6183	0.00029657	0.0080456
g35408	-1.0296	508.33	0.34801	-2.9586	0.0030908	0.028899
g44762	-1.0304	102.43	0.27333	-3.77	0.00016323	0.0057407
g40559	-1.0313	110.45	0.31689	-3.2545	0.0011361	0.01643
g5793	-1.0334	504.33	0.32031	-3.2262	0.0012543	0.017391
g10119	-1.0342	194.72	0.26741	-3.8674	0.00011002	0.0045581
g10940	-1.0343	97.854	0.37641	-2.7477	0.0060017	0.042899
g11853	-1.0346	102.69	0.29493	-3.5079	0.00045163	0.010157
g2629	-1.035	71.704	0.282	-3.6704	0.00024219	0.0071584
g13225	-1.035	54.955	0.35509	-2.9148	0.0035593	0.03159
g14294	-1.0359	70.319	0.36465	-2.8409	0.0044992	0.036256
g26631	-1.0378	102.74	0.36164	-2.8697	0.004108	0.03432
g857	-1.0388	178.57	0.26019	-3.9926	6.5364e-05	0.0033041
g10685	-1.0401	192.18	0.32128	-3.2372	0.0012071	0.017077
g17512	-1.041	64.657	0.32098	-3.2433	0.0011817	0.01685
g21066	-1.0411	68.894	0.35068	-2.9689	0.0029888	0.028297
g33555	-1.0423	31.687	0.38952	-2.6758	0.0074552	0.048842
g13292	-1.0427	279.79	0.3455	-3.0179	0.0025453	0.026105
g44482	-1.0429	120.26	0.34586	-3.0153	0.002567	0.026199
g34626	-1.0439	247.49	0.30562	-3.4157	0.00063624	0.012139
g33685	-1.0452	152.4	0.39125	-2.6715	0.0075513	0.049223
g29163	-1.046	581.12	0.21532	-4.8578	1.1868e-06	0.00026338
g23233	-1.0463	36.208	0.37519	-2.7888	0.0052898	0.039905
g6271	-1.0464	66.208	0.36096	-2.8989	0.0037448	0.032573
g12799	-1.0492	151.02	0.39222	-2.6751	0.0074707	0.048898
g22469	-1.0497	572.41	0.27573	-3.8068	0.00014077	0.0052267
g23331	-1.05	64.594	0.28944	-3.6276	0.00028612	0.00785
g31194	-1.0503	100.5	0.27918	-3.7622	0.00016845	0.0058536
g41546	-1.0504	66.808	0.37886	-2.7726	0.0055609	0.041084
g8560	-1.0508	94.103	0.35473	-2.9621	0.0030555	0.02867
g14142	-1.051	50.851	0.35336	-2.9743	0.0029366	0.028156
g23110	-1.0513	144.6	0.35181	-2.9883	0.0028056	0.027475
g19720	-1.0514	184.13	0.23678	-4.4403	8.9839e-06	0.0010261
g28521	-1.0515	326.81	0.2478	-4.2432	2.2035e-05	0.001787
g34562	-1.0515	121.67	0.37339	-2.8161	0.0048615	0.037893
g38822	-1.0516	381.63	0.34358	-3.0608	0.0022073	0.023992
g15137	-1.0524	23.389	0.37915	-2.7756	0.0055099	0.040801
g33500	-1.0528	97.083	0.32554	-3.234	0.0012209	0.01721
g12647	-1.0538	95.699	0.26314	-4.0046	6.2121e-05	0.0032174
g20454	-1.0542	758.9	0.2507	-4.2052	2.6079e-05	0.0019836
g40961	-1.0557	502.91	0.30625	-3.4472	0.00056633	0.011483
g47222	-1.0557	220.41	0.33998	-3.1051	0.0019019	0.021999
g14859	-1.0569	69.701	0.39343	-2.6864	0.0072228	0.048101
g15607	-1.058	377.65	0.38679	-2.7353	0.0062325	0.04397
g40629	-1.0601	208.78	0.33362	-3.1776	0.001485	0.019171
g29977	-1.0611	284.99	0.39347	-2.6969	0.0069994	0.047232
g12752	-1.0613	41.804	0.36725	-2.8898	0.003855	0.033095
g48630	-1.0639	31.918	0.35358	-3.0089	0.0026222	0.026461
g13700	-1.0658	326.41	0.31259	-3.4094	0.00065097	0.012244
g36754	-1.0684	93.639	0.35901	-2.9759	0.0029213	0.028132
g11560	-1.0692	126.62	0.36197	-2.9539	0.003138	0.029166
g5942	-1.0697	107.54	0.32115	-3.3308	0.0008659	0.014263
g2022	-1.0699	85.496	0.30019	-3.5642	0.00036496	0.0089871
g3702	-1.07	903.12	0.28403	-3.7672	0.00016506	0.0057721
g17052	-1.0701	230.71	0.29694	-3.6038	0.00031364	0.0082751
g13064	-1.0706	29.384	0.3715	-2.8819	0.0039532	0.033611
g13346	-1.072	129.06	0.38659	-2.7729	0.0055559	0.041055
g13589	-1.0723	634.94	0.27666	-3.8759	0.00010621	0.0044901
g13593	-1.0724	134.28	0.35892	-2.9879	0.002809	0.027494
g36479	-1.0728	74.282	0.37899	-2.8306	0.0046456	0.037012
g36295	-1.075	149.58	0.24061	-4.4676	7.9085e-06	0.00093375
g32476	-1.0754	363.44	0.23859	-4.5075	6.5606e-06	0.00085514
g26816	-1.0754	41.16	0.3798	-2.8314	0.004634	0.036982
g43566	-1.0765	633.11	0.35527	-3.03	0.0024456	0.025551
g9393	-1.0766	96.973	0.35272	-3.0522	0.0022715	0.024382
g45425	-1.0777	109.45	0.3391	-3.1781	0.0014827	0.019157
g11398	-1.0783	144.87	0.24969	-4.3183	1.572e-05	0.0014457
g30173	-1.0789	477.48	0.35825	-3.0117	0.002598	0.02634
g42832	-1.0793	89.557	0.27993	-3.8555	0.0001155	0.0046894
g9659	-1.0793	285.36	0.31648	-3.4103	0.00064883	0.012229
g16388	-1.0807	42.904	0.40341	-2.679	0.007384	0.04863
g14227	-1.0816	121.33	0.39524	-2.7365	0.00621	0.043855
g8731	-1.082	257.17	0.26419	-4.0958	4.2074e-05	0.0026157
g23107	-1.0834	220.02	0.22609	-4.7919	1.652e-06	0.00033291
g8644	-1.0847	39.41	0.3734	-2.9048	0.0036752	0.032276
g25310	-1.085	302.92	0.34129	-3.1792	0.0014767	0.019127
g35273	-1.0856	89.061	0.38939	-2.788	0.0053041	0.039971
g17942	-1.0871	178.89	0.25956	-4.1881	2.8131e-05	0.0020809
g5992	-1.0871	29.598	0.40617	-2.6765	0.0074406	0.048792
g5600	-1.0891	282.06	0.26458	-4.1165	3.8472e-05	0.0024847
g22672	-1.0897	67.041	0.38462	-2.8331	0.0046105	0.036849
g2091	-1.0905	86.625	0.31716	-3.4384	0.00058514	0.011624
g38383	-1.0913	190.45	0.30617	-3.5643	0.00036485	0.0089871
g5573	-1.0941	195.33	0.31334	-3.4918	0.00047973	0.010474
g47329	-1.0974	285.13	0.33186	-3.3068	0.0009436	0.01496
g19307	-1.098	119.36	0.3446	-3.1863	0.0014412	0.018919
g6461	-1.0983	74.47	0.40067	-2.7411	0.0061227	0.043475
g13318	-1.0985	158.61	0.38949	-2.8204	0.0047967	0.037675
g15106	-1.0989	90.181	0.29374	-3.7411	0.0001832	0.006141
g3136	-1.0997	25.069	0.36214	-3.0367	0.0023921	0.025143
g32133	-1.1003	53.976	0.38193	-2.8808	0.0039662	0.033656
g39318	-1.1008	1664.5	0.36052	-3.0533	0.0022634	0.024362
g3607	-1.1009	243.55	0.3474	-3.1689	0.0015301	0.019509
g44092	-1.1012	168.08	0.31134	-3.5371	0.0004045	0.0094997
g46287	-1.1012	186.91	0.40621	-2.711	0.0067077	0.046002
g41097	-1.1021	1236.4	0.33711	-3.2692	0.0010783	0.016065
g34709	-1.1024	27.376	0.3757	-2.9344	0.0033423	0.030344
g17169	-1.1029	245.12	0.34031	-3.2409	0.0011916	0.016937
g47941	-1.1033	153.96	0.38229	-2.8859	0.0039027	0.033361
g31436	-1.1039	300.2	0.24182	-4.565	4.9948e-06	0.00073585
g9821	-1.106	99.146	0.22763	-4.8589	1.1805e-06	0.00026338
g42607	-1.1065	138.34	0.29893	-3.7016	0.00021427	0.0066369
g14551	-1.1076	55.168	0.36313	-3.0503	0.0022865	0.02448
g39666	-1.1095	305.89	0.22176	-5.0031	5.6408e-07	0.00015403
g27440	-1.1101	165.11	0.35775	-3.103	0.0019158	0.022075
g30927	-1.1101	129.53	0.3719	-2.985	0.0028359	0.027644
g48450	-1.1104	94.51	0.35341	-3.142	0.0016781	0.020638
g42978	-1.1104	245.22	0.37488	-2.9621	0.0030557	0.02867
g34649	-1.111	125.08	0.32743	-3.3932	0.00069071	0.012649
g18005	-1.1119	369.87	0.26535	-4.1903	2.7853e-05	0.0020779
g23168	-1.112	61.436	0.31478	-3.5326	0.00041143	0.0096032
g45186	-1.113	85.499	0.29278	-3.8015	0.00014385	0.0052925
g42995	-1.1145	335.44	0.26995	-4.1285	3.6518e-05	0.0024099
g5558	-1.1146	144	0.33237	-3.3533	0.00079841	0.013662
g48384	-1.115	52.281	0.41465	-2.689	0.0071663	0.047898
g17640	-1.1152	90.421	0.35093	-3.1779	0.0014834	0.019157
g18866	-1.1166	183.5	0.32336	-3.453	0.00055433	0.011406
g8224	-1.1174	159.09	0.40819	-2.7375	0.0061904	0.043778
g38816	-1.1176	55.633	0.38668	-2.8902	0.0038505	0.033095
g9183	-1.1179	685.8	0.1921	-5.8193	5.9091e-09	4.0626e-06
g33134	-1.118	69.038	0.4192	-2.667	0.0076526	0.049625
g43355	-1.1182	31.63	0.39936	-2.8	0.0051104	0.039004
g25178	-1.1183	288.6	0.31711	-3.5264	0.00042128	0.0097437
g15247	-1.1184	318.57	0.41911	-2.6684	0.0076211	0.049522
g675	-1.1187	324.48	0.41941	-2.6673	0.0076459	0.049618
g22618	-1.1198	491.57	0.30146	-3.7147	0.00020342	0.0064959
g29504	-1.1202	192.67	0.37057	-3.0229	0.0025033	0.025831
g21577	-1.1206	791.02	0.41768	-2.683	0.0072958	0.048348
g24561	-1.1219	223.95	0.31536	-3.5574	0.0003745	0.0091126
g10373	-1.122	1920	0.24287	-4.6198	3.8415e-06	0.00060131
g27991	-1.1234	172.87	0.33271	-3.3766	0.00073399	0.013044
g17168	-1.125	230.57	0.35197	-3.1962	0.0013924	0.018591
g31276	-1.1266	71.603	0.30161	-3.7353	0.00018752	0.0062051
g11140	-1.1269	168.73	0.3713	-3.0349	0.0024065	0.025241
g4992	-1.1274	160.08	0.30667	-3.6764	0.00023653	0.0070642
g39292	-1.1281	111.47	0.29856	-3.7785	0.00015779	0.0055947
g6620	-1.1286	47.323	0.3229	-3.4952	0.00047379	0.010402
g4762	-1.1287	324.19	0.30678	-3.6792	0.00023392	0.0070043
g9683	-1.1296	234.16	0.38889	-2.9047	0.0036766	0.032276
g27660	-1.1304	72.731	0.32746	-3.4519	0.00055664	0.01144
g4840	-1.1314	113.47	0.28325	-3.9943	6.4885e-05	0.0032924
g46169	-1.133	102.52	0.35101	-3.2279	0.0012471	0.017368
g37328	-1.1336	50.23	0.3766	-3.01	0.0026122	0.026434
g21568	-1.1336	115.49	0.4024	-2.8172	0.0048451	0.037819
g46000	-1.1337	1147	0.3986	-2.8443	0.0044509	0.036016
g34769	-1.1343	426.22	0.32905	-3.4472	0.00056648	0.011483
g14902	-1.136	496.64	0.38324	-2.9643	0.0030333	0.028567
g34350	-1.139	2422.4	0.38724	-2.9413	0.0032686	0.029939
g9096	-1.1393	120.69	0.40787	-2.7933	0.0052169	0.039532
g32596	-1.1422	162.81	0.37892	-3.0144	0.002575	0.026224
g43207	-1.1437	738.22	0.41059	-2.7856	0.0053433	0.040127
g29359	-1.1438	103.67	0.38347	-2.9828	0.002856	0.027786
g27167	-1.1443	104.54	0.36671	-3.1204	0.001806	0.021488
g46070	-1.1453	216.15	0.30882	-3.7085	0.00020847	0.0065733
g46579	-1.1456	77.708	0.37137	-3.0847	0.0020379	0.023005
g19513	-1.1461	245.87	0.3919	-2.9245	0.0034505	0.030974
g1334	-1.1463	1266.6	0.37345	-3.0695	0.0021443	0.023606
g20074	-1.1475	277.67	0.42164	-2.7216	0.0064977	0.044963
g43175	-1.1488	295.66	0.28635	-4.0118	6.0263e-05	0.0031586
g19169	-1.1488	665.71	0.40372	-2.8456	0.0044322	0.035929
g29989	-1.1489	202.9	0.42338	-2.7136	0.0066562	0.045762
g8252	-1.149	64.266	0.38687	-2.97	0.0029779	0.028281
g43398	-1.1491	64.477	0.40753	-2.8197	0.0048066	0.037693
g6641	-1.1492	64.383	0.33508	-3.4297	0.0006042	0.011832
g33063	-1.1495	238.99	0.3756	-3.0604	0.0022107	0.024006
g28409	-1.1507	272.17	0.33929	-3.3915	0.00069511	0.012657
g24545	-1.1513	194.59	0.36904	-3.1196	0.0018111	0.021527
g13538	-1.1515	97.225	0.36041	-3.1949	0.0013986	0.018625
g48517	-1.1526	112.01	0.38455	-2.9974	0.0027228	0.027073
g39971	-1.1535	610.61	0.36896	-3.1262	0.0017706	0.021225
g20006	-1.1542	116.24	0.35272	-3.2724	0.0010664	0.015965
g15619	-1.1546	43.317	0.34581	-3.339	0.00084092	0.014061
g26923	-1.1555	38.49	0.33159	-3.4849	0.00049232	0.010606
g37754	-1.1556	106.34	0.25466	-4.5379	5.6822e-06	0.00079033
g4995	-1.157	1244.7	0.25015	-4.6251	3.7439e-06	0.00059527
g2954	-1.1571	124.02	0.32417	-3.5694	0.00035776	0.0089165
g3996	-1.1577	566.35	0.26558	-4.3591	1.3061e-05	0.0012792
g43588	-1.1578	147.41	0.36144	-3.2034	0.0013583	0.018311
g26199	-1.1599	51.295	0.42966	-2.6996	0.0069421	0.04699
g11672	-1.1614	51.765	0.42199	-2.7522	0.00592	0.042549
g8284	-1.1623	230.34	0.33994	-3.4193	0.00062791	0.012084
g13904	-1.1635	94.841	0.37149	-3.1319	0.0017369	0.021037
g23590	-1.1645	48.58	0.38496	-3.0251	0.0024854	0.025722
g39289	-1.1661	252.56	0.43488	-2.6813	0.0073332	0.048483
g44523	-1.1676	185.85	0.41796	-2.7935	0.0052148	0.039526
g26084	-1.1685	130.13	0.43301	-2.6986	0.0069637	0.04706
g19279	-1.1688	102.97	0.36201	-3.2287	0.0012434	0.017358
g27009	-1.1689	34.13	0.40644	-2.876	0.0040275	0.033922
g43650	-1.1702	63.806	0.29235	-4.0026	6.2654e-05	0.0032212
g18194	-1.1716	97.714	0.37123	-3.1559	0.0016002	0.020034
g33591	-1.1718	122.01	0.37209	-3.1494	0.001636	0.020284
g41016	-1.1718	44.449	0.42511	-2.7564	0.0058449	0.042284
g40249	-1.1721	487.62	0.43349	-2.7038	0.006855	0.046644
g20449	-1.1734	662.36	0.28716	-4.0863	4.3829e-05	0.0026727
g27356	-1.1734	486.68	0.35509	-3.3045	0.00095131	0.015012
g11230	-1.1742	47.751	0.41909	-2.8019	0.0050806	0.038823
g40864	-1.1743	46.965	0.34421	-3.4117	0.00064568	0.012199
g40421	-1.1762	30.612	0.38892	-3.0244	0.0024915	0.025763
g45371	-1.1766	153.6	0.37549	-3.1334	0.0017277	0.020988
g45695	-1.1767	768.22	0.43218	-2.7228	0.0064731	0.044891
g9128	-1.1772	752.43	0.36758	-3.2024	0.0013627	0.018353
g40047	-1.1772	210.81	0.3871	-3.0411	0.0023574	0.024905
g37419	-1.1779	114.67	0.34094	-3.455	0.0005503	0.011364
g13128	-1.1785	45.436	0.3791	-3.1087	0.0018792	0.021878
g33528	-1.1785	83.937	0.42891	-2.7476	0.0060026	0.042899
g6590	-1.1787	197.27	0.39313	-2.9982	0.0027157	0.02702
g3939	-1.1819	74.116	0.41789	-2.8282	0.0046803	0.037146
g4742	-1.182	212.78	0.40073	-2.9496	0.0031814	0.029409
g46718	-1.1824	51.298	0.42584	-2.7766	0.0054928	0.040757
g8476	-1.1824	58.295	0.43391	-2.725	0.0064294	0.044722
g37484	-1.1846	362.27	0.35649	-3.323	0.00089058	0.014483
g42737	-1.1853	135.82	0.34348	-3.4508	0.00055896	0.011461
g43244	-1.1861	30.119	0.43726	-2.7126	0.0066759	0.045841
g38596	-1.1871	179.77	0.35392	-3.354	0.00079662	0.013659
g47963	-1.1875	55.918	0.40059	-2.9644	0.0030323	0.028567
g1820	-1.1897	54.089	0.3199	-3.7192	0.00019989	0.0064418
g19323	-1.192	55.345	0.39985	-2.9812	0.0028709	0.027892
g28383	-1.193	35.84	0.44102	-2.705	0.0068302	0.046557
g12619	-1.1933	202.57	0.40969	-2.9128	0.0035821	0.031709
g5934	-1.1936	226.35	0.42638	-2.7995	0.0051189	0.039061
g29134	-1.1938	491	0.44673	-2.6723	0.0075341	0.049129
g16669	-1.1956	55.873	0.33316	-3.5887	0.00033233	0.0085553
g4314	-1.1966	205.92	0.30232	-3.958	7.5567e-05	0.0036546
g18320	-1.1972	224.84	0.39293	-3.047	0.0023115	0.02459
g20665	-1.1973	38.728	0.37082	-3.2287	0.0012436	0.017358
g42305	-1.1974	495.37	0.37791	-3.1684	0.0015328	0.019537
g8027	-1.1982	66.529	0.38137	-3.1418	0.0016793	0.020638
g14567	-1.1984	481.27	0.32631	-3.6727	0.00024005	0.0071208
g12713	-1.2015	62.16	0.39038	-3.0777	0.0020862	0.023289
g17931	-1.2021	720.97	0.39943	-3.0095	0.0026165	0.026456
g12323	-1.2031	760.55	0.37467	-3.2112	0.0013217	0.018019
g12977	-1.2033	66.933	0.39253	-3.0655	0.0021729	0.023751
g39584	-1.2033	39.754	0.42878	-2.8063	0.0050114	0.038508
g36785	-1.2036	69.667	0.4425	-2.72	0.0065275	0.045125
g37242	-1.2053	54.15	0.32844	-3.6698	0.00024278	0.0071654
g12597	-1.2072	357.38	0.25831	-4.6734	2.9621e-06	0.00049934
g30538	-1.2079	53.311	0.42076	-2.8706	0.0040965	0.034249
g10690	-1.2085	36.632	0.37988	-3.1813	0.0014662	0.01909
g10523	-1.209	78.278	0.35395	-3.4157	0.00063628	0.012139
g20891	-1.211	84.778	0.45445	-2.6647	0.0077062	0.049889
g10097	-1.2123	377.72	0.37247	-3.2548	0.0011346	0.016426
g46245	-1.2125	543.83	0.28942	-4.1893	2.7978e-05	0.0020809
g23759	-1.2127	175.21	0.40279	-3.0108	0.0026057	0.026394
g46955	-1.2145	63.804	0.41128	-2.953	0.0031469	0.029202
g43456	-1.2159	497.1	0.36271	-3.3521	0.00080196	0.01369
g22534	-1.2176	187.85	0.443	-2.7485	0.0059864	0.042846
g3440	-1.2178	207.02	0.39578	-3.0769	0.0020918	0.02332
g30948	-1.2179	40.187	0.39199	-3.107	0.00189	0.021921
g7812	-1.2181	79.85	0.37936	-3.211	0.001323	0.018021
g11035	-1.2183	92.288	0.34683	-3.5127	0.00044356	0.010087
g5831	-1.2185	450.75	0.27947	-4.3602	1.2997e-05	0.0012792
g20828	-1.2188	69.348	0.41677	-2.9244	0.0034517	0.030977
g40333	-1.2203	101.15	0.38198	-3.1948	0.0013993	0.018626
g15286	-1.2204	82.042	0.39901	-3.0586	0.0022236	0.024115
g32243	-1.2205	48.042	0.45374	-2.6899	0.0071468	0.047813
g11069	-1.2224	420.36	0.3658	-3.3417	0.00083255	0.013992
g19274	-1.2225	649.63	0.40985	-2.9827	0.0028576	0.027786
g18709	-1.2227	243.95	0.41176	-2.9694	0.0029834	0.028297
g42962	-1.2228	449.87	0.42135	-2.9021	0.0037069	0.032372
g35850	-1.2233	382.33	0.40066	-3.0531	0.0022646	0.024362
g43771	-1.2234	602.3	0.30642	-3.9924	6.5398e-05	0.0033041
g36193	-1.224	131.61	0.36102	-3.3905	0.00069777	0.012678
g3872	-1.2249	283.4	0.37492	-3.2671	0.0010865	0.016088
g29597	-1.2258	202.58	0.33718	-3.6354	0.00027752	0.0077289
g23060	-1.2258	502.02	0.39325	-3.117	0.0018269	0.021597
g33392	-1.2268	150.09	0.37665	-3.2571	0.0011254	0.016353
g8146	-1.2271	38.219	0.43369	-2.8295	0.0046617	0.037056
g46801	-1.2277	724.38	0.32684	-3.7562	0.00017252	0.0059481
g16698	-1.228	215.72	0.45382	-2.706	0.0068105	0.046495
g36143	-1.2287	624.83	0.30244	-4.0627	4.8507e-05	0.0028206
g37047	-1.2291	93.106	0.3717	-3.3068	0.00094379	0.01496
g32240	-1.2293	32.843	0.4032	-3.0488	0.0022973	0.024528
g33503	-1.2296	832.62	0.42268	-2.9091	0.0036245	0.031931
g11625	-1.2303	377.21	0.37701	-3.2632	0.0011018	0.016178
g19789	-1.2304	194.08	0.42593	-2.8887	0.0038686	0.033132
g7362	-1.2307	46.15	0.37315	-3.298	0.0009736	0.015247
g16964	-1.2312	99.712	0.39875	-3.0877	0.0020174	0.022842
g27010	-1.2313	96.247	0.32004	-3.8473	0.00011943	0.0047856
g17643	-1.2324	129.88	0.31106	-3.9618	7.4402e-05	0.0036109
g9795	-1.233	128.55	0.33331	-3.6993	0.00021616	0.006651
g39714	-1.2333	94.502	0.44332	-2.7819	0.0054049	0.040388
g1006	-1.2337	504.78	0.43358	-2.8454	0.0044359	0.035929
g18551	-1.2339	44.622	0.37655	-3.2769	0.0010494	0.015819
g46330	-1.2355	118.84	0.35685	-3.4622	0.00053571	0.011154
g42088	-1.2361	122.99	0.32491	-3.8044	0.00014217	0.0052472
g7925	-1.2364	225.3	0.41927	-2.949	0.0031875	0.029458
g27096	-1.2367	129.13	0.41708	-2.9651	0.003026	0.028545
g45173	-1.2369	73.687	0.42615	-2.9026	0.0037008	0.03236
g13319	-1.2376	172.94	0.37275	-3.3201	0.0008998	0.014546
g185	-1.2379	138.94	0.35848	-3.4531	0.00055409	0.011406
g25184	-1.2382	85.904	0.44321	-2.7936	0.0052124	0.039516
g45141	-1.2389	309.3	0.27946	-4.4331	9.29e-06	0.0010425
g27147	-1.239	53.503	0.40074	-3.0918	0.0019892	0.022645
g46884	-1.2396	37.875	0.40461	-3.0636	0.002187	0.023844
g30426	-1.2397	68.605	0.38961	-3.1819	0.0014632	0.019079
g16200	-1.2398	304.95	0.39682	-3.1243	0.0017823	0.021322
g46719	-1.2398	1055	0.43488	-2.8509	0.004359	0.035561
g6933	-1.24	101.27	0.23843	-5.2008	1.9848e-07	8.0005e-05
g81	-1.24	159.58	0.30805	-4.0252	5.6937e-05	0.0030714
g16887	-1.2402	44.885	0.35193	-3.5241	0.00042496	0.0097835
g45680	-1.2404	198.73	0.45332	-2.7363	0.0062142	0.043876
g19971	-1.2412	471.57	0.35018	-3.5445	0.00039331	0.0093729
g35637	-1.2416	39.871	0.33195	-3.7405	0.00018369	0.0061515
g10374	-1.2417	453.95	0.24269	-5.1166	3.1115e-07	0.0001091
g9511	-1.2424	278.78	0.3567	-3.4829	0.00049601	0.010657
g21338	-1.2424	104.06	0.36383	-3.4149	0.00063804	0.012139
g5489	-1.2443	233.97	0.30267	-4.111	3.9398e-05	0.0025116
g27305	-1.245	289.54	0.35076	-3.5495	0.00038595	0.0092816
g624	-1.2451	304.86	0.44358	-2.8069	0.0050021	0.038479
g41439	-1.2454	105.18	0.34944	-3.564	0.00036523	0.0089871
g19179	-1.2478	59.906	0.3812	-3.2732	0.0010633	0.015947
g7605	-1.2489	82.605	0.35155	-3.5524	0.00038169	0.0092234
g33599	-1.2503	43.398	0.434	-2.8809	0.0039658	0.033656
g18132	-1.2505	111.76	0.44246	-2.8263	0.0047084	0.037292
g17705	-1.2508	73.043	0.35044	-3.5692	0.00035805	0.0089165
g24873	-1.2509	41.712	0.42615	-2.9355	0.0033306	0.030295
g10192	-1.2515	199.01	0.46699	-2.68	0.0073612	0.048546
g30171	-1.2516	34.79	0.467	-2.68	0.0073614	0.048546
g43399	-1.2517	47.973	0.32883	-3.8066	0.0001409	0.0052267
g5832	-1.2534	32.408	0.36547	-3.4296	0.00060438	0.011832
g45313	-1.2541	158.33	0.40013	-3.1342	0.0017234	0.02096
g40018	-1.2542	595.3	0.33592	-3.7337	0.0001887	0.0062084
g45210	-1.2554	373.02	0.38043	-3.2999	0.00096735	0.01519
g8365	-1.2554	23.341	0.4398	-2.8545	0.0043099	0.035291
g10472	-1.2575	269.68	0.32216	-3.9034	9.4852e-05	0.0042029
g34768	-1.258	29.03	0.46213	-2.7222	0.0064851	0.044947
g29516	-1.2581	228.16	0.46408	-2.711	0.0067082	0.046002
g7520	-1.2585	57.447	0.4117	-3.0569	0.0022366	0.024197
g12612	-1.2586	52.034	0.46555	-2.7034	0.0068633	0.046673
g39762	-1.2602	301.45	0.45158	-2.7907	0.0052587	0.039747
g13294	-1.2604	102.26	0.39455	-3.1946	0.0014003	0.018626
g38405	-1.2624	165.81	0.44184	-2.8572	0.0042733	0.035074
g29201	-1.2626	405.1	0.42778	-2.9516	0.0031613	0.02926
g41555	-1.263	662.63	0.36338	-3.4757	0.00050954	0.010796
g34313	-1.2663	502.55	0.4621	-2.7402	0.0061402	0.043564
g36851	-1.2666	57.956	0.44951	-2.8178	0.004836	0.037804
g47964	-1.2666	115.86	0.45747	-2.7688	0.0056264	0.041367
[truncated: 2,697 more rows]

## Sheet: D3Shoot_vs_all
Supplementary Table 9: Differentially expressed genes across various developmental stages
gene	logFC	baseMean	lfcSE	stat	P.Value	adj.P.Val
g4736	6.4142	888.01	1.0901	5.8842	3.9992e-09	5.3932e-06
g37656	5.9332	90.399	1.8027	3.2914	0.00099697	0.041615
g38334	5.7864	393.45	1.6077	3.5992	0.0003192	0.023562
g23642	5.3319	1724.8	1.0321	5.166	2.3915e-07	0.0002541
g19221	5.287	73.233	1.085	4.8726	1.1012e-06	0.00072764
g24186	5.2558	52.612	1.3497	3.894	9.8603e-05	0.013185
g7003	5.2147	180.13	1.1624	4.4863	7.2467e-06	0.0028874
g38328	4.8895	1090.3	1.3279	3.6822	0.00023121	0.020553
g6762	4.815	30.924	1.363	3.5327	0.00041135	0.026859
g29880	4.7648	56.379	1.4645	3.2535	0.0011399	0.043644
g43105	4.6383	46.36	0.74518	6.2244	4.8332e-10	9.9685e-07
g25076	4.3739	19.827	1.3115	3.3352	0.00085252	0.037989
g11240	4.3736	18.133	0.79032	5.534	3.13e-08	3.7844e-05
g11239	4.3646	28.811	0.57442	7.5982	3.0017e-14	2.105e-10
g11241	4.2704	24.967	0.7053	6.0548	1.4057e-09	2.0788e-06
g35091	3.8607	39.515	1.0375	3.721	0.00019843	0.018859
g5282	3.8068	56.175	1.0551	3.608	0.00030855	0.023266
g22936	3.7328	21.692	0.99008	3.7702	0.00016314	0.017075
g37154	3.7199	115.42	0.75552	4.9236	8.4979e-07	0.00060808
g38836	3.6767	12.124	1.1048	3.328	0.00087473	0.038386
g24173	3.4886	5.3638	0.68379	5.1018	3.3637e-07	0.00033698
g11133	3.356	807.78	0.59465	5.6437	1.6643e-08	2.0842e-05
g29492	3.3105	27.818	0.93052	3.5576	0.0003742	0.025576
g34572	3.1593	7.2005	0.82788	3.8162	0.00013554	0.01553
g38837	3.0392	11.483	0.95698	3.1758	0.001494	0.049867
g38464	2.8753	33.915	0.90253	3.1858	0.0014438	0.049148
g16342	2.8667	18.158	0.82872	3.4592	0.00054181	0.030389
g34084	2.7209	6.4218	0.59863	4.5453	5.4868e-06	0.0022633
g1662	2.5995	6.3301	0.68854	3.7753	0.00015982	0.016981
g3628	2.5928	11.313	0.76432	3.3922	0.00069323	0.034332
g31413	2.5266	23.439	0.78289	3.2273	0.0012498	0.045021
g47524	2.4473	102.09	0.68965	3.5487	0.00038716	0.026052
g23359	2.4176	163.54	0.74539	3.2435	0.0011808	0.044329
g9638	2.4064	9.7052	0.5487	4.3857	1.1562e-05	0.0041487
g37576	2.3801	13.786	0.74583	3.1911	0.0014172	0.048955
g19032	2.3379	32.245	0.72042	3.2452	0.0011737	0.044156
g20097	2.3156	6.1104	0.50061	4.6255	3.7372e-06	0.0017471
g24993	2.2524	10.294	0.67409	3.3414	0.00083371	0.037768
g9408	2.2213	42.033	0.52464	4.2339	2.2963e-05	0.0061735
g10651	2.1988	24.594	0.67422	3.2612	0.0011092	0.043096
g14321	2.1078	14.325	0.53357	3.9504	7.802e-05	0.012093
g40383	2.0318	100.76	0.6296	3.2271	0.0012506	0.045021
g37735	1.9839	18.868	0.61279	3.2374	0.0012062	0.044566
g48499	1.9743	22.401	0.59822	3.3003	0.00096577	0.040576
g6527	1.9727	14.903	0.60517	3.2597	0.0011154	0.043214
g42219	1.9551	96.402	0.52306	3.7379	0.00018558	0.01807
g44179	1.9202	240.86	0.56062	3.4252	0.00061437	0.032363
g14913	1.9187	40.75	0.58737	3.2666	0.0010884	0.04291
g12973	1.9082	315.62	0.55074	3.4647	0.00053075	0.030337
g32733	1.8752	38.218	0.58899	3.1838	0.0014535	0.049241
g27232	1.8446	5.9238	0.5174	3.5651	0.00036377	0.025358
g29345	1.831	10.925	0.54219	3.3771	0.00073243	0.035069
g3767	1.7657	11.419	0.51695	3.4156	0.00063651	0.033015
g43157	1.7635	34.619	0.52427	3.3638	0.00076884	0.035992
g19341	1.7528	107.44	0.37702	4.649	3.3349e-06	0.0016241
g418	1.7442	11.08	0.52355	3.3314	0.00086419	0.038165
g21537	1.731	14.281	0.50699	3.4142	0.0006396	0.033077
g5385	1.672	134.51	0.39067	4.2798	1.871e-05	0.0055643
g15526	1.6233	30.899	0.46593	3.4841	0.00049377	0.029049
g31576	1.6066	36.236	0.5002	3.2119	0.0013188	0.046519
g43612	1.5843	20.592	0.41692	3.8001	0.00014463	0.01615
g9079	1.5775	15.097	0.49638	3.1781	0.0014827	0.049796
g24797	1.5614	242.64	0.4677	3.3385	0.00084225	0.037861
g9780	1.5602	42.069	0.40961	3.809	0.00013955	0.015825
g6116	1.5533	10.002	0.33057	4.699	2.615e-06	0.0013685
g43613	1.5466	59.993	0.39669	3.8988	9.6671e-05	0.013185
g36858	1.5465	41.245	0.45603	3.3913	0.00069567	0.034332
g12189	1.5306	33.769	0.40516	3.7778	0.00015821	0.016981
g33163	1.5216	264.33	0.41719	3.6473	0.00026497	0.021556
g9390	1.5164	16.647	0.41339	3.6682	0.0002443	0.021025
g23852	1.5164	21.07	0.47748	3.176	0.0014935	0.049867
g4486	1.4948	49.489	0.45119	3.313	0.00092295	0.039614
g40584	1.4903	37.212	0.42437	3.5119	0.00044491	0.027558
g3758	1.4701	7.1113	0.43095	3.4112	0.00064684	0.033293
g10623	1.4646	14.251	0.3938	3.7192	0.00019985	0.018888
g23005	1.4596	14.633	0.44108	3.309	0.00093619	0.039772
g31917	1.4189	196.81	0.33807	4.1972	2.7021e-05	0.0066249
g19340	1.4188	315.26	0.36931	3.8417	0.00012218	0.014721
g36199	1.4151	12.941	0.42559	3.325	0.00088426	0.038659
g44131	1.3947	98.815	0.39163	3.5612	0.00036916	0.025561
g7748	1.3911	736.52	0.39843	3.4914	0.00048042	0.028621
g28986	1.3902	15.868	0.42443	3.2755	0.0010547	0.042736
g3674	1.3822	10.214	0.42768	3.2317	0.0012305	0.044896
g36115	1.366	64.832	0.41631	3.2812	0.0010336	0.042438
g36114	1.3409	423.7	0.40181	3.3372	0.00084632	0.037899
g426	1.3293	16.576	0.40416	3.289	0.0010054	0.041816
g25562	1.3068	192.7	0.35849	3.6453	0.00026706	0.021625
g21127	1.3067	86.727	0.38474	3.3962	0.00068323	0.034077
g21536	1.2504	57.571	0.34119	3.6648	0.00024757	0.021025
g32732	1.2321	56.321	0.33465	3.6819	0.00023154	0.020553
g10360	1.2315	40.322	0.38063	3.2356	0.001214	0.044693
g2898	1.1954	38.922	0.35561	3.3616	0.00077501	0.036232
g12125	1.1752	236.39	0.29697	3.9572	7.5838e-05	0.011963
g43848	1.1594	771.39	0.31582	3.671	0.00024159	0.021025
g30041	1.1556	154.54	0.35795	3.2283	0.0012452	0.045021
g7210	1.1475	164.69	0.35881	3.1981	0.0013835	0.048125
g46265	1.1384	58.897	0.31957	3.5624	0.0003675	0.025561
g7906	1.1025	73.203	0.34262	3.2179	0.0012915	0.046022
g29000	1.0851	22.514	0.29701	3.6535	0.00025869	0.02129
g14636	1.0803	124.99	0.27781	3.8886	0.00010084	0.013293
g36878	1.0207	237.14	0.2937	3.4753	0.00051032	0.029674
g30831	1.0185	15.162	0.29461	3.4571	0.00054597	0.030389
g18642	-1.0011	236.4	0.30198	-3.3151	0.00091602	0.039506
g45141	-1.0021	309.3	0.29316	-3.4183	0.00063019	0.032833
g38482	-1.0038	334.1	0.25122	-3.9958	6.4474e-05	0.010868
g19945	-1.0101	431.11	0.27486	-3.6752	0.00023769	0.02094
g25034	-1.015	606.91	0.22057	-4.6017	4.1909e-06	0.0018839
g22843	-1.0186	155.51	0.3086	-3.3007	0.00096429	0.040576
g36273	-1.024	118.52	0.23998	-4.267	1.9814e-05	0.0056655
g44853	-1.0304	347.63	0.29056	-3.5463	0.00039064	0.026089
g46901	-1.0333	276.61	0.25773	-4.0093	6.0911e-05	0.010521
g2069	-1.0372	65.691	0.32386	-3.2025	0.0013624	0.047627
g33227	-1.0384	82.475	0.30729	-3.3793	0.00072668	0.034952
g5489	-1.0421	233.97	0.31239	-3.3358	0.00085051	0.037989
g34626	-1.0493	247.49	0.30425	-3.4486	0.00056351	0.030633
g5600	-1.0533	282.06	0.26551	-3.9671	7.2742e-05	0.0117
g42995	-1.0606	335.44	0.27245	-3.8927	9.9117e-05	0.013185
g42081	-1.0617	176.48	0.28992	-3.6621	0.00025014	0.021097
g38346	-1.064	242.75	0.31798	-3.3461	0.00081944	0.037473
g45360	-1.0647	134.3	0.3057	-3.4828	0.00049626	0.029097
g46070	-1.0679	216.15	0.31146	-3.4286	0.00060667	0.032243
g7674	-1.0747	74.655	0.3384	-3.1758	0.001494	0.049867
g42440	-1.0798	81.499	0.33139	-3.2584	0.0011204	0.043293
g8116	-1.0816	73.887	0.30028	-3.602	0.00031575	0.023406
g35310	-1.0875	289.46	0.31469	-3.4556	0.00054902	0.030435
g668	-1.0984	103.27	0.2725	-4.0307	5.5608e-05	0.0097906
g38058	-1.1109	242.94	0.33931	-3.2741	0.00106	0.042736
g47393	-1.1158	127.05	0.33311	-3.3497	0.00080886	0.037158
g18799	-1.1162	45.382	0.34466	-3.2385	0.0012015	0.044559
g34649	-1.1217	125.08	0.32471	-3.4545	0.00055125	0.030435
g10744	-1.1217	118.36	0.34616	-3.2405	0.0011931	0.044505
g17169	-1.1332	245.12	0.33782	-3.3544	0.00079548	0.036894
g43399	-1.1382	47.973	0.32177	-3.5371	0.00040448	0.026658
g12762	-1.1428	172.42	0.34771	-3.2866	0.001014	0.0419
g5495	-1.1441	54.3	0.34552	-3.3114	0.00092843	0.039745
g7140	-1.1463	50.429	0.33941	-3.3773	0.00073197	0.035069
g4541	-1.1534	207.34	0.35371	-3.2608	0.0011111	0.043096
g32814	-1.1551	85.81	0.32062	-3.6027	0.00031492	0.023395
g4996	-1.1637	120.6	0.3655	-3.184	0.0014528	0.049241
g7497	-1.1839	118.68	0.36284	-3.2629	0.0011029	0.043074
g10481	-1.1971	39.646	0.36684	-3.2632	0.0011016	0.043074
g7651	-1.1973	545.95	0.37718	-3.1745	0.0015009	0.049881
g3453	-1.202	56.117	0.36408	-3.3015	0.00096157	0.040523
g5831	-1.2022	450.75	0.2798	-4.2966	1.7347e-05	0.005289
g15877	-1.2078	202.07	0.32544	-3.7112	0.00020631	0.019188
g32623	-1.208	85.659	0.32743	-3.6893	0.0002249	0.020436
g7169	-1.2093	135.07	0.37471	-3.2273	0.0012495	0.045021
g36751	-1.2095	98.761	0.36415	-3.3214	0.00089581	0.038873
g20900	-1.2108	54.608	0.36031	-3.3604	0.00077818	0.036332
g30646	-1.2143	272.35	0.31909	-3.8057	0.00014142	0.015926
g42299	-1.2149	117.41	0.37429	-3.246	0.0011705	0.044129
g42968	-1.225	96.588	0.3756	-3.2615	0.0011081	0.043096
g8745	-1.2256	150.75	0.3371	-3.6358	0.00027714	0.021928
g35268	-1.2287	78.62	0.34857	-3.5249	0.00042358	0.027191
g19324	-1.2444	83.953	0.33319	-3.7347	0.00018792	0.018202
g23749	-1.2487	114.95	0.37579	-3.3229	0.00089093	0.038863
g6787	-1.2515	206.77	0.27233	-4.5956	4.3159e-06	0.0019155
g48568	-1.2533	377.99	0.29729	-4.2157	2.4898e-05	0.0064666
g40559	-1.2624	110.45	0.30584	-4.1276	3.6659e-05	0.007831
g4017	-1.2637	113.78	0.29648	-4.2625	2.0219e-05	0.0056714
g19742	-1.2668	68.742	0.38523	-3.2884	0.0010077	0.041816
g25003	-1.2701	177.81	0.38426	-3.3053	0.00094864	0.040123
g15606	-1.2726	53.801	0.39182	-3.2479	0.0011626	0.044051
g27151	-1.2769	75.938	0.38954	-3.278	0.0010453	0.042699
g9795	-1.2803	128.55	0.32899	-3.8916	9.9605e-05	0.013185
g21251	-1.2874	202.16	0.358	-3.5963	0.00032283	0.023582
g1160	-1.2899	1217.9	0.37694	-3.4221	0.00062133	0.032565
g8620	-1.2899	108.03	0.40524	-3.1831	0.0014571	0.049267
g16754	-1.2903	62.197	0.39262	-3.2865	0.0010145	0.0419
g43566	-1.2927	633.11	0.34268	-3.7724	0.0001617	0.01704
g15582	-1.2955	298.49	0.35341	-3.6657	0.00024668	0.021025
g8432	-1.2977	150.87	0.33152	-3.9144	9.0632e-05	0.012896
g18203	-1.2979	211.28	0.3629	-3.5764	0.00034837	0.024663
g2667	-1.302	416.44	0.39566	-3.2906	0.00099976	0.041682
g12967	-1.3029	185.28	0.37784	-3.4482	0.00056438	0.030633
g21338	-1.3053	104.06	0.35921	-3.6339	0.00027915	0.021935
g2134	-1.3095	227.14	0.35645	-3.6736	0.00023918	0.020947
g13593	-1.3193	134.28	0.34731	-3.7987	0.00014547	0.016192
g18722	-1.3195	260.17	0.40256	-3.2778	0.0010461	0.042699
g38879	-1.3196	70.54	0.3633	-3.6323	0.00028089	0.021935
g19057	-1.3198	155.25	0.39964	-3.3026	0.00095809	0.040425
g5942	-1.3238	107.54	0.30915	-4.2821	1.8516e-05	0.0055643
g28251	-1.328	72.331	0.41721	-3.1831	0.0014568	0.049267
g32399	-1.329	115.42	0.38856	-3.4203	0.00062554	0.032663
g8252	-1.3295	64.266	0.38103	-3.4891	0.00048462	0.028654
g7605	-1.3309	82.605	0.346	-3.8466	0.00011978	0.014634
g13318	-1.3309	158.61	0.37894	-3.5122	0.00044437	0.027558
g35292	-1.3334	35.313	0.35882	-3.7162	0.00020226	0.018938
g17168	-1.3355	230.57	0.34026	-3.925	8.6738e-05	0.012725
g44633	-1.339	212.08	0.33903	-3.9496	7.8289e-05	0.012093
g40018	-1.343	595.3	0.3299	-4.071	4.6819e-05	0.0090015
g19931	-1.3508	73.158	0.31744	-4.2552	2.0883e-05	0.0058113
g40280	-1.3551	94.684	0.39095	-3.4663	0.00052766	0.030231
g39610	-1.3569	121.8	0.41521	-3.268	0.0010831	0.042833
g43783	-1.3596	37.504	0.38479	-3.5334	0.00041021	0.02684
g34342	-1.3665	139.39	0.39522	-3.4575	0.00054524	0.030389
g46028	-1.3674	36.281	0.39479	-3.4637	0.00053281	0.030337
g17889	-1.3785	45.915	0.39975	-3.4484	0.00056401	0.030633
g6898	-1.3807	58.006	0.37471	-3.6847	0.00022893	0.020553
g16410	-1.3813	381.28	0.37328	-3.7004	0.00021522	0.019859
g11019	-1.3837	106.67	0.34847	-3.9709	7.1616e-05	0.011622
g34115	-1.385	43.464	0.40866	-3.3892	0.00070096	0.034332
g9971	-1.3866	113.84	0.42514	-3.2616	0.0011078	0.043096
g22359	-1.3882	100.1	0.34851	-3.9832	6.7995e-05	0.011299
g16263	-1.3884	590.56	0.33157	-4.1874	2.8214e-05	0.0067758
g45313	-1.3896	158.33	0.39329	-3.5334	0.00041029	0.02684
g15607	-1.3916	377.65	0.36964	-3.7648	0.00016672	0.017243
g48617	-1.3986	146.86	0.36607	-3.8206	0.00013313	0.015508
g10149	-1.3989	59.647	0.36868	-3.7943	0.00014808	0.016241
g34448	-1.4117	151.27	0.43751	-3.2267	0.0012521	0.045028
g30232	-1.4125	70.97	0.42073	-3.3572	0.00078748	0.03662
g20955	-1.4137	243.11	0.41617	-3.3968	0.00068183	0.034056
g18709	-1.4139	243.95	0.40252	-3.5127	0.00044364	0.027558
g33987	-1.4143	190.35	0.40969	-3.452	0.00055637	0.030463
g1701	-1.419	165.12	0.38278	-3.7072	0.00020954	0.019437
g31103	-1.4206	292.13	0.32703	-4.344	1.3993e-05	0.0045853
g36017	-1.4246	38.123	0.37249	-3.8245	0.00013102	0.015364
g40551	-1.4284	28.487	0.44881	-3.1827	0.0014593	0.049271
g43567	-1.4289	38.084	0.43888	-3.2558	0.0011308	0.043438
g18896	-1.4331	141.27	0.42753	-3.352	0.00080223	0.03706
g9365	-1.4409	59.962	0.3852	-3.7407	0.00018354	0.018027
g28252	-1.4414	23.199	0.41692	-3.4573	0.00054556	0.030389
g42088	-1.4463	122.99	0.31295	-4.6217	3.8066e-06	0.0017562
g10940	-1.4467	97.854	0.36194	-3.9972	6.4108e-05	0.010868
g25720	-1.4474	76.773	0.45062	-3.2121	0.0013179	0.046519
g2732	-1.4495	50.672	0.4532	-3.1984	0.001382	0.048122
g11792	-1.4604	80.694	0.45997	-3.1751	0.0014981	0.049867
g3063	-1.4631	137.94	0.43744	-3.3446	0.00082399	0.037473
g6984	-1.4669	406.37	0.37614	-3.8999	9.6221e-05	0.013179
g47900	-1.4728	183.89	0.44975	-3.2748	0.0010573	0.042736
g27256	-1.4768	141.61	0.37497	-3.9386	8.1961e-05	0.012281
g39184	-1.477	63.016	0.37646	-3.9235	8.7267e-05	0.012749
g5257	-1.4773	60.6	0.43528	-3.394	0.00068876	0.034207
g29423	-1.4801	46.369	0.40238	-3.6783	0.00023479	0.020736
g38386	-1.4826	101.85	0.46485	-3.1895	0.0014254	0.049032
g43463	-1.4918	162.7	0.41379	-3.6052	0.00031188	0.023267
g26167	-1.4931	152.93	0.44641	-3.3447	0.00082371	0.037473
g16224	-1.4933	94.174	0.45898	-3.2534	0.0011402	0.043644
g34135	-1.4994	50.091	0.47158	-3.1796	0.0014746	0.04962
g38577	-1.5005	295.11	0.44591	-3.3651	0.00076514	0.035867
g43310	-1.5025	156.96	0.36436	-4.1236	3.7298e-05	0.007831
g217	-1.5033	32.679	0.45975	-3.2698	0.0010762	0.042833
g30230	-1.5046	169.46	0.39021	-3.8559	0.00011531	0.014359
g43356	-1.5115	48.826	0.44443	-3.401	0.00067144	0.033729
g386	-1.5179	291.59	0.39485	-3.8441	0.00012098	0.014668
g44224	-1.5283	234.02	0.36988	-4.1318	3.599e-05	0.0077896
g23817	-1.5325	569.12	0.3883	-3.9467	7.9239e-05	0.012133
g7973	-1.5345	80.037	0.47012	-3.264	0.0010987	0.043074
g36210	-1.5354	94.453	0.455	-3.3744	0.00073973	0.035188
g10765	-1.5377	178.36	0.46052	-3.339	0.00084094	0.037851
g4605	-1.538	179.19	0.36536	-4.2096	2.5584e-05	0.0065502
g4637	-1.538	81.342	0.36622	-4.1996	2.6736e-05	0.0066146
g23493	-1.5532	38.353	0.44034	-3.5272	0.00042003	0.027073
g14996	-1.5693	320.03	0.37192	-4.2194	2.4495e-05	0.0064577
g5693	-1.5695	81.479	0.40835	-3.8434	0.00012132	0.014668
g1372	-1.5729	107.66	0.44652	-3.5227	0.00042723	0.02725
g4464	-1.5733	28.668	0.45325	-3.4712	0.00051815	0.029935
g3751	-1.5747	17.665	0.49562	-3.1772	0.0014869	0.049843
g42708	-1.5754	93.202	0.46167	-3.4123	0.00064415	0.033214
g36876	-1.5755	261.8	0.45125	-3.4914	0.00048053	0.028621
g32178	-1.5762	109.63	0.37443	-4.2095	2.5593e-05	0.0065502
g43389	-1.5793	1606.4	0.49543	-3.1878	0.0014334	0.049032
g2146	-1.5799	54.522	0.45184	-3.4967	0.00047105	0.028487
g40572	-1.5837	58.984	0.46582	-3.3998	0.00067445	0.033832
g20252	-1.5968	103.69	0.44059	-3.6242	0.00028983	0.022286
g1503	-1.5981	39.435	0.49822	-3.2075	0.0013389	0.046945
g46848	-1.6018	920.42	0.4889	-3.2763	0.001052	0.042736
g37027	-1.6117	291.79	0.47322	-3.4058	0.00065962	0.033704
g33950	-1.6147	41.466	0.44318	-3.6433	0.00026914	0.021635
g4751	-1.624	238.36	0.40018	-4.0581	4.9466e-05	0.0090419
g40687	-1.624	36.892	0.46177	-3.5169	0.00043659	0.02741
g20455	-1.6303	146.01	0.41761	-3.9037	9.4715e-05	0.013144
g4760	-1.6307	161.77	0.43412	-3.7563	0.00017248	0.017478
g24689	-1.6417	135.69	0.44992	-3.6489	0.00026333	0.021472
g43936	-1.6441	151.57	0.5103	-3.2218	0.0012739	0.045717
g4215	-1.646	188.24	0.37536	-4.3851	1.1595e-05	0.0041487
g10198	-1.6466	51.678	0.4968	-3.3145	0.00091818	0.039551
g41312	-1.6517	43.95	0.52048	-3.1734	0.0015067	0.049882
g22805	-1.6605	219.09	0.46245	-3.5906	0.00032994	0.023883
g29118	-1.6644	74.275	0.50959	-3.2661	0.0010905	0.042915
g33903	-1.6654	87.417	0.49829	-3.3422	0.00083107	0.037697
g3699	-1.6662	87.473	0.51391	-3.2422	0.0011862	0.044398
g19323	-1.6665	55.345	0.39363	-4.2337	2.299e-05	0.0061735
g29125	-1.6727	17.87	0.48177	-3.4721	0.00051645	0.029931
g40372	-1.6757	226.21	0.4765	-3.5167	0.00043692	0.02741
g19432	-1.6778	65.979	0.51364	-3.2664	0.0010891	0.04291
g5123	-1.6851	244.28	0.45907	-3.6708	0.0002418	0.021025
g38874	-1.6865	232.66	0.44066	-3.8272	0.00012963	0.015303
g19528	-1.6915	48.808	0.43214	-3.9143	9.0648e-05	0.012896
g21450	-1.6998	66.082	0.43453	-3.9117	9.1646e-05	0.012896
g29117	-1.7042	414.46	0.41991	-4.0585	4.938e-05	0.0090419
g32974	-1.7059	276.85	0.51745	-3.2968	0.00097801	0.04097
g2906	-1.7096	54.706	0.48067	-3.5566	0.00037567	0.025577
g45612	-1.7131	43.266	0.51355	-3.3358	0.00085042	0.037989
g10794	-1.7164	27.848	0.48795	-3.5176	0.0004354	0.02741
g27278	-1.7186	228.03	0.48542	-3.5404	0.00039952	0.026381
g37343	-1.7189	166.84	0.46207	-3.72	0.00019925	0.018881
g23711	-1.7261	124.83	0.47139	-3.6618	0.00025047	0.021097
g36480	-1.7322	21.33	0.52502	-3.2994	0.00096908	0.040645
g47467	-1.7328	109.49	0.40168	-4.3138	1.6045e-05	0.0050231
g34793	-1.7333	95.954	0.52308	-3.3137	0.00092071	0.039611
g22662	-1.7368	838.89	0.49501	-3.5086	0.00045045	0.027757
g32485	-1.7398	46.979	0.42091	-4.1333	3.5758e-05	0.0077874
g47127	-1.7412	113.91	0.50445	-3.4518	0.00055691	0.030463
g20091	-1.7415	108.55	0.35629	-4.8879	1.0191e-06	0.00068717
g12052	-1.7427	207.48	0.53411	-3.2628	0.001103	0.043074
g2842	-1.7444	263.02	0.47861	-3.6447	0.00026767	0.021625
g27036	-1.7446	241.62	0.45674	-3.8196	0.00013366	0.015518
g44546	-1.7476	405.18	0.50093	-3.4887	0.00048543	0.028654
g38613	-1.7481	134.43	0.52796	-3.311	0.0009295	0.039745
g15563	-1.7531	45.693	0.42338	-4.1407	3.4625e-05	0.0075877
g23080	-1.7634	433.88	0.52742	-3.3434	0.00082767	0.037592
g8066	-1.7661	175.59	0.47737	-3.6998	0.0002158	0.01986
g4748	-1.7667	201.31	0.48338	-3.6548	0.0002574	0.021275
g25253	-1.7673	59.932	0.425	-4.1583	3.2063e-05	0.007361
g40287	-1.7686	28.788	0.55174	-3.2055	0.0013484	0.047232
g36259	-1.7747	44.4	0.4367	-4.064	4.8248e-05	0.0090419
g8388	-1.7747	20.389	0.55886	-3.1756	0.0014954	0.049867
g18891	-1.776	51.617	0.55985	-3.1723	0.0015125	0.049984
g40556	-1.7761	51.694	0.46122	-3.8508	0.00011773	0.014437
g13469	-1.7769	448.39	0.5278	-3.3666	0.00076095	0.035751
g40325	-1.7774	46.095	0.46384	-3.8319	0.00012716	0.015165
g2020	-1.7783	91.506	0.45802	-3.8825	0.0001034	0.01352
g33309	-1.7788	139.28	0.44907	-3.961	7.4641e-05	0.01195
g15266	-1.781	44.749	0.49029	-3.6325	0.00028074	0.021935
g36785	-1.7866	69.667	0.43124	-4.1429	3.4295e-05	0.0075877
g30844	-1.7867	214.64	0.55114	-3.2418	0.0011877	0.044398
g46156	-1.7913	65.532	0.41164	-4.3517	1.3507e-05	0.0044677
g35594	-1.8035	357.98	0.45256	-3.9851	6.7444e-05	0.011261
g47468	-1.8042	24.454	0.56587	-3.1884	0.0014307	0.049032
g40765	-1.815	58.171	0.43576	-4.1652	3.1109e-05	0.0072719
g17235	-1.8221	60.273	0.56328	-3.2349	0.0012169	0.044693
g42070	-1.8234	136.36	0.5099	-3.576	0.00034888	0.024663
g44740	-1.8291	50.311	0.51014	-3.5855	0.00033647	0.024126
g5686	-1.8297	26.43	0.53368	-3.4285	0.00060692	0.032243
g42069	-1.8326	395.62	0.50465	-3.6313	0.00028197	0.021968
g44560	-1.8338	78.454	0.49227	-3.7252	0.00019516	0.018645
g45753	-1.8379	59.248	0.5487	-3.3495	0.00080964	0.037158
g40686	-1.8391	63.088	0.46943	-3.9177	8.938e-05	0.012896
g3039	-1.8464	26.966	0.57893	-3.1894	0.0014256	0.049032
g13878	-1.8475	751.19	0.5282	-3.4977	0.00046935	0.028487
g32312	-1.8487	177.74	0.53567	-3.4513	0.00055788	0.030469
g48728	-1.8497	442.23	0.48106	-3.845	0.00012056	0.014668
g46706	-1.8578	23.367	0.49777	-3.7324	0.00018969	0.018301
g45568	-1.8596	41.643	0.49424	-3.7625	0.00016823	0.017349
g23230	-1.8697	55.089	0.57204	-3.2684	0.0010814	0.042833
g6821	-1.8774	141.22	0.48183	-3.8965	9.7605e-05	0.013185
g18800	-1.8855	46.418	0.56366	-3.3451	0.00082248	0.037473
g41173	-1.9075	416.76	0.53272	-3.5808	0.00034261	0.024466
g43117	-1.9098	75.503	0.54229	-3.5218	0.00042858	0.02725
g20336	-1.9124	31.91	0.59117	-3.2349	0.0012168	0.044693
g11547	-1.9179	45.26	0.46481	-4.1262	3.6879e-05	0.007831
g4808	-1.9209	281.48	0.5534	-3.4712	0.00051823	0.029935
g19078	-1.9258	89.156	0.60481	-3.1841	0.0014521	0.049241
g48727	-1.9366	87.733	0.55484	-3.4903	0.00048242	0.028621
g30228	-1.9543	170.89	0.51757	-3.7759	0.00015941	0.016981
g1700	-1.9553	19.315	0.53771	-3.6363	0.00027662	0.021928
g11163	-1.9568	66.183	0.55062	-3.5538	0.00037974	0.025705
g18248	-1.9573	212.96	0.44008	-4.4475	8.6868e-06	0.0032751
g45030	-1.9682	186.74	0.4796	-4.1039	4.0625e-05	0.0081863
g41249	-1.9712	87.764	0.50072	-3.9368	8.2582e-05	0.012322
g37078	-1.976	31.145	0.5939	-3.3271	0.00087749	0.038459
g19850	-1.9985	35.721	0.52675	-3.794	0.00014822	0.016241
g44204	-1.9996	24.108	0.58985	-3.39	0.00069881	0.034332
g6733	-2.0034	15.952	0.61333	-3.2664	0.0010892	0.04291
g25769	-2.0082	125.27	0.48389	-4.1502	3.3219e-05	0.0074665
g2101	-2.0102	18.084	0.5699	-3.5274	0.00041969	0.027073
g32099	-2.0276	352.68	0.58083	-3.4908	0.00048156	0.028621
g30728	-2.0309	96.397	0.62919	-3.2278	0.0012473	0.045021
g36351	-2.0322	131.1	0.57804	-3.5157	0.00043856	0.02741
g13797	-2.0351	55.692	0.63876	-3.1861	0.0014422	0.049141
g37170	-2.0368	189.94	0.60104	-3.3888	0.00070204	0.034332
g10113	-2.0374	40.693	0.63087	-3.2296	0.0012398	0.045008
g3119	-2.041	141.16	0.61845	-3.3002	0.00096629	0.040576
g34369	-2.0443	1040.5	0.486	-4.2065	2.5936e-05	0.0065898
g11067	-2.051	103.7	0.63472	-3.2314	0.001232	0.044905
g14785	-2.0604	62.548	0.6313	-3.2638	0.0010993	0.043074
g12532	-2.0615	198.9	0.61467	-3.3538	0.00079709	0.03692
g29606	-2.0839	146.24	0.6346	-3.2838	0.0010243	0.042204
g3662	-2.0842	62.786	0.58814	-3.5437	0.00039457	0.026153
g41284	-2.0845	154.77	0.49245	-4.2329	2.3065e-05	0.0061735
g16481	-2.0911	33.84	0.61024	-3.4268	0.00061083	0.032336
g31339	-2.0918	57.408	0.58949	-3.5485	0.00038745	0.026052
g39586	-2.095	25.451	0.51423	-4.0741	4.619e-05	0.0090015
g39185	-2.0976	72.697	0.63236	-3.317	0.0009098	0.039335
g42821	-2.1068	185.56	0.6559	-3.2121	0.0013176	0.046519
g39615	-2.1086	51.498	0.62309	-3.3841	0.000714	0.034579
g33660	-2.1144	462.28	0.63417	-3.3341	0.00085563	0.038024
g33491	-2.1201	36.841	0.57986	-3.6562	0.00025596	0.021264
g39867	-2.1262	133.59	0.64968	-3.2726	0.0010655	0.042736
g43647	-2.1395	15.396	0.67331	-3.1776	0.0014851	0.049831
g44901	-2.1439	192.91	0.59667	-3.5931	0.00032676	0.023721
g30209	-2.1498	124.22	0.62625	-3.4329	0.00059721	0.031872
g7321	-2.1511	82.269	0.63134	-3.4072	0.00065644	0.03365
g17354	-2.1533	134.61	0.59603	-3.6127	0.00030299	0.022995
g24071	-2.1534	31.195	0.4978	-4.3258	1.5195e-05	0.0048434
g33160	-2.1537	97.767	0.52889	-4.0721	4.6596e-05	0.0090015
g33951	-2.1572	20.132	0.57608	-3.7445	0.00018073	0.017878
g2172	-2.1628	266.63	0.53435	-4.0475	5.1769e-05	0.0093565
g16965	-2.1634	127.11	0.67432	-3.2082	0.0013356	0.046877
g5549	-2.178	56.353	0.44522	-4.8919	9.9854e-07	0.00068651
g36026	-2.183	418.69	0.45939	-4.752	2.014e-06	0.0011209
g20497	-2.1848	145.61	0.51226	-4.265	1.9994e-05	0.0056655
g8044	-2.1876	104.8	0.5823	-3.7568	0.00017212	0.017478
g45051	-2.1914	585.3	0.62696	-3.4952	0.00047365	0.028487
g241	-2.1936	175.9	0.6349	-3.4551	0.00055014	0.030435
g5256	-2.1983	20.422	0.68312	-3.218	0.0012909	0.046022
g42864	-2.2133	66.871	0.5393	-4.1041	4.0593e-05	0.0081863
g33261	-2.2149	25.697	0.53329	-4.1532	3.2787e-05	0.0074649
g35544	-2.2164	69.978	0.64436	-3.4397	0.00058236	0.031153
g42661	-2.227	242.56	0.66568	-3.3455	0.00082141	0.037473
g17510	-2.2312	141.66	0.63455	-3.5162	0.00043777	0.02741
g16010	-2.2321	777.53	0.66476	-3.3578	0.00078574	0.036588
g19401	-2.2366	18.583	0.59744	-3.7436	0.00018137	0.017878
g31706	-2.2403	27.987	0.68555	-3.2679	0.0010836	0.042833
g25440	-2.2445	37.567	0.58011	-3.8692	0.0001092	0.013873
g19644	-2.2472	11.748	0.694	-3.2381	0.0012035	0.044559
g1335	-2.2537	169.9	0.60075	-3.7515	0.00017579	0.01751
g35904	-2.2583	116.85	0.51084	-4.4208	9.8341e-06	0.0036682
g25789	-2.2604	472.32	0.66965	-3.3756	0.00073668	0.035143
g44900	-2.2691	61.829	0.59446	-3.817	0.00013506	0.01553
g46360	-2.2775	63.006	0.70803	-3.2167	0.0012967	0.046065
g8001	-2.2821	77.023	0.47064	-4.8489	1.2413e-06	0.00075041
g33526	-2.3026	31.956	0.71014	-3.2424	0.0011853	0.044398
g44475	-2.3053	56.723	0.6668	-3.4572	0.00054581	0.030389
g42911	-2.3108	248.66	0.61557	-3.7539	0.00017409	0.017497
g23541	-2.3136	95.968	0.72871	-3.1749	0.001499	0.049867
g44600	-2.3153	27.393	0.58719	-3.9431	8.0447e-05	0.012229
g40632	-2.3229	335.21	0.72667	-3.1966	0.0013906	0.048275
g23486	-2.3286	119.82	0.56543	-4.1183	3.8162e-05	0.0078711
g43461	-2.3288	30.203	0.62672	-3.7158	0.00020254	0.018938
g46371	-2.3342	85.599	0.63337	-3.6853	0.00022846	0.020553
g39081	-2.3393	594.99	0.68747	-3.4028	0.00066711	0.033706
g31286	-2.3463	220.11	0.60198	-3.8976	9.7138e-05	0.013185
g28315	-2.3464	985.71	0.66821	-3.5115	0.00044564	0.027558
g37917	-2.3499	141.62	0.69027	-3.4043	0.00066335	0.033704
g45401	-2.3511	264.73	0.61707	-3.8102	0.00013888	0.01581
g26410	-2.3584	40.976	0.65926	-3.5773	0.00034711	0.024637
g46630	-2.3625	35.953	0.58574	-4.0334	5.4981e-05	0.0097685
g12691	-2.3653	131.12	0.60021	-3.9409	8.119e-05	0.012229
g20147	-2.379	33.756	0.74128	-3.2093	0.0013306	0.046841
g1386	-2.3816	73.283	0.63373	-3.7581	0.00017119	0.017478
g10594	-2.3865	30.845	0.73369	-3.2527	0.001143	0.043657
g27630	-2.389	182.39	0.73089	-3.2687	0.0010805	0.042833
g26054	-2.394	93.555	0.73748	-3.2462	0.0011695	0.044129
g30684	-2.3983	28.952	0.66564	-3.603	0.00031456	0.023395
g7320	-2.4045	256.74	0.66474	-3.6171	0.0002979	0.022707
g12484	-2.4058	55.995	0.72701	-3.3091	0.00093591	0.039772
g16583	-2.4182	132.55	0.74646	-3.2396	0.0011971	0.044511
g24834	-2.435	56.464	0.71848	-3.3891	0.00070113	0.034332
g20588	-2.4464	81.566	0.64089	-3.8172	0.000135	0.01553
g13781	-2.4486	62.528	0.65613	-3.732	0.00018999	0.018301
g48644	-2.4663	71.395	0.75375	-3.2721	0.0010677	0.042736
g35963	-2.4671	242.29	0.63838	-3.8647	0.00011124	0.014031
g47381	-2.4709	38.268	0.741	-3.3345	0.0008545	0.038022
g11066	-2.4709	24.783	0.76509	-3.2295	0.00124	0.045008
g998	-2.4757	19.399	0.72755	-3.4027	0.00066715	0.033706
g11601	-2.4848	55.473	0.74505	-3.3351	0.00085267	0.037989
g38646	-2.4898	14.055	0.73186	-3.402	0.00066895	0.033729
g31742	-2.4956	14.042	0.73684	-3.3868	0.00070711	0.034387
g29821	-2.4994	123.52	0.69965	-3.5724	0.00035379	0.024909
g5621	-2.5025	181.92	0.74943	-3.3392	0.00084018	0.037851
g46044	-2.5112	93.328	0.67151	-3.7396	0.00018433	0.018054
g41250	-2.5156	25.436	0.68645	-3.6646	0.00024773	0.021025
g16251	-2.5195	48.794	0.76896	-3.2765	0.0010511	0.042736
g18207	-2.5203	66.004	0.77742	-3.2419	0.0011873	0.044398
g4910	-2.5251	205.17	0.74555	-3.3869	0.00070694	0.034387
g34792	-2.527	777.87	0.51898	-4.8692	1.1206e-06	0.00072764
g28266	-2.5428	20.487	0.77976	-3.261	0.0011101	0.043096
g28912	-2.5434	31.785	0.78675	-3.2328	0.0012258	0.044816
g43843	-2.5437	34.516	0.77724	-3.2727	0.0010651	0.042736
g6713	-2.5489	20.232	0.79122	-3.2215	0.0012754	0.045725
g4797	-2.5698	20.611	0.75777	-3.3913	0.00069572	0.034332
g15198	-2.5817	32.859	0.72264	-3.5725	0.00035358	0.024909
g29547	-2.5865	122.15	0.76282	-3.3906	0.00069729	0.034332
g44474	-2.5879	392.07	0.67592	-3.8287	0.00012881	0.015265
g43873	-2.5938	759.09	0.784	-3.3085	0.00093806	0.039772
g10954	-2.5971	42.155	0.66868	-3.884	0.00010277	0.013496
g26918	-2.6015	69.444	0.71257	-3.6509	0.00026134	0.02136
g25379	-2.6027	21.05	0.77971	-3.338	0.00084385	0.037884
g34791	-2.603	21.243	0.75634	-3.4416	0.00057832	0.031129
g4524	-2.617	55.062	0.81935	-3.194	0.0014034	0.048575
g38645	-2.6212	147.2	0.64055	-4.0921	4.274e-05	0.0085634
g47043	-2.6221	21.101	0.75757	-3.4611	0.00053792	0.030389
g22820	-2.6231	306.77	0.73775	-3.5555	0.00037726	0.025586
g2028	-2.6411	123.45	0.67814	-3.8947	9.8333e-05	0.013185
g11848	-2.6451	43.599	0.81956	-3.2275	0.0012487	0.045021
g17408	-2.6521	112.42	0.61286	-4.3275	1.5081e-05	0.0048434
g32266	-2.6524	46.617	0.79627	-3.331	0.00086534	0.038165
g38844	-2.6591	43.397	0.73747	-3.6057	0.00031135	0.023267
g37904	-2.6603	66.242	0.70216	-3.7888	0.00015139	0.016485
g21763	-2.6608	28.308	0.78692	-3.3813	0.00072152	0.034799
g17624	-2.6704	15.617	0.80749	-3.307	0.00094298	0.039932
g45966	-2.6727	175.23	0.81559	-3.277	0.0010492	0.042736
g17094	-2.6764	69.472	0.70952	-3.7722	0.00016183	0.01704
g1282	-2.6872	337.67	0.84018	-3.1984	0.0013821	0.048122
g8762	-2.6944	22.521	0.76486	-3.5227	0.00042713	0.02725
g35870	-2.7137	175.27	0.77248	-3.513	0.00044305	0.027558
g42484	-2.7399	13.162	0.8561	-3.2005	0.0013721	0.047918
g43714	-2.7428	112.16	0.79988	-3.429	0.00060574	0.032243
g35413	-2.7507	26.626	0.70863	-3.8817	0.00010372	0.01352
g23099	-2.752	93.981	0.7509	-3.665	0.00024735	0.021025
g29235	-2.7572	159.88	0.55176	-4.9972	5.8163e-07	0.00047427
g42863	-2.7741	37.442	0.64907	-4.274	1.9202e-05	0.0055643
g41755	-2.7746	336.55	0.79607	-3.4853	0.00049159	0.028969
g43159	-2.7756	197.16	0.65359	-4.2467	2.1693e-05	0.0059423
g15886	-2.7796	74.777	0.7404	-3.7541	0.00017395	0.017497
g31083	-2.7802	23.85	0.79826	-3.4828	0.00049614	0.029097
g2760	-2.7877	30.767	0.8629	-3.2306	0.0012352	0.044926
g37371	-2.7927	73.293	0.83781	-3.3333	0.00085814	0.038087
g1220	-2.8208	116.06	0.80217	-3.5164	0.00043737	0.02741
g1238	-2.8348	60.725	0.67901	-4.1748	2.9819e-05	0.0070935
g41515	-2.8589	83.252	0.74188	-3.8535	0.00011642	0.014373
g3840	-2.8594	17.865	0.83889	-3.4086	0.000653	0.033523
g10501	-2.8687	105.56	0.78544	-3.6523	0.00025988	0.02129
g15357	-2.8735	50.515	0.90557	-3.1731	0.001508	0.049882
g38146	-2.8903	135.87	0.736	-3.9271	8.5986e-05	0.012668
g14035	-2.8964	14.63	0.82245	-3.5217	0.00042883	0.02725
g36353	-2.8985	18.351	0.79633	-3.6398	0.00027281	0.021789
g28070	-2.9064	59.423	0.76381	-3.8052	0.00014171	0.015926
g44228	-2.9253	11.234	0.90319	-3.2389	0.0012001	0.044559
g6138	-2.932	26.518	0.88257	-3.3221	0.00089335	0.038863
g2115	-2.9379	64.591	0.58632	-5.0107	5.422e-07	0.00045265
g10956	-2.9504	30.761	0.80582	-3.6613	0.0002509	0.021097
g22517	-2.9586	145.18	0.81373	-3.6358	0.00027712	0.021928
g43817	-2.978	105.19	0.85833	-3.4696	0.00052125	0.03006
g30643	-2.9792	50.554	0.79102	-3.7663	0.00016571	0.017243
g14992	-2.9917	70.381	0.86659	-3.4522	0.00055595	0.030463
g4424	-2.9938	27.89	0.9383	-3.1906	0.0014195	0.04899
g10477	-2.9945	66.371	0.73464	-4.0761	4.5799e-05	0.0090015
g47800	-2.9947	154.66	0.72026	-4.1579	3.212e-05	0.007361
g26288	-3.0059	2024.3	0.76056	-3.9523	7.7412e-05	0.012064
g32338	-3.0061	27.918	0.87148	-3.4494	0.00056183	0.030633
g5475	-3.0144	24.096	0.84649	-3.5611	0.00036931	0.025561
g9376	-3.0163	181.99	0.84142	-3.5848	0.00033734	0.024139
g42138	-3.0232	28.279	0.74072	-4.0814	4.4756e-05	0.0089163
g21755	-3.0289	28.432	0.94405	-3.2084	0.0013348	0.046877
g21360	-3.0372	12.036	0.91488	-3.3198	0.00090081	0.038994
g25821	-3.0383	44.339	0.83178	-3.6528	0.00025937	0.02129
g45160	-3.0383	226.53	0.9152	-3.3198	0.00090073	0.038994
g18134	-3.0563	20.277	0.90761	-3.3674	0.00075877	0.035711
g15887	-3.0564	24.92	0.89497	-3.4151	0.00063752	0.033018
g25368	-3.0661	53.406	0.94864	-3.2321	0.001229	0.044886
g47547	-3.0671	20.612	0.93281	-3.288	0.0010091	0.041822
g45982	-3.074	45.549	0.75701	-4.0607	4.8929e-05	0.0090419
g17774	-3.0812	197.81	0.93122	-3.3088	0.00093694	0.039772
g32327	-3.0963	30.054	0.95183	-3.253	0.001142	0.043657
g47152	-3.1007	12.625	0.93326	-3.3224	0.0008925	0.038863
g14080	-3.1051	17.066	0.95951	-3.2362	0.0012115	0.044668
g12790	-3.1108	47.364	0.95777	-3.2479	0.0011625	0.044051
g35001	-3.1286	276.7	0.96759	-3.2334	0.0012233	0.044772
g12869	-3.1415	370.07	0.86676	-3.6244	0.00028963	0.022286
g12009	-3.1415	17.475	0.90947	-3.4542	0.00055192	0.030435
g8807	-3.1455	119.04	0.85326	-3.6865	0.00022738	0.020548
g40812	-3.1583	549.21	0.64307	-4.9113	9.0496e-07	0.00063461
g36064	-3.1674	48.957	0.85813	-3.6911	0.00022331	0.020391
g11667	-3.185	57.805	0.88734	-3.5893	0.00033154	0.023883
g18219	-3.1884	180.87	0.92503	-3.4468	0.00056727	0.030742
g37100	-3.1909	40.439	0.91717	-3.4791	0.00050309	0.0294
g13375	-3.1939	254.65	0.93831	-3.4039	0.00066435	0.033704
g44857	-3.1974	104.65	0.89857	-3.5584	0.00037313	0.025561
g31052	-3.2085	196.67	0.94836	-3.3832	0.00071639	0.034615
g18819	-3.2233	157.47	0.96086	-3.3546	0.00079473	0.036894
g3853	-3.2245	46.447	0.81499	-3.9564	7.6082e-05	0.011963
g43316	-3.2328	41.712	0.85991	-3.7594	0.00017031	0.017478
g39759	-3.2359	93.454	0.8393	-3.8555	0.00011548	0.014359
g18025	-3.2375	13.944	0.91048	-3.5558	0.00037677	0.025586
g7489	-3.2398	177.79	0.77153	-4.1992	2.6788e-05	0.0066146
g25415	-3.2429	14.132	0.97091	-3.3401	0.00083757	0.037851
g29580	-3.2525	41.764	0.98173	-3.313	0.00092303	0.039614
g18367	-3.2567	23.562	0.95063	-3.4258	0.00061297	0.032363
g714	-3.2964	34.315	1.0028	-3.2873	0.0010114	0.041871
g8716	-3.2973	39.192	1.0276	-3.2089	0.0013325	0.046863
g36251	-3.2996	2237	0.87383	-3.776	0.00015934	0.016981
g38587	-3.3058	39.032	0.96041	-3.4421	0.00057717	0.031129
g46333	-3.3149	44.598	0.68934	-4.8088	1.5181e-06	0.00090216
g34176	-3.3149	391.73	0.86852	-3.8167	0.00013526	0.01553
g1415	-3.323	74.431	0.9063	-3.6666	0.0002458	0.021025
g24000	-3.3242	44.321	0.85845	-3.8723	0.0001078	0.013846
g26749	-3.3258	83.69	1.0393	-3.2001	0.0013738	0.047931
g39502	-3.332	89.539	0.79415	-4.1957	2.7208e-05	0.0066249
g7673	-3.3433	25.514	1.0382	-3.2204	0.0012799	0.045794
g41385	-3.3452	114.06	0.89902	-3.7209	0.00019848	0.018859
g12778	-3.3471	55.574	0.98396	-3.4016	0.00066989	0.033729
g26356	-3.359	192.06	1.0276	-3.2686	0.0010807	0.042833
g31732	-3.3592	75.971	0.91771	-3.6604	0.00025182	0.021124
g1298	-3.3631	49.761	0.92513	-3.6353	0.00027768	0.021928
g5622	-3.386	41.418	1.0035	-3.3741	0.00074064	0.035188
g18787	-3.4074	94.983	1.0245	-3.326	0.00088111	0.03857
g25349	-3.4077	31.841	1.0205	-3.3393	0.00083994	0.037851
g24950	-3.4184	136.58	0.96453	-3.5441	0.00039392	0.026153
g42137	-3.4247	90.184	0.55828	-6.1344	8.5459e-10	1.6109e-06
g17775	-3.4388	63.905	1.0117	-3.3991	0.00067613	0.033848
g28068	-3.4438	16.222	1.0523	-3.2725	0.0010659	0.042736
g25462	-3.4439	69.189	0.78921	-4.3638	1.2784e-05	0.0043876
g7696	-3.447	144.25	0.88108	-3.9122	9.1467e-05	0.012896
g41597	-3.4682	792	0.9233	-3.7563	0.00017244	0.017478
g23104	-3.4722	44.148	0.87453	-3.9703	7.1774e-05	0.011622
g41756	-3.48	66.397	1.0473	-3.3227	0.0008916	0.038863
g29035	-3.484	88.709	0.83074	-4.1939	2.7418e-05	0.0066301
g27863	-3.4963	27.978	0.96818	-3.6112	0.00030482	0.023084
g27879	-3.4983	16.641	1.0007	-3.4957	0.00047288	0.028487
g23832	-3.5036	200.21	0.94015	-3.7266	0.00019408	0.018593
g27064	-3.5112	124.4	1.0808	-3.2488	0.0011588	0.044021
g12791	-3.5123	142.46	0.89661	-3.9173	8.9539e-05	0.012896
g26728	-3.5402	23.032	1.0789	-3.2812	0.0010336	0.042438
g19704	-3.5628	93.367	0.88204	-4.0393	5.3614e-05	0.0096404
g25822	-3.5639	175.58	0.65658	-5.428	5.6992e-08	6.4462e-05
g36549	-3.5727	112.93	1.0919	-3.2721	0.0010677	0.042736
g10497	-3.5962	94.206	1.0137	-3.5477	0.0003886	0.026052
g42513	-3.6057	112.7	1.1338	-3.1803	0.0014711	0.049551
g48695	-3.6153	128.23	1.0125	-3.5707	0.00035603	0.024974
g30158	-3.6163	30.496	1.0247	-3.5293	0.00041665	0.026983
g10957	-3.622	42.256	0.80958	-4.4739	7.6808e-06	0.003026
g25377	-3.6239	30.758	1.0188	-3.5569	0.00037527	0.025577
g10596	-3.6319	37.452	1.0835	-3.3521	0.00080209	0.03706
g30957	-3.6428	105.1	0.98787	-3.6876	0.00022638	0.020511
g26767	-3.6571	105.01	0.72135	-5.0698	3.9828e-07	0.0003675
g38148	-3.6616	56.652	0.83652	-4.3772	1.2024e-05	0.0042159
g16075	-3.6826	235.18	0.98374	-3.7434	0.00018152	0.017878
g34798	-3.6832	31.533	1.0036	-3.6699	0.00024263	0.021025
g2892	-3.6865	108.7	0.86163	-4.2786	1.8811e-05	0.0055643
g23833	-3.7025	57.256	0.94629	-3.9127	9.1285e-05	0.012896
g25026	-3.711	32.286	0.89912	-4.1274	3.6691e-05	0.007831
g15505	-3.721	84.433	0.95948	-3.8781	0.00010527	0.01367
g2758	-3.7296	338.97	0.87458	-4.2645	2.0036e-05	0.0056655
g23550	-3.7348	46.475	1.0751	-3.4739	0.00051294	0.029777
g19530	-3.7479	13.308	1.0949	-3.4232	0.00061894	0.032535
g10143	-3.7491	39.673	1.1803	-3.1763	0.0014915	0.049867
g37877	-3.7502	80.442	0.98839	-3.7943	0.00014808	0.016241
g35541	-3.7577	26.7	0.97039	-3.8724	0.00010776	0.013846
g7461	-3.7582	13.471	1.0916	-3.4429	0.00057548	0.031091
g16568	-3.7667	262.11	0.85952	-4.3823	1.1744e-05	0.0041595
g8895	-3.7757	20.331	1.0888	-3.4676	0.00052515	0.030186
g18339	-3.7822	136.87	0.86809	-4.3569	1.3191e-05	0.0044048
g34001	-3.7935	263.49	0.94988	-3.9937	6.5052e-05	0.010914
g35542	-3.8147	27.7	0.98939	-3.8556	0.00011543	0.014359
g40776	-3.8184	13.763	1.1949	-3.1955	0.0013959	0.048411
g42448	-3.8471	213.38	0.95952	-4.0094	6.0873e-05	0.010521
g31731	-3.8617	35.183	1.1051	-3.4943	0.0004753	0.028488
g9207	-3.863	36.002	1.184	-3.2628	0.0011032	0.043074
g26750	-3.8838	138.06	1.0744	-3.6148	0.00030055	0.022859
g42032	-3.8871	14.696	1.1573	-3.3588	0.00078273	0.036496
g11347	-3.8871	7.6491	1.216	-3.1966	0.0013904	0.048275
g538	-3.8931	22.093	1.0975	-3.5472	0.00038939	0.026056
g38941	-3.8967	29.131	1.0151	-3.8388	0.00012362	0.014844
g36464	-3.9038	14.684	1.2133	-3.2175	0.0012929	0.046024
g29424	-3.9417	703.7	1.1836	-3.3303	0.00086744	0.03821
g5321	-3.9519	224.99	1.0209	-3.8712	0.0001083	0.013859
g45767	-3.9583	22.915	1.2307	-3.2164	0.0012983	0.046074
g42741	-3.9713	31.336	1.1238	-3.5338	0.00040956	0.02684
g4067	-3.9751	86.172	1.1375	-3.4947	0.00047452	0.028488
g28589	-3.9824	395.62	1.0527	-3.783	0.00015496	0.016822
g36452	-3.9893	15.481	1.2397	-3.2179	0.0012911	0.046022
g24693	-4.0077	47.211	1.1027	-3.6344	0.00027866	0.021935
g35205	-4.0149	181.59	1.1157	-3.5986	0.00031994	0.023567
g38772	-4.0167	144.26	1.2305	-3.2642	0.0010978	0.043074
g17830	-4.0241	15.872	1.067	-3.7712	0.00016246	0.017055
g4768	-4.0464	819.25	1.0349	-3.91	9.2314e-05	0.012896
g42268	-4.0542	1143.1	1.1714	-3.4609	0.00053845	0.030389
g14351	-4.0611	222.02	1.0012	-4.0562	4.9874e-05	0.0090609
g7695	-4.0636	16.446	1.2641	-3.2146	0.0013063	0.046288
g11365	-4.0657	57.812	1.1989	-3.391	0.00069632	0.034332
g7067	-4.0871	67.544	0.99193	-4.1204	3.7829e-05	0.0078538
g48616	-4.1106	4.6074	1.2731	-3.2289	0.0012429	0.045019
g14707	-4.1125	253.22	1.2447	-3.3039	0.00095352	0.040281
g10724	-4.1193	59.862	1.2136	-3.3942	0.00068839	0.034207
g11237	-4.1202	42.627	1.2818	-3.2145	0.0013069	0.046288
g35230	-4.1246	76.294	0.88141	-4.6796	2.8749e-06	0.0014824
g4511	-4.1247	456.04	1.1565	-3.5665	0.00036178	0.02532
g42730	-4.1372	52.585	0.98483	-4.2009	2.6582e-05	0.0066146
g41009	-4.1374	17.33	1.1424	-3.6218	0.00029254	0.022396
g6521	-4.1393	420.01	0.95657	-4.3272	1.5099e-05	0.0048434
g26857	-4.1455	138.27	1.2503	-3.3157	0.00091419	0.039476
g48334	-4.1589	43.594	1.0841	-3.8364	0.00012483	0.014938
g8346	-4.1621	218.3	1.1459	-3.6323	0.00028089	0.021935
g44824	-4.1644	185.29	1.2976	-3.2093	0.0013306	0.046841
g5625	-4.1853	81.691	1.0722	-3.9034	9.484e-05	0.013144
g3606	-4.186	117.99	0.98464	-4.2513	2.1258e-05	0.005869
g6716	-4.1883	63.511	1.0624	-3.9424	8.0666e-05	0.012229
g5322	-4.1988	26.826	1.2609	-3.3299	0.00086864	0.038215
g20555	-4.1989	72.242	1.0712	-3.92	8.8557e-05	0.012884
g34875	-4.227	46.506	1.1838	-3.5706	0.00035613	0.024974
g41159	-4.2275	5.0722	1.2907	-3.2754	0.0010549	0.042736
g16569	-4.2308	37.355	1.1627	-3.6387	0.00027397	0.021832
g29097	-4.2341	18.6	1.3341	-3.1739	0.0015043	0.049882
g31187	-4.2461	175.24	1.1098	-3.8259	0.00013028	0.015329
g39844	-4.2551	85.103	1.0935	-3.8914	9.9653e-05	0.013185
g18364	-4.2756	5.1598	1.3174	-3.2454	0.0011727	0.044156
g13552	-4.2766	47.195	1.0539	-4.0579	4.9512e-05	0.0090419
g19331	-4.3061	126.59	1.1434	-3.7661	0.00016579	0.017243
g45169	-4.312	1322.5	0.94669	-4.5548	5.2446e-06	0.0022105
g21936	-4.3221	5.2704	1.2143	-3.5594	0.00037171	0.025561
g48543	-4.3241	297.73	1.28	-3.3782	0.0007297	0.035049
g21935	-4.3325	5.5548	1.3322	-3.2521	0.0011455	0.043703
g8045	-4.3377	5.346	1.2885	-3.3664	0.00076166	0.035751
g8038	-4.3473	10.597	1.3253	-3.2803	0.0010371	0.042529
g13057	-4.3497	337.81	1.3057	-3.3313	0.00086439	0.038165
g37947	-4.3655	396.24	1.016	-4.2968	1.7327e-05	0.005289
g1627	-4.3673	182.35	0.90049	-4.85	1.2349e-06	0.00075041
g17896	-4.3701	141.84	1.2641	-3.4571	0.00054603	0.030389
g36548	-4.3886	31.294	1.3142	-3.3395	0.00083943	0.037851
g48643	-4.3977	5.7613	1.3542	-3.2474	0.0011646	0.044051
g17623	-4.4066	5.6368	1.34	-3.2886	0.001007	0.041816
g11305	-4.4074	5.6569	1.2733	-3.4615	0.00053709	0.030389
g22134	-4.4171	291.39	0.95349	-4.6326	3.6111e-06	0.001711
g47618	-4.4197	5.6932	1.3864	-3.1879	0.001433	0.049032
g3592	-4.4225	5.8203	1.3086	-3.3795	0.00072616	0.034952
g6394	-4.4264	96.168	1.3537	-3.2698	0.0010763	0.042833
g42866	-4.4357	5.8401	1.2666	-3.5019	0.00046187	0.028213
g6103	-4.4407	42.755	1.1834	-3.7526	0.000175	0.01751
g1532	-4.4439	5.8697	1.3939	-3.1881	0.0014321	0.049032
g46414	-4.456	42.755	1.3613	-3.2733	0.0010632	0.042736
g6865	-4.4708	122.63	1.2222	-3.658	0.00025419	0.02122
g23999	-4.4762	5.8448	1.3151	-3.4038	0.00066458	0.033704
g35954	-4.4801	530.45	1.3286	-3.3722	0.00074577	0.035321
g30181	-4.4884	134.2	1.2747	-3.5211	0.00042978	0.02725
g14263	-4.4927	66.353	1.2759	-3.5212	0.00042961	0.02725
g42510	-4.5426	22.998	1.425	-3.1879	0.0014333	0.049032
g42768	-4.5459	306.95	1.3493	-3.369	0.00075442	0.035554
g20087	-4.5496	320.23	1.1763	-3.8679	0.00010978	0.013896
g4977	-4.5912	23.863	1.4002	-3.2789	0.001042	0.042681
g23172	-4.5954	498.05	1.09	-4.2158	2.4888e-05	0.0064666
g13782	-4.607	12.797	1.3301	-3.4636	0.00053297	0.030337
g35229	-4.6093	23.612	1.329	-3.4682	0.00052395	0.030166
g38893	-4.6106	47.198	1.2603	-3.6583	0.00025386	0.02122
g42485	-4.6262	61.711	1.2233	-3.7818	0.00015569	0.016848
g45838	-4.6684	99.065	1.4107	-3.3092	0.00093569	0.039772
g6000	-4.6955	38.773	1.4711	-3.1919	0.0014135	0.048878
g36010	-4.6974	6.975	1.4196	-3.309	0.0009363	0.039772
g11522	-4.7048	90.723	1.1419	-4.1202	3.7855e-05	0.0078538
g36451	-4.7107	13.7	1.3488	-3.4926	0.00047831	0.028619
g9865	-4.7117	231.87	1.2847	-3.6674	0.00024502	0.021025
g44447	-4.7361	91.486	1.3768	-3.4398	0.00058214	0.031153
g18108	-4.7422	7.3188	1.2711	-3.7309	0.00019078	0.018327
g29109	-4.7622	66.955	1.358	-3.5068	0.00045346	0.027894
g20254	-4.7668	93.128	1.2557	-3.7963	0.0001469	0.016241
g26188	-4.7764	335.59	1.3001	-3.6738	0.00023895	0.020947
g43813	-4.7989	228.43	1.0024	-4.7876	1.6882e-06	0.0009704
g3301	-4.799	81.97	0.94878	-5.0581	4.2342e-07	0.00038067
g32223	-4.8181	55.67	1.1682	-4.1244	3.7171e-05	0.007831
g31661	-4.8206	529.58	1.1739	-4.1066	4.0157e-05	0.0081861
g15359	-4.8266	28.212	1.4201	-3.3988	0.0006767	0.033848
g23040	-4.8309	14.95	1.4822	-3.2592	0.0011172	0.043237
g25416	-4.831	7.5617	1.2791	-3.777	0.00015876	0.016981
g46850	-4.8338	227.64	1.06	-4.5601	5.1124e-06	0.0021861
g19852	-4.8601	43.164	1.4055	-3.4579	0.00054442	0.030389
g10773	-4.8603	8.0006	1.4361	-3.3844	0.00071335	0.034579
g32863	-4.8698	7.8416	1.495	-3.2573	0.0011248	0.043293
g12483	-4.877	7.8908	1.4329	-3.4036	0.00066502	0.033704
g12898	-4.892	7.9512	1.363	-3.5892	0.00033172	0.023883
g16163	-4.8973	459.34	1.2969	-3.7762	0.00015922	0.016981
g45145	-4.9057	118.01	1.2274	-3.9967	6.4222e-05	0.010868
g37334	-4.922	250.29	1.343	-3.6649	0.0002474	0.021025
g29666	-4.9229	8.1494	1.475	-3.3376	0.00084491	0.037884
g20591	-4.9369	16.129	1.5342	-3.2179	0.0012915	0.046022
g16164	-4.9696	246.69	1.3298	-3.7373	0.00018604	0.01807
g22544	-4.9994	187.31	1.4648	-3.413	0.00064248	0.033177
g2305	-5.004	62.618	1.3529	-3.6988	0.00021665	0.019886
g26924	-5.0214	172.87	1.304	-3.8508	0.00011776	0.014437
g18742	-5.0282	95.129	1.0157	-4.9506	7.3973e-07	0.00055089
g13121	-5.036	212.97	1.4914	-3.3767	0.00073349	0.035069
g1283	-5.0393	8.8606	1.5562	-3.2382	0.001203	0.044559
g25305	-5.0537	17.435	1.3519	-3.7382	0.00018534	0.01807
g7066	-5.0542	17.432	1.432	-3.5295	0.00041629	0.026983
g18725	-5.0705	8.9765	1.2435	-4.0778	4.5465e-05	0.0090015
g29651	-5.0733	264.59	1.0086	-5.0299	4.9075e-07	0.00043018
g47860	-5.0764	50.513	1.2341	-4.1135	3.8973e-05	0.0079913
g22847	-5.0939	9.1993	1.5636	-3.2577	0.0011232	0.043293
g9353	-5.0954	185.88	1.1809	-4.3148	1.5973e-05	0.0050231
g26342	-5.1006	9.2105	1.522	-3.3513	0.00080435	0.037062
g29055	-5.1106	321.67	1.0198	-5.0116	5.3984e-07	0.00045265
g44825	-5.1287	9.3777	1.4903	-3.4413	0.00057884	0.031129
g13363	-5.1405	9.4972	1.5919	-3.2292	0.0012415	0.045016
g13508	-5.1891	36.394	1.5926	-3.2582	0.0011214	0.043293
g8670	-5.1948	19.227	1.421	-3.6557	0.00025653	0.021264
g13935	-5.1962	236.41	1.2774	-4.0676	4.7494e-05	0.0090015
g19749	-5.1977	9.8804	1.6041	-3.2402	0.0011945	0.044508
g11568	-5.198	9.8641	1.6006	-3.2476	0.0011637	0.044051
g28594	-5.1986	19.364	1.5992	-3.2508	0.0011509	0.043861
g42927	-5.2024	19.375	1.4963	-3.4769	0.00050734	0.029549
g26954	-5.2269	10.076	1.6444	-3.1786	0.0014801	0.049756
g10879	-5.2305	75.368	1.5443	-3.3869	0.00070684	0.034387
g25938	-5.2412	10.15	1.5731	-3.3319	0.00086256	0.038165
g40464	-5.2467	10.296	1.6534	-3.1732	0.0015076	0.049882
g549	-5.2974	10.687	1.6423	-3.2256	0.0012569	0.045154
g43812	-5.2975	10.585	1.6127	-3.2848	0.0010204	0.042094
g16736	-5.3026	20.762	1.4819	-3.5782	0.00034596	0.024605
g40989	-5.3044	10.663	1.5921	-3.3317	0.00086322	0.038165
g37980	-5.3209	287.99	1.4597	-3.6453	0.00026708	0.021625
g1744	-5.3339	21.283	1.6303	-3.2717	0.0010692	0.042745
g24952	-5.3353	60.185	1.5446	-3.4541	0.00055204	0.030435
g3128	-5.3426	569.56	1.3156	-4.061	4.8857e-05	0.0090419
g22124	-5.3495	60.18	1.1542	-4.6348	3.5725e-06	0.001711
g43065	-5.3629	61.353	1.5503	-3.4593	0.00054158	0.030389
g44953	-5.3707	11.126	1.6496	-3.2557	0.0011311	0.043438
g3408	-5.3778	11.189	1.5187	-3.541	0.00039868	0.026375
g45146	-5.3984	22.272	1.6659	-3.2406	0.0011928	0.044505
g48674	-5.432	107.01	1.5447	-3.5166	0.00043706	0.02741
g14129	-5.4422	11.724	1.653	-3.2923	0.00099355	0.041571
g45988	-5.4665	11.908	1.6724	-3.2686	0.0010809	0.042833
g34874	-5.4869	23.629	1.5237	-3.601	0.00031706	0.023453
g5187	-5.4959	66.239	1.6245	-3.3831	0.00071671	0.034615
g42376	-5.5181	134.88	1.4715	-3.7499	0.00017689	0.01757
g2699	-5.5564	24.954	1.6895	-3.2889	0.0010058	0.041816
g29863	-5.5695	24.987	1.5395	-3.6177	0.0002972	0.022703
g43392	-5.5776	12.878	1.459	-3.8229	0.00013187	0.015413
g27394	-5.5897	144.13	1.5395	-3.6308	0.00028256	0.021968
g30524	-5.5971	119.3	1.4094	-3.9712	7.1524e-05	0.011622
g22133	-5.6155	47.156	1.4667	-3.8286	0.00012887	0.015265
g26779	-5.6492	73.667	1.4878	-3.797	0.00014646	0.016241
g23376	-5.6595	73.531	1.603	-3.5305	0.00041474	0.026979
g9756	-5.6633	13.67	1.6773	-3.3765	0.00073413	0.035069
g32365	-5.6844	305.97	1.5692	-3.6224	0.00029185	0.022392
g17986	-5.6955	101.03	1.6047	-3.5492	0.00038643	0.026052
g7068	-5.7042	154.3	1.4644	-3.8952	9.8132e-05	0.013185
g11340	-5.719	27.741	1.5765	-3.6277	0.00028601	0.022138
g27609	-5.7537	14.559	1.7528	-3.2825	0.0010288	0.04234
g48698	-5.7543	238.65	1.3166	-4.3705	1.2394e-05	0.0043027
g12042	-5.7543	14.541	1.596	-3.6054	0.00031164	0.023267
g23934	-5.7711	14.732	1.6861	-3.4228	0.00061984	0.032535
g26875	-5.7733	14.903	1.2979	-4.4481	8.6634e-06	0.0032751
g43952	-5.7746	14.922	1.7857	-3.2339	0.0012212	0.044772
g42377	-5.7814	52.994	1.4671	-3.9406	8.1265e-05	0.012229
g2882	-5.7992	15.025	1.575	-3.682	0.00023138	0.020553
g25393	-5.8002	111.34	1.449	-4.003	6.2552e-05	0.010751
g33659	-5.8097	54.596	1.7214	-3.3749	0.00073834	0.035175
g19359	-5.8098	15.127	1.6619	-3.4959	0.00047245	0.028487
g10670	-5.8124	29.626	1.8047	-3.2206	0.0012792	0.045794
g10168	-5.8384	15.41	1.6233	-3.5967	0.00032226	0.023582
g16731	-5.8489	1189.4	1.6069	-3.64	0.00027268	0.021789
g37422	-5.8619	30.623	1.6244	-3.6086	0.00030787	0.023265
g15524	-5.8822	15.889	1.679	-3.5034	0.00045933	0.028109
g154	-5.8901	58.959	1.7318	-3.4012	0.00067082	0.033729
g17644	-5.907	31.648	1.6923	-3.4905	0.00048207	0.028621
g39077	-5.9088	59.528	1.3733	-4.3026	1.6883e-05	0.0052386
g44355	-5.9096	59.748	1.7066	-3.4628	0.00053452	0.030376
g791	-5.9178	89.023	1.4907	-3.9698	7.1925e-05	0.011622
g226	-5.9187	353.88	1.6466	-3.5946	0.00032488	0.023675
g48373	-5.9277	32.081	1.6953	-3.4966	0.00047116	0.028487
g6801	-5.9322	16.476	1.6831	-3.5246	0.00042414	0.027191
g42169	-5.9618	16.799	1.6308	-3.6558	0.00025642	0.021264
g32015	-5.9689	16.915	1.7623	-3.387	0.00070662	0.034387
g29105	-6.0313	34.467	1.7815	-3.3855	0.00071053	0.034506
g48542	-6.0412	34.713	1.7485	-3.4551	0.00055002	0.030435
g19877	-6.0475	34.858	1.4982	-4.0365	5.4244e-05	0.0097039
g2397	-6.0609	192.19	1.418	-4.2742	1.918e-05	0.0055643
g10404	-6.062	18.02	1.7371	-3.4898	0.00048344	0.028633
g34684	-6.0674	131.62	1.7438	-3.4794	0.00050247	0.0294
g47301	-6.0775	67.138	1.7602	-3.4526	0.00055518	0.030463
g29099	-6.0797	35.654	1.8358	-3.3117	0.00092722	0.039745
g40663	-6.1115	18.682	1.8678	-3.2721	0.0010674	0.042736
g29056	-6.1427	37.214	1.5436	-3.9794	6.9087e-05	0.011426
g31283	-6.1461	140.19	1.462	-4.204	2.6224e-05	0.0066146
g23406	-6.1596	19.298	1.6572	-3.7169	0.00020169	0.018938
g9171	-6.2087	19.975	1.7448	-3.5583	0.00037324	0.025561
g3129	-6.2208	39.292	1.7756	-3.5034	0.00045936	0.028109
g26917	-6.2217	184.23	1.2577	-4.9469	7.5415e-07	0.00055089
g20586	-6.233	20.309	1.4579	-4.2753	1.9088e-05	0.0055643
g9793	-6.283	21.038	1.7883	-3.5134	0.00044235	0.027558
g41409	-6.3231	117.91	1.7577	-3.5973	0.00032148	0.023582
g37426	-6.3415	116.22	1.5278	-4.1508	3.3137e-05	0.0074665
g27464	-6.3422	21.896	1.6654	-3.8083	0.00013991	0.015825
g15364	-6.3828	81.105	2.0012	-3.1894	0.0014256	0.049032
g37423	-6.4015	168.73	1.3522	-4.7341	2.2003e-06	0.0011689
g34015	-6.4048	22.886	1.8074	-3.5437	0.00039454	0.026153
g13212	-6.4106	22.964	1.961	-3.2691	0.0010788	0.042833
g9261	-6.4152	337.37	1.4359	-4.4676	7.9087e-06	0.0030812
g30483	-6.4228	45.236	1.9855	-3.2348	0.0012173	0.044693
g15061	-6.4243	464.2	1.521	-4.2239	2.4012e-05	0.0063782
g4892	-6.4361	23.398	1.7929	-3.5897	0.00033103	0.023883
g17887	-6.4388	170.8	2.0036	-3.2136	0.0013106	0.046371
g44392	-6.4581	46.355	1.8962	-3.4059	0.00065953	0.033704
g29102	-6.4951	24.364	1.6413	-3.9572	7.5837e-05	0.011963
g39503	-6.5065	24.551	1.3957	-4.6617	3.1367e-06	0.0015939
g12779	-6.5091	24.588	1.4922	-4.362	1.2889e-05	0.0043876
g18641	-6.5176	89.592	1.6705	-3.9016	9.5561e-05	0.013179
g23257	-6.5213	48.415	1.8325	-3.5587	0.00037269	0.025561
g27606	-6.5237	24.871	1.8896	-3.4525	0.00055544	0.030463
g35997	-6.53	454.86	1.4034	-4.6529	3.2733e-06	0.0016241
g29104	-6.5425	135.72	1.4404	-4.5421	5.5689e-06	0.0022705
g42314	-6.5564	49.614	1.9161	-3.4217	0.00062234	0.032569
g32422	-6.5602	25.5	1.7884	-3.6682	0.00024423	0.021025
g37918	-6.6697	27.505	1.8306	-3.6434	0.00026905	0.021635
g23475	-6.6752	751.19	1.3058	-5.1119	3.1899e-07	0.00032896
g10383	-6.6912	251.67	2.0607	-3.247	0.0011661	0.04406
g30001	-6.7344	28.808	1.6246	-4.1452	3.3952e-05	0.0075824
g35995	-6.7466	29.023	1.8462	-3.6543	0.00025787	0.021275
g12819	-6.7473	474.7	1.6226	-4.1584	3.2048e-05	0.007361
g46772	-6.7769	29.636	1.7816	-3.8038	0.0001425	0.015963
g1608	-6.778	216.76	1.9338	-3.5051	0.00045649	0.028031
g1094	-6.8121	59.244	1.7464	-3.9006	9.5968e-05	0.013179
g737	-6.8145	30.416	1.9496	-3.4953	0.0004735	0.028487
g11152	-6.8191	30.563	1.8808	-3.6256	0.00028826	0.022263
g42966	-6.8224	334.02	1.4235	-4.7928	1.6445e-06	0.00096099
g16129	-6.8311	675.35	1.8177	-3.7581	0.0001712	0.017478
g15994	-6.8426	60.506	1.9038	-3.5941	0.00032545	0.023675
g8187	-6.8427	31.028	1.858	-3.6829	0.00023062	0.020553
g17303	-6.8585	31.353	1.7008	-4.0326	5.5162e-05	0.0097685
g17646	-6.8633	170.79	1.5075	-4.5527	5.2957e-06	0.0022105
g36850	-6.8733	116.46	1.6888	-4.07	4.7016e-05	0.0090015
g19254	-6.9002	62.968	1.9138	-3.6055	0.0003115	0.023267
g12998	-6.9252	473.89	1.7971	-3.8536	0.0001164	0.014373
g27182	-6.9445	33.308	2.0329	-3.416	0.00063548	0.03301
g48149	-6.9598	372.6	1.47	-4.7346	2.1945e-06	0.0011689
g8194	-6.9829	34.206	1.962	-3.559	0.00037225	0.025561
g2047	-7.0387	69.315	1.9945	-3.529	0.0004171	0.026983
g3693	-7.0468	129.26	2.1793	-3.2336	0.0012225	0.044772
g27973	-7.1131	72.993	2.1893	-3.249	0.0011579	0.044021
g35763	-7.1534	139.12	2.046	-3.4963	0.00047182	0.028487
g26137	-7.2007	39.745	1.5486	-4.6499	3.3207e-06	0.0016241
g47777	-7.2048	39.9	2.0783	-3.4667	0.00052689	0.030231
g44058	-7.2493	41.156	2.045	-3.545	0.00039269	0.026153
g350	-7.3233	156.59	1.5954	-4.5903	4.4259e-06	0.0019398
g21851	-7.3346	157.25	1.4727	-4.9803	6.3499e-07	0.00049477
g9227	-7.3739	44.852	1.9543	-3.7732	0.00016118	0.01704
g43814	-7.3796	45.016	1.6772	-4.3999	1.0831e-05	0.0039974
g12063	-7.4162	46.206	2.2145	-3.349	0.00081118	0.03718
g8409	-7.4766	262.22	1.8054	-4.1412	3.4544e-05	0.0075877
g37370	-7.4963	48.828	2.0408	-3.6732	0.00023956	0.020947
g37145	-7.561	51.072	1.9309	-3.9158	9.0097e-05	0.012896
g29862	-7.5633	1478.8	1.5203	-4.9748	6.532e-07	0.0004979
g27607	-7.5687	100.09	1.9558	-3.8698	0.00010891	0.013873
g34233	-7.5737	100.38	1.5594	-4.8568	1.193e-06	0.00074699
g35762	-7.5807	1770.9	1.5994	-4.7397	2.1407e-06	0.0011689
g14535	-7.6063	102.72	1.679	-4.5302	5.892e-06	0.0023746
g18712	-7.6323	104.57	1.8775	-4.0651	4.8005e-05	0.0090419
g10384	-7.6746	203.62	2.2639	-3.3901	0.00069879	0.034332
g29861	-7.6803	303.11	1.7241	-4.4547	8.4021e-06	0.0032374
g27608	-7.6899	55.859	2.0486	-3.7538	0.00017416	0.017497
g9451	-7.6916	55.892	1.668	-4.6112	4.0041e-06	0.0018233
g15990	-7.7116	56.687	1.7539	-4.3967	1.0989e-05	0.0040137
g29733	-7.7751	213.2	1.5994	-4.8612	1.1668e-06	0.00074381
g25215	-7.7781	217.23	1.9889	-3.9108	9.2e-05	0.012896
g21921	-7.8037	60.423	1.9867	-3.928	8.5649e-05	0.012668
g8060	-7.8278	61.466	2.2914	-3.4162	0.0006351	0.03301
g1604	-7.834	61.723	2.2863	-3.4265	0.00061144	0.032336
g35996	-7.8762	63.546	1.8075	-4.3576	1.3148e-05	0.0044048
g39270	-7.9126	65.192	2.248	-3.5198	0.00043189	0.027334
g6997	-7.9521	67.001	2.2171	-3.5867	0.00033484	0.024058
g18705	-7.9733	67.978	2.0163	-3.9545	7.6708e-05	0.012007
g42778	-8.0308	70.754	2.3595	-3.4035	0.00066518	0.033704
g18786	-8.2004	155.08	2.3218	-3.5319	0.00041257	0.026888
g35994	-8.2637	1054.7	1.5172	-5.4468	5.1284e-08	5.994e-05
g16127	-8.3221	158.29	2.5283	-3.2916	0.00099631	0.041615
g45254	-8.3287	314.5	2.6131	-3.1873	0.0014363	0.049052
g38151	-8.3909	160.24	2.5203	-3.3293	0.00087064	0.038255
g12044	-8.6321	107.32	1.697	-5.0866	3.6461e-07	0.00035306
g29734	-8.6454	108.33	1.8127	-4.7693	1.8485e-06	0.0010454
g8088	-8.6725	201.85	2.5878	-3.3513	0.00080439	0.037062
g16944	-8.6935	112.03	2.5419	-3.4201	0.000626	0.032663
g17413	-8.7206	114.14	2.1651	-4.0278	5.629e-05	0.0098193
g1607	-8.8557	244.22	2.2272	-3.9762	7.0033e-05	0.011529
g10391	-8.9434	486.79	1.7925	-4.9894	6.0572e-07	0.00048269
g42389	-8.962	966.53	2.3889	-3.7515	0.00017576	0.01751
g18711	-8.9821	252.46	2.3179	-3.875	0.00010662	0.013794
g16895	-9.2215	161.52	1.8144	-5.0825	3.7257e-07	0.00035306
g18122	-10.883	510.98	2.0388	-5.3378	9.4064e-08	0.00010307
g30901	-18.195	36.709	3.0617	-5.943	2.7992e-09	3.9259e-06
g18720	-19.674	48.112	3.2503	-6.0529	1.4229e-09	2.0788e-06
g33791	-19.778	51.299	3.1455	-6.2878	3.2202e-10	7.5273e-07
g16208	-20.188	35.552	3.1259	-6.4583	1.0585e-10	2.855e-07
g34165	-20.996	61.389	2.8116	-7.4674	8.1819e-14	4.0983e-10
g37256	-21.02	31.28	3.674	-5.7212	1.0575e-08	1.3733e-05
g33409	-21.081	26.078	3.3175	-6.3544	2.0927e-10	5.2412e-07
g42086	-21.145	27.082	3.4489	-6.1311	8.729e-10	1.6109e-06
g18017	-21.212	28.094	3.5038	-6.0539	1.4136e-09	2.0788e-06
g20503	-21.716	40.29	2.9814	-7.2838	3.2466e-13	1.3334e-09
g39905	-21.717	39.823	3.5829	-6.0615	1.3489e-09	2.0788e-06
g44785	-22.02	49.083	3.3697	-6.5347	6.3748e-11	1.8627e-07
g10939	-22.12	52.834	3.6389	-6.079	1.2096e-09	2.0788e-06
g12080	-22.252	57.876	3.0579	-7.2766	3.4227e-13	1.3334e-09
g29817	-22.483	72.293	3.5856	-6.2706	3.5977e-10	7.8842e-07
g1323	-22.487	75.993	3.0051	-7.4828	7.2756e-14	4.0983e-10
g20930	-22.665	77.146	2.7833	-8.1429	3.8579e-16	4.5089e-12
g21042	-22.75	89.364	2.8581	-7.9596	1.726e-15	1.513e-11
g45570	-22.835	87.721	3.4498	-6.6193	3.6095e-11	1.1506e-07
g13444	-22.953	96.179	3.3445	-6.8628	6.7508e-12	2.367e-08
g2753	-23.335	124.08	2.8315	-8.2414	1.7027e-16	2.985e-12
g31412	-23.408	130.81	2.6869	-8.7118	2.9906e-18	1.0486e-13

## Sheet: D12Shoot_vs_all
Supplementary Table 9: Differentially expressed genes across various developmental stages
gene	logFC	baseMean	lfcSE	stat	P.Value	adj.P.Val
g7003	5.8114	249.72	1.1629	4.9974	5.8112e-07	0.00016861
g36371	5.231	125.47	0.80245	6.5188	7.0884e-11	5.1266e-08
g28549	4.4282	95.131	0.78804	5.6192	1.9182e-08	8.407e-06
g43585	4.3423	36.423	1.2507	3.4719	0.00051677	0.03108
g8442	4.2642	673.6	1.1372	3.7497	0.00017703	0.01485
g28550	4.2362	451.41	0.84064	5.0392	4.6739e-07	0.00014007
g28547	4.1542	14.053	0.7338	5.6612	1.503e-08	6.7566e-06
g8443	4.017	101.31	1.1706	3.4316	0.00060001	0.033913
g14366	3.8734	90.05	0.72732	5.3255	1.0067e-07	3.8367e-05
g31718	3.8656	46.973	0.7893	4.8976	9.7035e-07	0.00026172
g46238	3.8493	6.0393	0.64323	5.9844	2.1721e-09	1.19e-06
g14365	3.8372	39.786	0.75474	5.0841	3.6934e-07	0.00011164
g14367	3.8315	46.706	0.78973	4.8516	1.2246e-06	0.00031805
g13109	3.7902	8.24	1.1066	3.4251	0.00061468	0.034374
g28329	3.7735	21.041	1.0147	3.719	0.0002	0.015942
g42392	3.7572	24.11	0.9061	4.1466	3.375e-05	0.0046406
g45590	3.6769	16.374	1.0284	3.5753	0.00034989	0.023457
g38860	3.6565	31.328	0.62744	5.8277	5.6207e-09	2.6632e-06
g47102	3.6413	61.82	0.81228	4.4828	7.3677e-06	0.0014403
g38859	3.6359	34.217	0.68942	5.2738	1.336e-07	4.8292e-05
g22272	3.5358	168.64	0.68804	5.1389	2.7631e-07	8.7283e-05
g45791	3.4276	1063.4	0.94466	3.6284	0.00028514	0.020488
g22271	3.4115	309.23	0.70841	4.8158	1.4665e-06	0.00037532
g27220	3.3961	5.9267	0.85678	3.9637	7.3784e-05	0.0080847
g46661	3.3349	10.178	0.61859	5.3912	7.0004e-08	2.7893e-05
g28046	3.3343	530.19	0.5983	5.5729	2.5052e-08	1.0457e-05
g4502	3.3119	19.697	0.99118	3.3414	0.00083357	0.041095
g22715	3.282	1403.4	0.98482	3.3326	0.00086044	0.041902
g22640	3.271	5.1306	0.93571	3.4957	0.00047275	0.029213
g26182	3.2581	400.93	0.65634	4.9641	6.9006e-07	0.00019832
g38857	3.2149	47.905	0.53155	6.0482	1.4649e-09	8.4206e-07
g20205	3.214	79.776	0.8112	3.962	7.4314e-05	0.0081174
g47101	3.2002	26.251	0.96746	3.3078	0.00094024	0.04414
g19021	3.1932	48.29	0.91396	3.4938	0.00047626	0.029245
g9349	3.1788	145.21	0.94673	3.3576	0.00078615	0.040091
g6685	3.1698	10.891	0.78749	4.0252	5.6938e-05	0.0068032
g46935	3.1348	16.631	0.73266	4.2787	1.8799e-05	0.0029826
g31057	3.1338	174.01	0.65838	4.7599	1.9368e-06	0.0004749
g42614	3.1208	29.368	0.40061	7.7901	6.6955e-15	1.2356e-11
g42615	3.1154	763.88	0.53425	5.8313	5.4993e-09	2.6414e-06
g10703	3.0787	21.851	0.41708	7.3814	1.5667e-13	2.1128e-10
g25971	3.0359	45.886	0.89366	3.3972	0.00068087	0.036841
g36816	3.0335	39.103	0.47179	6.4298	1.2774e-10	8.7826e-08
g38858	3.0039	76.464	0.73733	4.0741	4.6195e-05	0.0059481
g34985	2.9926	8.9329	0.65046	4.6007	4.2102e-06	0.00093432
g20269	2.9844	51.059	0.77402	3.8557	0.00011538	0.011145
g18942	2.9667	7.0066	0.9108	3.2573	0.0011249	0.048829
g34244	2.9563	42.747	0.66301	4.4589	8.2387e-06	0.0015615
g34079	2.9373	82.341	0.56806	5.1708	2.3304e-07	7.5154e-05
g34078	2.8829	644.31	0.6104	4.723	2.3243e-06	0.0005582
g37147	2.8475	17.305	0.5363	5.3095	1.0996e-07	4.1014e-05
g8732	2.8047	26.56	0.64323	4.3603	1.2986e-05	0.002243
g26487	2.7922	18.34	0.85637	3.2605	0.0011123	0.048689
g29278	2.761	14.626	0.70428	3.9203	8.8422e-05	0.0092957
g26400	2.7508	8102.5	0.8114	3.3902	0.00069837	0.037158
g10212	2.7261	31.743	0.39703	6.866	6.6004e-12	5.9341e-09
g34947	2.7222	96.937	0.72172	3.7719	0.00016201	0.013957
g37675	2.7133	128.9	0.46687	5.8117	6.1843e-09	2.8912e-06
g19855	2.6852	25.47	0.44986	5.969	2.3877e-09	1.2685e-06
g10214	2.6746	38.287	0.32991	8.1071	5.1846e-16	1.2119e-12
g17002	2.6739	78.627	0.7585	3.5253	0.000423	0.027016
g35399	2.6462	21.119	0.76659	3.4519	0.00055662	0.032474
g41032	2.6276	3.7018	0.80678	3.2569	0.0011265	0.048829
g8903	2.5904	7.0198	0.71772	3.6093	0.00030706	0.021457
g34077	2.582	50.048	0.64056	4.0309	5.5564e-05	0.0067402
g33495	2.5814	11.838	0.78258	3.2985	0.00097191	0.045115
g26666	2.53	6.1053	0.56512	4.4768	7.5759e-06	0.0014676
g29779	2.5132	7.7202	0.6744	3.7267	0.00019404	0.015786
g29277	2.5064	39.975	0.59736	4.1958	2.7186e-05	0.0039553
g159	2.5058	6.1113	0.60388	4.1495	3.3316e-05	0.0046172
g43230	2.4925	12.262	0.74603	3.3411	0.00083449	0.041095
g8638	2.4919	70.922	0.52189	4.7748	1.7988e-06	0.00044733
g34738	2.4707	244.39	0.56034	4.4093	1.0368e-05	0.0018539
g13030	2.4395	76.818	0.46578	5.2373	1.6293e-07	5.6563e-05
g37125	2.4115	22.903	0.73931	3.2618	0.0011071	0.048586
g29200	2.4002	652.36	0.48818	4.9166	8.8063e-07	0.00024123
g26732	2.3976	2.8026	0.66914	3.5831	0.00033955	0.023028
g157	2.3869	21.236	0.40686	5.8665	4.4501e-09	2.229e-06
g34742	2.3711	47.632	0.64229	3.6917	0.00022279	0.017131
g30610	2.3665	304.02	0.71231	3.3223	0.0008929	0.042887
g36316	2.3641	318.17	0.4639	5.0961	3.4669e-07	0.00010637
g32985	2.3407	3.1529	0.70204	3.3341	0.00085564	0.04178
g34739	2.3356	14.323	0.62112	3.7603	0.00016971	0.014408
g48741	2.3347	10.14	0.57616	4.0522	5.0745e-05	0.0062871
g42332	2.3078	15.669	0.50774	4.5452	5.4893e-06	0.0011525
g820	2.2951	260.2	0.6544	3.5072	0.00045283	0.028353
g13	2.2739	38.013	0.56947	3.993	6.5248e-05	0.00738
g10540	2.2515	31.064	0.55995	4.0209	5.7977e-05	0.0068032
g40870	2.2435	33.948	0.60337	3.7183	0.00020057	0.015942
g10350	2.2297	113.04	0.63401	3.5168	0.00043673	0.027688
g28380	2.2185	58.261	0.57324	3.8702	0.00010876	0.010682
g24416	2.2085	17.148	0.36974	5.9731	2.328e-09	1.2558e-06
g5570	2.2049	8.5223	0.66228	3.3293	0.00087067	0.042225
g10541	2.192	30.431	0.51244	4.2776	1.8892e-05	0.0029838
g21660	2.1806	85.362	0.66257	3.2912	0.0009977	0.045909
g24417	2.1722	17.437	0.34839	6.2351	4.5149e-10	2.6831e-07
g7091	2.1442	679.89	0.53299	4.023	5.7457e-05	0.0068032
g30145	2.1132	13.336	0.58088	3.6379	0.00027486	0.019871
g5326	2.1115	33.488	0.58598	3.6034	0.00031412	0.021724
g46628	2.0968	138.82	0.5394	3.8873	0.00010136	0.010197
g40721	2.0768	10.226	0.5381	3.8596	0.0001136	0.011033
g5533	2.0617	6.1112	0.41667	4.9481	7.4927e-07	0.00021187
g9044	2.0387	30.446	0.38574	5.2852	1.2558e-07	4.5867e-05
g21010	2.0264	13.452	0.5865	3.455	0.00055021	0.032261
g31957	2.0252	90.066	0.47482	4.2653	1.9961e-05	0.0030832
g35383	1.9782	4.8412	0.57654	3.4311	0.00060114	0.033913
g17016	1.978	60.545	0.45772	4.3213	1.5508e-05	0.0025649
g2752	1.973	37.328	0.57312	3.4426	0.00057614	0.033014
g27149	1.9699	91.443	0.43854	4.492	7.0561e-06	0.0013978
g10213	1.9681	53.622	0.50566	3.8921	9.9362e-05	0.010136
g22670	1.9654	16.829	0.50098	3.9231	8.7431e-05	0.0092616
g14812	1.9396	30.157	0.59302	3.2708	0.0010724	0.047719
g17755	1.9376	5.0825	0.57278	3.3827	0.00071771	0.038014
g42961	1.9361	20.382	0.52299	3.7021	0.00021386	0.016694
g39496	1.9169	15.641	0.47854	4.0058	6.1807e-05	0.0071287
g3933	1.9159	12.836	0.5648	3.3923	0.00069314	0.037065
g5130	1.8677	23.069	0.55829	3.3455	0.00082146	0.040855
g32453	1.8606	66.189	0.47834	3.8897	0.00010036	0.010161
g17732	1.8463	11.46	0.41404	4.4593	8.2229e-06	0.0015615
g31418	1.8312	16.479	0.46239	3.9602	7.4872e-05	0.0081529
g5534	1.8274	14.127	0.42017	4.3491	1.3668e-05	0.0023152
g38537	1.825	10.171	0.39299	4.6438	3.4208e-06	0.00078911
g7380	1.8243	197.81	0.55749	3.2724	0.0010664	0.047573
g44488	1.818	109.96	0.53957	3.3694	0.00075341	0.039253
g13917	1.8101	66.354	0.41567	4.3547	1.3327e-05	0.0022795
g15409	1.8092	49.175	0.46894	3.8581	0.00011428	0.01107
g44614	1.796	323.82	0.43908	4.0903	4.3078e-05	0.0056783
g45792	1.7748	31.681	0.44484	3.9898	6.6131e-05	0.0074558
g22669	1.7641	17.404	0.46847	3.7657	0.00016605	0.014166
g17733	1.7605	11.451	0.50466	3.4884	0.00048586	0.029627
g3828	1.7422	140.16	0.43097	4.0426	5.287e-05	0.0065274
g10036	1.7326	225.21	0.47608	3.6392	0.00027347	0.019811
g20946	1.7271	9.2555	0.4043	4.2718	1.939e-05	0.0030178
g44352	1.7192	24.281	0.49869	3.4475	0.00056586	0.032646
g41063	1.7099	96.568	0.52162	3.278	0.0010455	0.047059
g16997	1.7008	58.355	0.43449	3.9145	9.0595e-05	0.0093782
g27302	1.6818	966.13	0.31906	5.2713	1.3548e-07	4.8472e-05
g39916	1.6791	15.435	0.42434	3.9569	7.5921e-05	0.0082416
g5202	1.6653	59.047	0.47684	3.4923	0.0004788	0.02935
g42888	1.6648	80.186	0.49974	3.3313	0.00086443	0.042038
g9995	1.6257	216.22	0.42215	3.8509	0.00011768	0.011336
g21993	1.5931	12.911	0.35813	4.4483	8.6538e-06	0.0016054
g9994	1.5896	15.765	0.39206	4.0544	5.0262e-05	0.0062494
g41147	1.5793	28.362	0.48291	3.2703	0.0010743	0.047743
g5598	1.5691	8.5608	0.35462	4.4248	9.651e-06	0.0017483
g45253	1.5645	116.51	0.47413	3.2997	0.00096794	0.045012
g47460	1.5581	27.148	0.2344	6.6472	2.9879e-11	2.3281e-08
g39917	1.5383	18.658	0.41272	3.7272	0.00019365	0.015786
g6810	1.5273	434.04	0.46367	3.2939	0.00098798	0.045641
g6545	1.5107	234.06	0.26824	5.632	1.781e-08	7.9048e-06
g17377	1.5034	131.39	0.35924	4.1849	2.8532e-05	0.004117
g42585	1.4988	101.64	0.44434	3.3731	0.00074319	0.03887
g11816	1.4972	41.528	0.43787	3.4192	0.00062799	0.034941
g13493	1.487	55.696	0.29185	5.0949	3.4889e-07	0.00010637
g48416	1.4731	12.893	0.36172	4.0724	4.6538e-05	0.0059553
g17376	1.4726	327.86	0.33465	4.4004	1.0803e-05	0.0019035
g23512	1.4574	27.913	0.36139	4.0328	5.5127e-05	0.0067239
g47684	1.4482	141	0.32885	4.4039	1.0632e-05	0.0018828
g30143	1.4465	93.285	0.39136	3.6961	0.00021895	0.016925
g41938	1.4403	17.162	0.41204	3.4955	0.00047324	0.029213
g19090	1.4314	39.597	0.25587	5.5942	2.2162e-08	9.3624e-06
g18458	1.4215	298.61	0.32808	4.3328	1.4722e-05	0.0024581
g5599	1.4145	103.48	0.3195	4.4273	9.541e-06	0.0017424
g45040	1.4059	43.618	0.39415	3.5669	0.0003612	0.023915
g9937	1.4028	8.8821	0.38902	3.6061	0.00031089	0.021629
g37124	1.3986	32.381	0.41847	3.3422	0.00083127	0.04106
g17228	1.3831	13.436	0.40751	3.3942	0.00068838	0.037049
g33327	1.3582	5.875	0.41685	3.2581	0.0011214	0.048829
g16306	1.3575	119.18	0.25945	5.2323	1.6742e-07	5.7553e-05
g10084	1.3494	144.99	0.27308	4.9416	7.7483e-07	0.00021562
g36115	1.3455	64.832	0.40995	3.2821	0.0010305	0.046713
g25454	1.3225	136.04	0.36086	3.6648	0.00024754	0.018428
g25698	1.3218	17.933	0.39569	3.3405	0.00083631	0.041127
g3823	1.3149	31.288	0.36083	3.6441	0.00026829	0.019477
g41982	1.3037	75.279	0.18848	6.9169	4.6177e-12	4.376e-09
g27084	1.2984	664.3	0.36161	3.5906	0.00032998	0.022554
g17417	1.2966	506.42	0.38678	3.3522	0.00080169	0.040387
g16934	1.2856	22.766	0.35107	3.662	0.00025024	0.018589
g9121	1.272	214.54	0.36951	3.4425	0.00057637	0.033014
g10512	1.2673	14.367	0.38537	3.2885	0.0010073	0.046169
g30290	1.2579	48.003	0.29937	4.2017	2.6497e-05	0.0038711
g35618	1.2574	540.6	0.33317	3.774	0.00016066	0.013944
g48415	1.2338	41.545	0.32626	3.7815	0.00015586	0.013641
g8055	1.2307	108.34	0.36058	3.4131	0.0006424	0.035471
g38526	1.2262	95.408	0.31582	3.8827	0.0001033	0.01026
g20410	1.2252	123	0.21002	5.8338	5.4194e-09	2.6392e-06
g4078	1.2141	318.95	0.32859	3.6948	0.00022003	0.016956
g15770	1.2124	145.44	0.36582	3.3143	0.00091862	0.043526
g17434	1.2	47.996	0.28791	4.1681	3.0721e-05	0.004361
g46034	1.1986	193.25	0.30649	3.9106	9.2059e-05	0.0094429
g40129	1.1871	237.66	0.26002	4.5655	4.984e-06	0.0010591
g1408	1.1865	205.94	0.32341	3.6687	0.00024376	0.018263
g47449	1.1814	1128.7	0.20048	5.8931	3.79e-09	1.9259e-06
g29895	1.1811	342.65	0.21686	5.4465	5.1379e-08	2.0707e-05
g34549	1.1779	65.867	0.2275	5.1775	2.2485e-07	7.4378e-05
g31995	1.1717	66.915	0.30629	3.8254	0.00013055	0.012207
g10083	1.1704	267.2	0.35373	3.3086	0.00093751	0.044124
g14677	1.17	37.529	0.34665	3.375	0.00073814	0.038689
g4456	1.1567	107.98	0.2695	4.292	1.7709e-05	0.0028483
g8139	1.1423	24.695	0.29571	3.8631	0.00011197	0.010935
g40069	1.1367	249.03	0.34635	3.2819	0.0010312	0.046713
g16594	1.1339	170.89	0.25141	4.5101	6.48e-06	0.0013133
g4400	1.1333	76.153	0.3155	3.5919	0.00032825	0.022479
g18734	1.1275	152.8	0.27554	4.092	4.2769e-05	0.0056589
g17459	1.1229	171.76	0.30468	3.6856	0.00022816	0.017353
g47882	1.117	69.634	0.21603	5.1704	2.3363e-07	7.5154e-05
g34983	1.1109	173.48	0.2772	4.0077	6.132e-05	0.0071194
g43000	1.0739	669.97	0.28515	3.7661	0.0001658	0.014166
g2364	1.073	250.44	0.32483	3.3033	0.00095552	0.044612
g31996	1.0615	37.55	0.31437	3.3767	0.0007337	0.038627
g6544	1.0598	46.641	0.26333	4.0248	5.7028e-05	0.0068032
g44648	1.0304	274.33	0.26766	3.8495	0.00011835	0.01135
g14114	1.0247	156.67	0.29694	3.451	0.00055852	0.032484
g44564	1.0247	195.67	0.30248	3.3878	0.00070463	0.037434
g7159	1.0152	352.43	0.30594	3.3184	0.00090548	0.043237
g4549	1.0139	345.37	0.28336	3.5779	0.00034632	0.023341
g817	1.0126	24.637	0.31164	3.2493	0.001157	0.049686
g11383	1.0108	167.13	0.23188	4.3589	1.307e-05	0.0022465
g31101	1.0101	124.29	0.29877	3.3809	0.00072251	0.038153
g5810	1.0035	134.4	0.23329	4.3015	1.6966e-05	0.0027413
g14568	1.0019	95.713	0.23769	4.215	2.4979e-05	0.00368
g42076	-1.0077	705.53	0.2992	-3.3682	0.00075667	0.039306
g7273	-1.0163	121.16	0.21778	-4.6668	3.0597e-06	0.00071522
g2975	-1.0204	117.21	0.31081	-3.2829	0.0010273	0.046713
g22142	-1.0209	237.49	0.24546	-4.1593	3.1922e-05	0.0045132
g42464	-1.0217	45.464	0.28654	-3.5656	0.00036296	0.023967
g31877	-1.0258	137.09	0.29648	-3.46	0.00054018	0.031916
g40696	-1.0341	211.95	0.23844	-4.3369	1.4448e-05	0.0024238
g8613	-1.0407	604.57	0.12027	-8.6537	4.9867e-18	2.9141e-14
g6371	-1.041	194.47	0.27927	-3.7277	0.00019323	0.015786
g45306	-1.0504	26.436	0.27388	-3.8354	0.00012538	0.011868
g45256	-1.0513	33.312	0.30005	-3.5037	0.00045877	0.028622
g3282	-1.0525	192.88	0.22097	-4.7634	1.904e-06	0.00047014
g23261	-1.0552	271.16	0.31285	-3.3729	0.00074386	0.03887
g3871	-1.0624	228.76	0.28161	-3.7725	0.00016161	0.013957
g18656	-1.0655	105.5	0.2525	-4.2199	2.4436e-05	0.0036305
g13497	-1.0678	46.189	0.30782	-3.469	0.00052243	0.031259
g11362	-1.0732	94.331	0.25927	-4.1392	3.4859e-05	0.0047686
g1931	-1.0757	42.029	0.30527	-3.5236	0.0004257	0.027139
g7419	-1.0776	212.68	0.30809	-3.4978	0.00046905	0.029057
g21315	-1.0777	334.58	0.17191	-6.2688	3.6378e-10	2.1992e-07
g21139	-1.0779	374.25	0.32596	-3.3069	0.00094339	0.04414
g40943	-1.0826	135.6	0.24308	-4.4535	8.4478e-06	0.001584
g14378	-1.0925	79.5	0.33605	-3.251	0.00115	0.049477
g11822	-1.0984	76.369	0.27058	-4.0596	4.9151e-05	0.0061549
g39779	-1.1012	146.81	0.33635	-3.274	0.0010605	0.047541
g16184	-1.1163	126.23	0.32718	-3.4119	0.00064523	0.035516
g25802	-1.1426	121.04	0.31292	-3.6513	0.00026093	0.01914
g34541	-1.1477	303.5	0.25644	-4.4754	7.6279e-06	0.0014695
g19364	-1.1498	247.99	0.22004	-5.2254	1.7382e-07	5.917e-05
g36512	-1.1514	400.89	0.34809	-3.3077	0.00094052	0.04414
g26227	-1.1537	2064	0.32293	-3.5727	0.00035329	0.023595
g2242	-1.1549	38.708	0.34316	-3.3655	0.00076395	0.039625
g19443	-1.1572	243.13	0.29128	-3.9728	7.102e-05	0.0078554
g13473	-1.1585	919.14	0.32169	-3.6012	0.00031677	0.021821
g47550	-1.1637	157.5	0.34437	-3.3792	0.0007269	0.038327
g46550	-1.1859	727.3	0.24243	-4.8915	1.0008e-06	0.00026788
g6050	-1.1893	285.27	0.28747	-4.1371	3.5174e-05	0.0047803
g42740	-1.1912	36.688	0.30651	-3.8862	0.00010181	0.010199
g9389	-1.1972	481.48	0.28288	-4.2321	2.3155e-05	0.0034994
g2073	-1.2162	65.098	0.31012	-3.9218	8.7894e-05	0.0092826
g11963	-1.2213	372.27	0.35324	-3.4575	0.00054524	0.032077
g5537	-1.2275	57.501	0.305	-4.0245	5.71e-05	0.0068032
g12501	-1.2284	19.041	0.36715	-3.3457	0.0008206	0.040855
g6575	-1.2316	756.11	0.16308	-7.552	4.2847e-14	6.9257e-11
g12145	-1.2327	139.61	0.34519	-3.5712	0.00035531	0.023685
g23091	-1.2367	128.92	0.27267	-4.5357	5.7401e-06	0.001198
g17133	-1.2392	47.012	0.34738	-3.5673	0.00036067	0.023915
g21316	-1.2535	133.15	0.23916	-5.2414	1.594e-07	5.5891e-05
g15901	-1.2666	195.95	0.3313	-3.8232	0.00013176	0.012287
g3465	-1.2751	92.628	0.37606	-3.3908	0.00069697	0.037158
g37827	-1.2803	148.97	0.35928	-3.5634	0.00036615	0.024016
g16173	-1.2871	148.02	0.30769	-4.1831	2.875e-05	0.0041314
g501	-1.2873	46.009	0.39189	-3.285	0.00102	0.046547
g2850	-1.3172	83.908	0.27739	-4.7487	2.0471e-06	0.00049844
g18453	-1.3194	152.5	0.23553	-5.6019	2.1201e-08	9.1775e-06
g19170	-1.321	103.86	0.40054	-3.2981	0.0009733	0.045115
g12895	-1.3346	63.704	0.34672	-3.8493	0.00011848	0.01135
g37270	-1.3422	85.125	0.3259	-4.1185	3.8136e-05	0.005143
g30742	-1.3476	21.623	0.41511	-3.2464	0.0011688	0.049917
g6579	-1.3516	41.328	0.3939	-3.4313	0.00060077	0.033913
g35288	-1.3555	72.881	0.33991	-3.988	6.6645e-05	0.0074897
g4430	-1.3588	71.805	0.32151	-4.2262	2.3772e-05	0.003562
g46947	-1.4087	32.756	0.43099	-3.2686	0.0010809	0.047895
g39580	-1.4096	42.481	0.36773	-3.8333	0.00012642	0.011884
g11962	-1.4163	118.92	0.34929	-4.0549	5.0155e-05	0.0062494
g22808	-1.4203	246.73	0.42878	-3.3125	0.00092468	0.043696
g18766	-1.4209	46.22	0.36521	-3.8907	9.9956e-05	0.010159
g38425	-1.4434	762.39	0.2928	-4.9297	8.2348e-07	0.00022735
g5077	-1.4542	64.41	0.44786	-3.2469	0.0011665	0.049889
g29014	-1.4598	27.029	0.44	-3.3177	0.00090757	0.043237
g1688	-1.4692	22.182	0.4404	-3.336	0.00085006	0.041628
g13346	-1.4724	129.06	0.35276	-4.174	2.9929e-05	0.0042832
g11455	-1.4771	14.113	0.45058	-3.2782	0.0010448	0.047059
g37033	-1.4807	73.846	0.4529	-3.2694	0.0010777	0.047832
g47061	-1.4865	181.15	0.30598	-4.8582	1.1848e-06	0.00031001
g8292	-1.492	118.67	0.41493	-3.5958	0.00032341	0.022235
g2610	-1.492	85.664	0.44409	-3.3595	0.00078071	0.040091
g19640	-1.4946	42.14	0.40162	-3.7214	0.00019809	0.015942
g36244	-1.4948	66.833	0.24925	-5.9971	2.0084e-09	1.1178e-06
g7497	-1.4956	118.68	0.33017	-4.5298	5.9037e-06	0.0012176
g5171	-1.4992	50.693	0.38635	-3.8805	0.00010423	0.010294
g11185	-1.5074	668.33	0.41994	-3.5897	0.00033112	0.022587
g8610	-1.5214	380.23	0.32176	-4.7284	2.2624e-06	0.00054709
g721	-1.5222	20.186	0.41074	-3.706	0.00021052	0.016476
g326	-1.5279	97.438	0.40155	-3.8051	0.00014175	0.012977
g3946	-1.538	583.78	0.39598	-3.8841	0.00010271	0.010231
g10657	-1.5451	120.46	0.46459	-3.3258	0.00088177	0.042586
g11908	-1.5484	21.182	0.45874	-3.3753	0.00073743	0.038689
g45859	-1.5549	116.84	0.41464	-3.75	0.00017683	0.01485
g7732	-1.569	362.2	0.30174	-5.1998	1.9947e-07	6.7252e-05
g24198	-1.5746	642.92	0.35448	-4.442	8.9146e-06	0.0016365
g36215	-1.5772	52.5	0.40552	-3.8893	0.00010055	0.010161
g25659	-1.5894	24.734	0.42493	-3.7405	0.00018365	0.015293
g1935	-1.6126	249.13	0.40364	-3.9953	6.4626e-05	0.0073433
g37488	-1.6148	117.41	0.35862	-4.5028	6.7065e-06	0.0013437
g8164	-1.6243	35.058	0.46482	-3.4944	0.0004752	0.029245
g20623	-1.6298	20.907	0.43628	-3.7357	0.00018723	0.015483
g41667	-1.6458	160.96	0.4647	-3.5417	0.00039758	0.025673
g33229	-1.6627	18.902	0.50796	-3.2733	0.001063	0.047541
g11132	-1.6756	482.83	0.32618	-5.1371	2.7906e-07	8.7362e-05
g43935	-1.6851	130.48	0.50647	-3.3271	0.00087763	0.042445
g1936	-1.7116	38.563	0.4209	-4.0666	4.7711e-05	0.0060453
g9739	-1.7169	72.277	0.39545	-4.3417	1.4142e-05	0.0023839
g38496	-1.7185	61.478	0.5121	-3.3557	0.0007917	0.04023
g7430	-1.7215	121.18	0.50665	-3.3977	0.00067946	0.036822
g4569	-1.7254	11.312	0.49962	-3.4534	0.00055361	0.032406
g36723	-1.7323	617.37	0.45063	-3.8443	0.00012092	0.011552
g35559	-1.735	41.891	0.52881	-3.2809	0.0010349	0.04682
g48727	-1.7588	87.733	0.54011	-3.2565	0.001128	0.048829
g22841	-1.762	168.24	0.30786	-5.7234	1.0443e-08	4.8181e-06
g11887	-1.7624	63.92	0.53488	-3.295	0.00098424	0.045528
g23454	-1.7668	37.559	0.50091	-3.5271	0.00042011	0.02688
g44215	-1.7714	30.995	0.38539	-4.5963	4.2998e-06	0.00094819
g14963	-1.7876	28.997	0.4393	-4.0691	4.7199e-05	0.0060179
g30791	-1.8025	10.697	0.55515	-3.2469	0.0011667	0.049889
g25218	-1.8051	43.472	0.55237	-3.268	0.0010832	0.047895
g2049	-1.8186	51.414	0.52674	-3.4524	0.00055552	0.032464
g7827	-1.8292	141.37	0.4403	-4.1543	3.2623e-05	0.0045606
g43936	-1.8439	151.57	0.49144	-3.7521	0.00017535	0.014815
g46886	-1.8616	15.981	0.57204	-3.2544	0.0011365	0.049136
g29206	-1.862	152.15	0.3827	-4.8655	1.1419e-06	0.00030104
g17504	-1.8705	43.241	0.5575	-3.3551	0.00079336	0.04023
g8609	-1.8759	24.271	0.45328	-4.1385	3.4952e-05	0.0047686
g22059	-1.8772	419.49	0.50572	-3.7118	0.00020575	0.016249
g21178	-1.8967	267.47	0.56493	-3.3574	0.00078666	0.040091
g7752	-1.9145	104.32	0.58391	-3.2787	0.0010429	0.047059
g12056	-1.9156	47.55	0.4996	-3.8343	0.00012591	0.011868
g19134	-1.9388	858.77	0.38029	-5.0981	3.4299e-07	0.00010637
g11888	-1.9803	6731.2	0.57719	-3.4309	0.00060161	0.033913
g34324	-1.9932	80.47	0.58943	-3.3816	0.00072065	0.038112
g43918	-1.9965	81.397	0.54271	-3.6788	0.00023437	0.017787
g8044	-2.0038	104.8	0.56903	-3.5215	0.00042913	0.027308
g21054	-2.0068	103.87	0.55383	-3.6236	0.00029055	0.020623
g2266	-2.011	9.2781	0.58643	-3.4292	0.00060537	0.034071
g21141	-2.0128	33.936	0.49385	-4.0758	4.5851e-05	0.0059481
g5361	-2.0203	163.16	0.40393	-5.0016	5.6855e-07	0.00016752
g598	-2.0225	144.77	0.44173	-4.5786	4.6805e-06	0.0010207
g5417	-2.0266	98.699	0.46568	-4.3519	1.3496e-05	0.0022971
g11946	-2.0416	352.63	0.36494	-5.5942	2.2159e-08	9.3624e-06
g7104	-2.0463	158.89	0.44883	-4.5593	5.1323e-06	0.0010841
g33662	-2.0471	202.55	0.51498	-3.9751	7.0355e-05	0.0078313
g30470	-2.0513	86.353	0.61841	-3.3171	0.00090955	0.043272
g16409	-2.0665	20.047	0.5558	-3.7181	0.00020076	0.015942
g23231	-2.0698	26.729	0.6323	-3.2734	0.0010625	0.047541
g17069	-2.0715	36.673	0.50433	-4.1074	4.0008e-05	0.0053541
g39780	-2.0817	12.349	0.57551	-3.6171	0.00029794	0.021104
g46093	-2.0834	307.68	0.5776	-3.607	0.00030972	0.02159
g3229	-2.0966	138.24	0.63096	-3.3229	0.00089084	0.042847
g41250	-2.0969	25.436	0.5879	-3.5667	0.00036148	0.023915
g23230	-2.1002	55.089	0.53708	-3.9105	9.2105e-05	0.0094429
g12138	-2.1044	1575.7	0.39311	-5.3532	8.6404e-08	3.404e-05
g27727	-2.1061	14.944	0.51209	-4.1127	3.9108e-05	0.0052538
g45250	-2.1101	14.817	0.58081	-3.6331	0.00028008	0.020166
g21177	-2.114	74.083	0.60781	-3.478	0.00050511	0.030535
g18598	-2.1181	14.005	0.56355	-3.7586	0.00017089	0.014473
g21055	-2.131	76.052	0.56182	-3.793	0.00014882	0.013244
g27469	-2.1325	259.41	0.65634	-3.2491	0.0011577	0.049686
g7753	-2.1353	104.71	0.52511	-4.0663	4.7758e-05	0.0060453
g25899	-2.1359	35.351	0.45762	-4.6674	3.05e-06	0.00071522
g12203	-2.1412	18.781	0.65824	-3.253	0.0011421	0.049255
g18454	-2.1481	11.725	0.57553	-3.7324	0.00018969	0.01565
g15598	-2.1552	49.401	0.64189	-3.3577	0.00078604	0.040091
g11939	-2.1702	92.987	0.56472	-3.8429	0.00012158	0.011585
g1048	-2.1931	35.696	0.64074	-3.4228	0.00061988	0.034554
g34821	-2.199	660.83	0.47656	-4.6144	3.9421e-06	0.00088604
g21544	-2.1994	72.309	0.51397	-4.2793	1.875e-05	0.0029826
g42911	-2.2152	248.66	0.6113	-3.6237	0.00029036	0.020623
g27470	-2.2347	41.352	0.66021	-3.3848	0.0007122	0.037779
g36772	-2.2448	20.239	0.60329	-3.7209	0.00019848	0.015942
g14517	-2.2563	303.88	0.60268	-3.7437	0.0001813	0.015136
g48106	-2.2623	69.376	0.67292	-3.3619	0.00077404	0.039971
g27728	-2.2866	62.141	0.44194	-5.1739	2.2925e-07	7.5124e-05
g5363	-2.3038	86.828	0.47313	-4.8693	1.12e-06	0.0002975
g18899	-2.3222	22.948	0.71188	-3.2621	0.0011059	0.048586
g41288	-2.3355	11.607	0.57208	-4.0825	4.4561e-05	0.0058154
g21545	-2.3439	18.654	0.68094	-3.4421	0.00057718	0.033014
g17726	-2.3513	183.78	0.63017	-3.7312	0.00019057	0.015657
g42183	-2.3539	105.44	0.68015	-3.4609	0.00053838	0.031902
g28324	-2.3593	856.8	0.67978	-3.4706	0.00051925	0.031122
g47800	-2.3654	154.66	0.72002	-3.2851	0.0010193	0.046547
g9955	-2.3671	35.903	0.626	-3.7813	0.00015601	0.013641
g17213	-2.3727	125.51	0.62724	-3.7828	0.00015508	0.013641
g44474	-2.3805	392.07	0.67821	-3.51	0.00044811	0.028107
g7566	-2.3899	3214.5	0.69087	-3.4593	0.00054159	0.031916
g9738	-2.4165	28.866	0.50434	-4.7914	1.6563e-06	0.00041781
g25954	-2.4175	89.823	0.70719	-3.4185	0.00062973	0.034941
g33079	-2.4199	60.274	0.66745	-3.6256	0.00028833	0.02059
g22495	-2.4395	18.993	0.66347	-3.6768	0.00023617	0.017846
g28731	-2.4477	240.68	0.65084	-3.7609	0.00016932	0.014408
g23629	-2.4501	40.374	0.4583	-5.346	8.9913e-08	3.4644e-05
g11735	-2.4556	163.6	0.59594	-4.1206	3.7792e-05	0.0051162
g30468	-2.4649	2778.6	0.55442	-4.4459	8.7525e-06	0.0016152
g28850	-2.4747	51.686	0.75993	-3.2565	0.001128	0.048829
g42850	-2.4939	35.322	0.67908	-3.6724	0.00024028	0.01808
g14379	-2.4962	685.61	0.73284	-3.4062	0.00065879	0.03598
g2186	-2.5167	2583.4	0.71252	-3.5321	0.0004122	0.02647
g11379	-2.5331	239.34	0.7395	-3.4254	0.00061395	0.034374
g6480	-2.5384	66.414	0.66862	-3.7964	0.00014679	0.013168
g35132	-2.5494	103.87	0.71972	-3.5422	0.00039687	0.025673
g22820	-2.5525	306.77	0.73386	-3.4782	0.00050481	0.030535
g42304	-2.5806	115.62	0.52508	-4.9146	8.8975e-07	0.00024184
g11743	-2.6242	18.155	0.75671	-3.4679	0.00052455	0.031333
g28207	-2.6305	93.726	0.58584	-4.4902	7.1158e-06	0.0014017
g39883	-2.6601	54.427	0.46615	-5.7066	1.1524e-08	5.2475e-06
g11938	-2.6698	80.118	0.64268	-4.1542	3.2647e-05	0.0045606
g27284	-2.6814	85.486	0.80003	-3.3516	0.00080343	0.040417
g19125	-2.6975	64.502	0.7473	-3.6097	0.00030657	0.021457
g22885	-2.6993	87.354	0.81847	-3.2979	0.00097401	0.045115
g267	-2.7112	44.39	0.79405	-3.4144	0.00063915	0.035348
g28158	-2.7404	16.56	0.83382	-3.2866	0.0010142	0.046424
g37362	-2.7621	96.883	0.55851	-4.9455	7.5944e-07	0.00021303
g22797	-2.763	95.489	0.69162	-3.9949	6.4714e-05	0.0073433
g47007	-2.7652	45.888	0.78215	-3.5354	0.00040715	0.026228
g1514	-2.7704	42.932	0.59906	-4.6246	3.7533e-06	0.00086015
g10594	-2.787	30.845	0.68243	-4.084	4.4271e-05	0.0058137
g43873	-2.8105	759.09	0.77503	-3.6264	0.00028741	0.02059
g30377	-2.9074	43.195	0.88326	-3.2917	0.00099595	0.045909
g32636	-2.9078	173.9	0.46251	-6.287	3.237e-10	1.9912e-07
g21252	-2.9094	8.6407	0.8116	-3.5848	0.00033732	0.022921
g19126	-2.9143	507.1	0.76739	-3.7977	0.00014606	0.013165
g41037	-2.92	22.07	0.74031	-3.9443	8.0031e-05	0.0085292
g6385	-2.9295	1309.1	0.55329	-5.2947	1.1918e-07	4.3988e-05
g11744	-2.9654	208.7	0.69591	-4.2612	2.0337e-05	0.0031275
g46912	-2.9734	37.895	0.65685	-4.5268	5.9895e-06	0.0012281
g27871	-2.9989	94.384	0.90626	-3.3091	0.0009359	0.044107
g15508	-3.0677	156.33	0.77346	-3.9661	7.3051e-05	0.0080295
g8449	-3.0755	198.67	0.76312	-4.0301	5.5747e-05	0.0067402
g48005	-3.0853	53.82	0.66145	-4.6645	3.094e-06	0.00071844
g15509	-3.0853	87.52	0.81289	-3.7954	0.00014738	0.013168
g46911	-3.1025	155.83	0.5312	-5.8405	5.2036e-09	2.5698e-06
g20522	-3.1413	20.392	0.93851	-3.3471	0.00081663	0.040788
g21115	-3.1438	20.279	0.88608	-3.548	0.00038819	0.025252
g20330	-3.1442	15.605	0.93749	-3.3539	0.00079692	0.04023
g14380	-3.1456	82.935	0.96564	-3.2575	0.0011239	0.048829
g48057	-3.1645	668.01	0.74722	-4.235	2.2854e-05	0.0034689
g30551	-3.1848	18.45	0.9393	-3.3906	0.00069746	0.037158
g6384	-3.2337	27.503	0.81931	-3.9468	7.9204e-05	0.0084668
g12778	-3.2569	55.574	0.94006	-3.4645	0.00053112	0.031564
g18819	-3.2759	157.47	0.94658	-3.4608	0.00053863	0.031902
g23647	-3.2872	22.433	0.80241	-4.0966	4.1922e-05	0.0055679
g1619	-3.3398	561.03	1.0098	-3.3072	0.00094231	0.04414
g4910	-3.3457	205.17	0.71411	-4.6851	2.7981e-06	0.00066292
g45789	-3.3711	27.514	0.76667	-4.397	1.0974e-05	0.0019239
g16075	-3.3711	235.18	0.97699	-3.4505	0.00055957	0.032484
g6196	-3.372	31.833	0.89297	-3.7761	0.0001593	0.01386
g34583	-3.3818	49.902	0.82842	-4.0822	4.4615e-05	0.0058154
g23187	-3.383	21.443	0.89822	-3.7664	0.00016562	0.014166
g24969	-3.3865	41.209	0.77095	-4.3926	1.1199e-05	0.0019535
g34363	-3.409	191.26	0.63743	-5.348	8.8927e-08	3.4644e-05
g46850	-3.4141	227.64	1.0499	-3.252	0.0011459	0.049358
g42367	-3.4349	31.522	0.92669	-3.7066	0.00021009	0.016476
g5625	-3.4698	81.691	1.019	-3.405	0.00066163	0.036032
g15507	-3.4842	45.616	0.86969	-4.0063	6.1685e-05	0.0071287
g14374	-3.524	10.216	1.0149	-3.4723	0.00051595	0.03108
g46910	-3.5304	67.799	0.55958	-6.3089	2.8105e-10	1.7996e-07
g24693	-3.5627	47.211	1.0164	-3.5053	0.00045618	0.028511
g22413	-3.6033	48.188	0.71567	-5.0349	4.7813e-07	0.00014207
g16191	-3.6255	10.542	1.0811	-3.3537	0.00079742	0.04023
g35891	-3.638	121.81	1.0209	-3.5635	0.00036592	0.024016
g23185	-3.6461	14.456	0.93135	-3.9149	9.0451e-05	0.0093782
g30548	-3.6463	43.673	0.89801	-4.0604	4.899e-05	0.0061549
g16393	-3.6731	81.074	0.86261	-4.2581	2.062e-05	0.0031572
g38504	-3.6746	22.226	0.90179	-4.0748	4.6055e-05	0.0059481
g30550	-3.6859	54.319	1.0231	-3.6026	0.00031502	0.021743
g40843	-3.6973	52.797	0.80077	-4.6172	3.8888e-06	0.00088326
g33124	-3.704	14.128	1.0739	-3.4491	0.00056244	0.032596
g6103	-3.7117	42.755	1.0471	-3.5446	0.00039321	0.025485
g39884	-3.7276	15.459	0.92727	-4.02	5.8209e-05	0.0068032
g8781	-3.7309	15.229	1.1065	-3.3716	0.0007472	0.038987
g5321	-3.7445	224.99	1.0091	-3.7107	0.00020668	0.016249
g45444	-3.7661	19.336	0.88065	-4.2765	1.8982e-05	0.0029846
g2665	-3.7928	19.272	1.1373	-3.3348	0.00085351	0.041739
g27567	-3.8039	12.032	1.1078	-3.4337	0.00059548	0.033895
g2758	-3.8041	338.97	0.86294	-4.4084	1.0416e-05	0.0018539
g39077	-3.8047	59.528	1.0417	-3.6523	0.00025993	0.01914
g42513	-3.813	112.7	1.1129	-3.4261	0.0006123	0.034351
g30549	-3.8279	82.49	0.88756	-4.3129	1.6114e-05	0.0026279
g319	-3.8975	34.141	1.1136	-3.5	0.00046518	0.028949
g10724	-3.9172	59.862	1.1548	-3.3922	0.00069346	0.037065
g40971	-3.9189	13.301	1.0306	-3.8024	0.00014327	0.013014
g30552	-3.9822	127.25	0.87087	-4.5727	4.8156e-06	0.0010423
g30547	-3.9823	81.085	0.90008	-4.4244	9.6732e-06	0.0017483
g23529	-4.0409	109.39	1.0673	-3.7862	0.00015298	0.013546
g45767	-4.0427	22.915	1.1091	-3.6449	0.00026752	0.019461
g41934	-4.0669	178.86	0.62403	-6.5172	7.1643e-11	5.1266e-08
g27870	-4.0983	53.569	1.2341	-3.3209	0.00089717	0.043034
g10497	-4.1016	94.206	0.98797	-4.1515	3.3026e-05	0.0045952
g2292	-4.1295	24.619	1.0639	-3.8814	0.00010385	0.010286
g40969	-4.1308	644.69	0.48641	-8.4924	2.0248e-17	8.8745e-14
g39072	-4.1404	124.93	1.2745	-3.2486	0.0011597	0.049709
g23530	-4.163	76.413	1.1551	-3.6041	0.00031323	0.021705
g26924	-4.1748	172.87	1.271	-3.2847	0.0010209	0.046547
g16494	-4.1928	102.05	0.76307	-5.4946	3.9151e-08	1.5962e-05
g5322	-4.227	26.826	1.1351	-3.7238	0.00019628	0.015858
g37974	-4.2431	69.191	1.1908	-3.5634	0.00036611	0.024016
g16493	-4.2818	16.985	1.0923	-3.92	8.8548e-05	0.0092957
g32637	-4.3315	11.599	1.1336	-3.821	0.0001329	0.012361
g29642	-4.34	61.136	1.2966	-3.3471	0.0008166	0.040788
g41935	-4.3482	17.494	1.1056	-3.9329	8.391e-05	0.0089156
g17896	-4.3516	141.84	1.2394	-3.5112	0.00044604	0.028028
g8249	-4.3643	17.949	1.3361	-3.2664	0.0010892	0.048037
g26917	-4.3943	184.23	1.1533	-3.8102	0.00013886	0.012846
g13057	-4.4418	337.81	1.2957	-3.4281	0.00060783	0.034154
g14979	-4.4445	88.696	0.80012	-5.5548	2.78e-08	1.1467e-05
g4371	-4.4545	2152.2	0.5487	-8.1184	4.7251e-16	1.1834e-12
g17359	-4.4739	82.176	0.99395	-4.5011	6.7611e-06	0.0013469
g27062	-4.6067	21.517	1.3698	-3.3631	0.00077066	0.039855
g43067	-4.609	70.433	1.2117	-3.8037	0.00014257	0.01299
g26287	-4.6209	3.8263	1.3335	-3.4651	0.00052996	0.031548
g20345	-4.6333	28.688	1.2131	-3.8193	0.0001338	0.012412
g42717	-4.6568	3.9205	1.4255	-3.2668	0.0010875	0.048026
g965	-4.657	43.452	1.4067	-3.3107	0.00093053	0.043913
g17257	-4.6719	80.101	1.3701	-3.4098	0.00065019	0.03564
g30273	-4.6969	60.357	1.3532	-3.471	0.00051846	0.031122
g40970	-4.6979	80.863	0.69372	-6.7721	1.2691e-11	1.0348e-08
g3128	-4.7407	569.56	1.3113	-3.6152	0.0003001	0.0212
g33308	-4.7657	15.63	1.2877	-3.701	0.00021472	0.016694
g35708	-4.8062	77.236	1.4706	-3.2681	0.0010827	0.047895
g23801	-4.8167	77.461	1.1387	-4.23	2.3367e-05	0.0035164
g22911	-4.824	102.69	0.80177	-6.0167	1.7806e-09	1.007e-06
g9451	-4.8411	55.892	1.3472	-3.5935	0.0003262	0.022383
g39217	-4.8411	312.05	1.3937	-3.4736	0.00051348	0.030988
g35997	-4.8815	454.86	1.3751	-3.5499	0.0003854	0.025118
g15061	-4.8856	464.2	1.4974	-3.2627	0.0011036	0.04855
g4370	-5.0087	384.7	0.72667	-6.8927	5.4736e-12	5.0506e-09
g10496	-5.0197	9.9306	1.5097	-3.3251	0.00088388	0.042629
g26280	-5.0599	5.1006	1.3717	-3.6888	0.00022534	0.017252
g2476	-5.0622	137.68	1.3535	-3.7399	0.00018406	0.015293
g30001	-5.1068	28.808	1.4167	-3.6048	0.00031244	0.021693
g42716	-5.1111	10.551	1.4554	-3.5119	0.00044489	0.028006
g42768	-5.1546	306.95	1.3348	-3.8618	0.00011256	0.010963
g47210	-5.1625	109.91	1.2838	-4.0214	5.7865e-05	0.0068032
g13610	-5.2145	60.989	1.4825	-3.5173	0.00043594	0.027688
g42763	-5.2148	52.787	1.2993	-4.0134	5.9839e-05	0.0069705
g11973	-5.2264	153.22	1.5914	-3.2842	0.0010228	0.046575
g23376	-5.2746	73.531	1.4831	-3.5565	0.00037576	0.024581
g20520	-5.3115	35.37	1.2159	-4.3683	1.2525e-05	0.002174
g40845	-5.3296	12.336	1.3475	-3.9552	7.6478e-05	0.0082509
g3917	-5.3847	116.04	1.3754	-3.9151	9.0357e-05	0.0093782
g29534	-5.3865	12.765	1.5417	-3.4938	0.00047616	0.029245
g30546	-5.4148	36.575	1.125	-4.8133	1.4844e-06	0.00037715
g12044	-5.4249	107.32	1.3676	-3.9668	7.2839e-05	0.0080295
g11486	-5.4382	121.71	1.5736	-3.4558	0.00054867	0.032224
g4193	-5.4609	26.454	1.4049	-3.887	0.00010149	0.010197
g47301	-5.5048	67.138	1.5824	-3.4789	0.00050354	0.030535
g12667	-5.5114	13.945	1.645	-3.3505	0.00080669	0.040483
g30545	-5.527	7.1743	1.4131	-3.9113	9.1793e-05	0.0094429
g17304	-5.5804	7.4899	1.6627	-3.3562	0.0007901	0.040208
g48149	-5.5848	372.6	1.4044	-3.9766	6.9909e-05	0.0078064
g8303	-5.6169	72.832	1.6204	-3.4663	0.00052761	0.031462
g34693	-5.6285	15.185	1.631	-3.4509	0.00055878	0.032484
g10168	-5.6538	15.41	1.6161	-3.4983	0.0004682	0.029056
g15524	-5.6968	15.889	1.6708	-3.4096	0.00065054	0.03564
g42268	-5.697	1143.1	1.1401	-4.9971	5.8186e-07	0.00016861
g39954	-5.7066	120.66	1.6495	-3.4595	0.00054122	0.031916
g20521	-5.7688	896.64	0.82609	-6.9833	2.8837e-12	2.9739e-09
g8682	-5.7781	8.5896	1.6144	-3.5792	0.00034462	0.023282
g29734	-5.8095	108.33	1.5263	-3.8062	0.00014113	0.012954
g46849	-5.811	8.7592	1.5386	-3.7769	0.00015881	0.013851
g27607	-5.815	100.09	1.6907	-3.4393	0.00058313	0.0333
g8679	-5.8733	34.06	1.7115	-3.4316	0.00059997	0.033913
g39754	-5.8847	18.29	1.7215	-3.4184	0.0006298	0.034941
g13156	-5.9096	9.4242	1.7584	-3.3607	0.00077747	0.040058
g11568	-5.9795	9.8641	1.5782	-3.7888	0.00015138	0.013437
g25215	-5.9824	217.23	1.7888	-3.3443	0.00082491	0.040883
g1610	-6.0307	183.67	1.8013	-3.348	0.00081399	0.040773
g34992	-6.0779	74.649	1.6471	-3.69	0.00022424	0.017205
g10440	-6.0972	10.74	1.7342	-3.5158	0.00043848	0.027688
g296	-6.1531	43.496	1.8319	-3.3588	0.00078269	0.040091
g226	-6.2454	353.88	1.6286	-3.8348	0.00012568	0.011868
g3919	-6.2469	323.8	1.3674	-4.5686	4.9096e-06	0.0010517
g39708	-6.2665	247.09	1.7184	-3.6468	0.00026554	0.019397
g12364	-6.3292	12.677	1.9318	-3.2764	0.0010515	0.047268
g22732	-6.3523	12.86	1.7828	-3.5631	0.00036644	0.024016
g27266	-6.3634	331.46	1.7264	-3.6859	0.00022787	0.017353
g32426	-6.364	12.978	1.7401	-3.6572	0.00025497	0.018861
g26392	-6.3966	13.274	1.9219	-3.3284	0.00087357	0.042307
g27394	-6.3997	144.13	1.529	-4.1854	2.8461e-05	0.004117
g11566	-6.4276	13.53	1.8366	-3.4998	0.00046566	0.028949
g15194	-6.4399	13.671	1.92	-3.3542	0.00079597	0.04023
g7629	-6.4653	76.052	1.6163	-3.9999	6.3362e-05	0.0072603
g2291	-6.4684	13.909	1.5014	-4.3084	1.6447e-05	0.0026698
g42314	-6.5493	49.614	1.8432	-3.5532	0.00038057	0.024849
g10411	-6.5505	14.738	1.8143	-3.6104	0.00030567	0.021457
g8680	-6.5633	29.068	1.7623	-3.7242	0.00019591	0.015858
g12819	-6.6011	474.7	1.5919	-4.1467	3.3736e-05	0.0046406
g27608	-6.6548	55.859	1.9814	-3.3587	0.00078306	0.040091
g10383	-6.7172	251.67	2.0208	-3.3241	0.00088702	0.042722
g19254	-6.723	62.968	1.8092	-3.7159	0.00020247	0.016025
g1108	-6.7362	16.804	2.0193	-3.336	0.00084997	0.041628
g18999	-6.803	17.581	1.9822	-3.4321	0.00059899	0.033913
g12043	-6.9241	19.116	1.7371	-3.9861	6.7175e-05	0.0075251
g35763	-6.9367	139.12	1.9189	-3.6149	0.0003005	0.0212
g23406	-6.9382	19.298	1.6369	-4.2385	2.2498e-05	0.0034298
g3129	-6.9986	39.292	1.7611	-3.974	7.0686e-05	0.0078432
g29701	-7.0048	133.33	1.9281	-3.633	0.0002801	0.020166
g16129	-7.2878	675.35	1.8039	-4.0401	5.3438e-05	0.0065514
g11891	-7.3742	26.166	1.9952	-3.6959	0.00021914	0.016925
g1607	-7.3992	244.22	2.0155	-3.6712	0.00024143	0.018127
g10384	-7.4157	203.62	2.1507	-3.4479	0.00056487	0.032646
g17887	-7.6858	170.8	2.0374	-3.7724	0.00016169	0.013957
g43654	-7.7821	125.35	2.2734	-3.4232	0.00061891	0.034554
g18711	-7.7972	252.46	2.1386	-3.646	0.00026638	0.019418
g39415	-7.8524	36.486	2.3857	-3.2915	0.00099657	0.045909
g42389	-7.8738	966.53	2.3078	-3.4119	0.00064522	0.035516
g38151	-8.0164	160.24	2.362	-3.3939	0.00068893	0.037049
g44058	-8.0261	41.156	2.0319	-3.95	7.8156e-05	0.0083804
g1608	-8.1144	216.76	1.9804	-4.0974	4.1783e-05	0.0055679
g24809	-8.1708	88.691	2.3044	-3.5457	0.00039153	0.025423
g12998	-8.323	473.89	1.8179	-4.5783	4.6866e-06	0.0010207
g1604	-8.6105	61.723	2.2754	-3.7842	0.00015422	0.013621
g42387	-8.7533	68.127	2.022	-4.3289	1.4984e-05	0.00249
g2047	-8.778	69.315	1.9721	-4.4511	8.5434e-06	0.0015934
g7723	-8.9103	140.07	2.6124	-3.4108	0.00064781	0.035602
g29889	-8.9468	280.98	2.7293	-3.278	0.0010453	0.047059
g30208	-8.9477	273.1	2.2142	-4.041	5.3229e-05	0.0065486
g10863	-8.9712	79.27	2.2909	-3.9161	8.9997e-05	0.0093782
g16127	-9.088	158.29	2.4445	-3.7178	0.00020097	0.015942
g1678	-9.4392	212.8	2.615	-3.6097	0.00030656	0.021457
g16944	-9.4699	112.03	2.45	-3.8653	0.00011097	0.010869
g18786	-9.939	155.08	2.3017	-4.318	1.5742e-05	0.0025843
g2633	-10.02	272.72	2.8065	-3.5701	0.00035681	0.02374
g43505	-10.186	359.15	2.9548	-3.4474	0.00056609	0.032646
g37996	-10.699	441.1	2.3748	-4.5052	6.6315e-06	0.0013363
g25927	-11.806	2038.2	2.564	-4.6044	4.1371e-06	0.00092395
g11028	-12.135	1185.1	2.6774	-4.5325	5.8294e-06	0.0012094
g41523	-12.898	2226.3	3.0593	-4.2162	2.4846e-05	0.0036759
g37256	-19.21	31.28	3.655	-5.2556	1.4751e-07	5.2244e-05
g37257	-19.351	51.087	3.0587	-6.3265	2.5075e-10	1.6589e-07
g47274	-20.248	26.433	3.4329	-5.8982	3.6751e-09	1.895e-06
g1323	-20.78	75.993	2.9911	-6.9471	3.7275e-12	3.6305e-09
g33409	-21.355	26.078	3.2995	-6.4721	9.6645e-11	6.7773e-08
g18017	-21.92	28.094	3.4855	-6.2889	3.1975e-10	1.9912e-07
g36865	-22.096	31.502	3.2223	-6.857	7.0309e-12	6.1631e-09
g16208	-22.241	35.552	3.1093	-7.153	8.4904e-13	9.9233e-10
g6502	-22.281	223.92	3.478	-6.4064	1.4904e-10	1.005e-07
g20503	-22.293	40.29	2.9663	-7.5154	5.6737e-14	8.6494e-11
g6500	-22.502	305.43	3.1631	-7.1139	1.1281e-12	1.276e-09
g6919	-22.633	46	3.136	-7.2172	5.3062e-13	6.6447e-10
g18720	-22.678	48.112	3.2333	-7.0139	2.317e-12	2.484e-09
g44785	-22.738	49.083	3.3524	-6.7828	1.1788e-11	9.8409e-09
g27674	-22.765	49.992	2.8932	-7.8685	3.5889e-15	7.4023e-12
g33791	-22.798	51.299	3.1291	-7.2857	3.2005e-13	4.1563e-10
g10939	-22.846	52.834	3.6216	-6.3082	2.8229e-10	1.7996e-07
g31975	-22.915	56.457	3.2677	-7.0127	2.3378e-12	2.484e-09
g12080	-22.969	57.876	3.0422	-7.5502	4.3455e-14	6.9257e-11
g34246	-22.996	59.995	2.7874	-8.25	1.5841e-16	5.0495e-13
g13444	-23.175	96.179	3.3295	-6.9603	3.3948e-12	3.4009e-09
g26543	-23.191	68.87	2.6268	-8.8287	1.059e-18	7.4266e-15
g38300	-23.214	94.816	2.995	-7.7509	9.1221e-15	1.5992e-11
g29817	-23.293	72.293	3.5695	-6.5254	6.7805e-11	5.0584e-08
g43482	-23.313	73.305	2.8679	-8.1291	4.3245e-16	1.1834e-12
g12692	-23.342	74.702	3.4887	-6.6908	2.2197e-11	1.7689e-08
g13655	-23.396	78.078	2.792	-8.3797	5.3054e-17	2.0669e-13
g40462	-23.438	80.189	3.0004	-7.8117	5.6432e-15	1.0993e-11
g45570	-23.477	87.721	3.4343	-6.8361	8.1377e-12	6.9594e-09
g37975	-23.752	100.73	2.7668	-8.5847	9.1059e-18	4.5611e-14
g1082	-23.757	100.91	2.5976	-9.1459	5.9153e-20	5.1852e-16
g36263	-24.288	146.25	2.5526	-9.515	1.8178e-21	5.1569e-17
g6501	-24.474	166.71	3.2724	-7.4788	7.5012e-14	1.0521e-10
g32050	-24.508	172.37	3.017	-8.1232	4.5396e-16	1.1834e-12
g9561	-24.515	170.46	2.9606	-8.2805	1.2265e-16	4.3005e-13
g11974	-24.636	190.38	2.6873	-9.1678	4.8297e-20	5.1852e-16
g300	-24.876	222.56	3.3235	-7.4848	7.1666e-14	1.047e-10
g45254	-25.046	314.5	2.6462	-9.4648	2.9415e-21	5.1569e-17
g22319	-25.395	317.17	3.1468	-8.07	7.0288e-16	1.5403e-12

## Sheet: D12P1_vs_all
Supplementary Table 9: Differentially expressed genes across various developmental stages
gene	logFC	baseMean	lfcSE	stat	P.Value	adj.P.Val
g31526	3.8349	122.26	0.61903	6.195	5.8294e-10	1.747e-07
g21389	3.7839	18.226	1.3952	2.7121	0.0066849	0.04339
g20028	3.7674	6.8142	1.0343	3.6425	0.00027	0.0052362
g33453	3.6167	18.585	0.83714	4.3203	1.5579e-05	0.00069854
g18244	3.4882	6.1558	1.0753	3.2439	0.001179	0.013683
g29921	3.4863	291.41	0.50938	6.8442	7.6909e-12	4.0249e-09
g28132	3.4161	28.691	0.75563	4.5209	6.1568e-06	0.00035565
g26271	3.393	47.519	0.9476	3.5806	0.00034279	0.0061637
g29920	3.3815	34.986	0.47756	7.0806	1.435e-12	9.4932e-10
g20262	3.3626	26.677	0.98964	3.3978	0.0006793	0.0096236
g23996	3.3551	41.318	0.81139	4.135	3.5495e-05	0.0012637
g12970	3.3089	42.958	1.0442	3.1689	0.0015302	0.016431
g45786	3.2815	145.31	0.62295	5.2677	1.3817e-07	1.842e-05
g32592	3.2275	151.93	0.88926	3.6294	0.00028409	0.0054283
g1171	3.2181	23.383	1.0111	3.1829	0.001458	0.015837
g7616	3.1755	119.45	0.75105	4.2281	2.3567e-05	0.00093689
g44680	3.168	39.092	0.53689	5.9007	3.6194e-09	8.4605e-07
g47690	3.1591	8.3601	0.70637	4.4723	7.7376e-06	0.00041484
g17519	3.1577	50.299	0.87517	3.6081	0.00030846	0.0057316
g28320	3.1307	29.675	1.1629	2.6922	0.0070988	0.044977
g39518	3.1278	24.66	0.88489	3.5347	0.00040824	0.006906
g9573	3.1245	463.16	0.47684	6.5526	5.6534e-11	2.2785e-08
g9801	3.1179	10.682	1.091	2.8578	0.0042653	0.032484
g27448	3.1171	62.338	1.0432	2.9881	0.002807	0.024605
g44681	3.1163	32.468	0.54103	5.7599	8.4175e-09	1.726e-06
g18746	3.1035	8.1514	0.79669	3.8954	9.8018e-05	0.0025997
g13633	3.0908	664.61	0.68767	4.4946	6.9716e-06	0.00038374
g4220	3.0854	135.52	0.86517	3.5662	0.00036213	0.0063807
g31510	3.046	29.311	0.91588	3.3258	0.00088166	0.011382
g35010	3.0435	5.2904	0.87305	3.486	0.00049024	0.0078063
g33557	3.0326	6.8074	0.80234	3.7796	0.00015707	0.0036184
g26552	3.0167	312.66	0.69929	4.314	1.6036e-05	0.00070995
g43258	2.9995	45.55	0.66436	4.5148	6.3364e-06	0.00036243
g21443	2.996	214.79	0.39453	7.5938	3.1069e-14	3.1125e-11
g7580	2.9774	80.281	0.72699	4.0956	4.2116e-05	0.0014351
g8267	2.9643	39.899	0.6969	4.2536	2.1034e-05	0.00086261
g2119	2.9559	4.5323	0.78426	3.769	0.00016391	0.0037054
g36195	2.9512	195.73	0.69505	4.246	2.1757e-05	0.00088278
g47551	2.947	14.346	0.83783	3.5174	0.00043575	0.0071927
g9869	2.9402	19.674	0.69645	4.2217	2.425e-05	0.00095111
g47347	2.9357	92.02	0.87265	3.3641	0.00076792	0.010396
g46914	2.927	38.254	0.95495	3.0651	0.0021761	0.020773
g1856	2.919	86.829	0.95376	3.0605	0.0022096	0.021013
g39284	2.9149	30.876	0.9567	3.0468	0.0023127	0.021653
g33130	2.9137	141.53	0.50564	5.7624	8.292e-09	1.721e-06
g41010	2.9131	1061	0.53936	5.4009	6.6293e-08	9.7665e-06
g23320	2.9124	208.45	0.79966	3.642	0.00027053	0.0052403
g26231	2.9073	38.662	0.84715	3.4318	0.00059951	0.0089336
g11949	2.9046	289.96	0.82187	3.5342	0.00040908	0.006906
g18535	2.8992	42.562	0.98966	2.9295	0.0033954	0.027881
g3546	2.897	18.685	0.97121	2.9829	0.0028552	0.024835
g9611	2.8858	190.37	0.98271	2.9365	0.0033192	0.027481
g842	2.8855	227.66	0.69122	4.1746	2.9856e-05	0.0011089
g21442	2.8815	11.73	0.56168	5.1301	2.8961e-07	3.2273e-05
g34419	2.8727	33.794	0.94529	3.039	0.0023736	0.02202
g900	2.8724	110.91	0.90117	3.1875	0.0014353	0.015653
g26205	2.8705	45.678	0.97164	2.9543	0.0031338	0.026477
g27201	2.8702	659.8	0.67913	4.2262	2.3762e-05	0.00094038
g26858	2.862	15.738	1.0768	2.6578	0.0078664	0.048111
g861	2.86	887.15	0.48483	5.899	3.6571e-09	8.4915e-07
g44737	2.8507	70.44	0.80885	3.5243	0.00042454	0.007087
g24832	2.8505	31.589	0.77598	3.6734	0.0002393	0.0048444
g43257	2.8451	58.967	0.71231	3.9942	6.4926e-05	0.0019227
g22091	2.8433	343.56	0.59425	4.7848	1.7116e-06	0.00013366
g13859	2.8424	766.84	0.64937	4.3771	1.2026e-05	0.00057607
g3960	2.8359	130.55	0.78764	3.6005	0.00031766	0.0058585
g46191	2.8344	73.712	0.67638	4.1905	2.7837e-05	0.0010654
g32609	2.834	78.849	1.0374	2.7317	0.0063007	0.041754
g45787	2.8313	41.208	0.58853	4.8108	1.5033e-06	0.00011878
g40410	2.8311	3.8271	0.77669	3.6451	0.00026729	0.0052059
g3059	2.8248	74.988	0.86933	3.2494	0.0011566	0.013531
g20357	2.8214	8.1668	0.99902	2.8242	0.0047401	0.034916
g35296	2.8183	49.257	0.64425	4.3746	1.2164e-05	0.00057853
g20513	2.8143	31.545	0.73388	3.8348	0.00012567	0.0030922
g13724	2.8104	176.26	0.98408	2.8558	0.0042922	0.032632
g9616	2.8076	125.3	0.31615	8.8806	6.652e-19	3.332e-15
g29596	2.7987	71.258	0.96644	2.8958	0.0037814	0.029957
g1648	2.7985	16.918	0.959	2.9181	0.0035212	0.028509
g28128	2.7964	94.94	0.75363	3.7106	0.00020678	0.0043546
g21323	2.7961	223.72	0.48944	5.713	1.1103e-08	2.2246e-06
g23677	2.7907	11.934	0.79058	3.5299	0.00041575	0.0069779
g127	2.7856	719.26	0.53749	5.1825	2.1888e-07	2.6373e-05
g28174	2.7739	25.996	1.0421	2.6617	0.0077742	0.04773
g284	2.7705	43.43	0.68506	4.0442	5.2493e-05	0.0016778
g23995	2.7682	67.074	0.79841	3.4672	0.00052598	0.0081604
g620	2.7615	23.506	0.73627	3.7506	0.00017638	0.0039043
g39565	2.7592	82.93	0.64499	4.278	1.8862e-05	0.00079985
g27050	2.7579	157.61	0.55603	4.96	7.05e-07	6.5395e-05
g16205	2.7509	30.066	0.73631	3.7361	0.00018693	0.0040811
g126	2.7496	46.312	0.77784	3.5349	0.00040785	0.006906
g41011	2.7454	31.557	0.47352	5.7979	6.7159e-09	1.4359e-06
g21866	2.739	51.164	0.87102	3.1446	0.0016634	0.017348
g25925	2.7328	150.76	0.61286	4.4591	8.2307e-06	0.00043042
g621	2.73	219.05	0.57345	4.7606	1.9302e-06	0.00014681
g48418	2.7219	105.33	0.98219	2.7712	0.0055848	0.038737
g4305	2.7211	39.524	0.9175	2.9658	0.0030194	0.025882
g26577	2.7209	29.128	0.91406	2.9767	0.0029138	0.025196
g3064	2.7208	44.509	0.95031	2.863	0.0041963	0.032149
g19631	2.7176	7.2203	0.75591	3.5951	0.00032428	0.0059437
g4304	2.7144	292.56	0.91513	2.9661	0.0030156	0.025873
g18315	2.7126	113.71	0.80426	3.3727	0.00074426	0.010206
g29	2.6957	9.5561	0.67699	3.982	6.835e-05	0.0019986
g33095	2.6952	4.0672	0.79383	3.3951	0.00068592	0.0096899
g28129	2.6915	340.4	0.79783	3.3736	0.00074202	0.010186
g31980	2.6913	12.103	0.68704	3.9172	8.959e-05	0.002422
g4697	2.6911	28.644	0.86427	3.1138	0.0018472	0.0187
g46016	2.6898	972.67	0.4321	6.225	4.8159e-10	1.5126e-07
g36407	2.6866	11.484	0.94375	2.8467	0.004418	0.033292
g43532	2.6801	5.2919	0.81134	3.3033	0.00095539	0.011985
g11227	2.675	51.235	0.84072	3.1818	0.0014636	0.015861
g27872	2.6749	148.1	0.91202	2.933	0.0033572	0.027679
g38550	2.6629	4.3979	0.9978	2.6687	0.0076136	0.047049
g19238	2.6605	9.9621	0.96949	2.7442	0.0060653	0.04089
g10682	2.6593	8.2059	0.88486	3.0054	0.0026525	0.023683
g13660	2.6584	5.7839	0.76207	3.4884	0.00048584	0.0077553
g19632	2.6552	11.459	0.8194	3.2405	0.0011933	0.013792
g25378	2.654	197.75	0.51232	5.1804	2.2146e-07	2.6592e-05
g434	2.6525	24.773	0.78861	3.3636	0.00076946	0.010405
g22069	2.6519	18.329	0.9881	2.6839	0.0072774	0.045819
g9107	2.6485	69.545	0.83024	3.19	0.0014227	0.015581
g987	2.6448	75.637	0.56489	4.682	2.8405e-06	0.000198
g8463	2.6422	32.388	0.89745	2.9441	0.0032388	0.027064
g45667	2.6361	89.469	0.77396	3.406	0.00065922	0.0094505
g23882	2.6343	15.795	0.59532	4.425	9.6449e-06	0.00048659
g370	2.6334	1798.3	0.59032	4.461	8.1573e-06	0.00042881
g8017	2.6311	74.221	0.99161	2.6533	0.0079698	0.048549
g42388	2.6282	80.802	0.90068	2.918	0.0035231	0.028509
g37952	2.6158	17.34	0.68635	3.8112	0.00013831	0.003299
g14705	2.6103	101.2	0.91469	2.8537	0.0043211	0.032747
g40923	2.6067	439.26	0.68945	3.7809	0.00015628	0.0036073
g5640	2.6043	9.708	0.76108	3.4219	0.00062183	0.0091328
g45019	2.6022	89.623	0.82494	3.1545	0.0016079	0.016931
g36258	2.6	845.94	0.59305	4.3842	1.1641e-05	0.00056453
g2971	2.5984	70.211	0.77477	3.3538	0.00079702	0.010641
g26370	2.59	34.994	0.70609	3.6681	0.00024439	0.0049022
g25077	2.5894	385.83	0.64718	4.001	6.3087e-05	0.0018916
g43353	2.5818	47.957	0.95031	2.7167	0.0065927	0.043015
g2118	2.5788	20.117	0.81796	3.1528	0.0016173	0.017002
g18314	2.5787	95.125	0.76905	3.3532	0.00079892	0.010651
g22481	2.5762	15.832	0.65449	3.9362	8.2787e-05	0.0022999
g5850	2.5756	4.029	0.87837	2.9323	0.003365	0.027712
g20162	2.5731	9.0408	0.79108	3.2526	0.0011436	0.013424
g11397	2.5677	273.77	0.66129	3.8829	0.00010323	0.0026925
g36196	2.5656	8.347	0.4965	5.1673	2.3752e-07	2.8136e-05
g23673	2.5643	110.36	0.91593	2.7997	0.0051154	0.036649
g23098	2.5635	198.01	0.60639	4.2274	2.3641e-05	0.00093771
g5204	2.5614	307.52	0.4673	5.4812	4.2254e-08	6.7651e-06
g23097	2.5593	51.579	0.56845	4.5022	6.7244e-06	0.00037724
g33399	2.5523	14.72	0.75985	3.359	0.00078236	0.010515
g33533	2.5436	103.69	0.74278	3.4245	0.00061599	0.0090865
g38943	2.5424	9.9102	0.63296	4.0166	5.9048e-05	0.0018089
g45666	2.5416	224.43	0.81596	3.1148	0.0018404	0.018678
g17215	2.5412	4.9793	0.75472	3.3671	0.00075975	0.010341
g38347	2.5411	16.588	0.88527	2.8704	0.0041	0.031672
g2983	2.5388	59.069	0.94665	2.6819	0.0073215	0.045997
g13860	2.5336	12.793	0.55616	4.5555	5.2268e-06	0.00031523
g40531	2.5306	256.52	0.62193	4.0689	4.724e-05	0.0015568
g10001	2.5297	117.96	0.8704	2.9063	0.0036568	0.029261
g47066	2.5291	29.742	0.88315	2.8637	0.0041867	0.032092
g15487	2.5252	267.58	0.56336	4.4824	7.3795e-06	0.00040054
g24053	2.5248	25.799	0.8442	2.9907	0.0027831	0.024494
g15333	2.5237	93.703	0.73776	3.4207	0.0006245	0.0091503
g19239	2.5188	9.3511	0.89136	2.8258	0.0047166	0.034821
g32524	2.5159	228.49	0.59351	4.2391	2.2443e-05	0.00090576
g15486	2.512	195.55	0.48744	5.1535	2.5567e-07	2.9296e-05
g39009	2.508	36.845	0.57345	4.3736	1.2224e-05	0.00057997
g43146	2.5029	107.91	0.74309	3.3682	0.00075666	0.010311
g1586	2.5012	8.3585	0.89711	2.788	0.0053029	0.03751
g19369	2.5007	37.128	0.61425	4.0712	4.6773e-05	0.0015443
g32629	2.4968	69.67	0.51851	4.8154	1.4694e-06	0.00011709
g22766	2.4839	150.88	0.69414	3.5783	0.00034581	0.0062054
g46402	2.4829	576.62	0.65844	3.7709	0.00016265	0.003684
g4696	2.479	49.309	0.82413	3.0081	0.002629	0.023552
g17214	2.4779	14.702	0.66538	3.724	0.00019607	0.0042083
g17121	2.4768	233.7	0.73402	3.3743	0.00073996	0.010174
g24266	2.4715	72.649	0.81417	3.0356	0.0024008	0.022216
g22480	2.4698	5.6258	0.70559	3.5003	0.00046469	0.0075176
g34751	2.4697	94.872	0.92899	2.6585	0.0078485	0.048042
g40530	2.4641	253.23	0.64927	3.7952	0.00014751	0.0034594
g23881	2.4588	11.835	0.67421	3.6469	0.00026541	0.0051729
g16110	2.4535	793.52	0.46697	5.2541	1.4876e-07	1.9609e-05
g4125	2.4534	103.24	0.66512	3.6886	0.00022545	0.0046397
g19348	2.4514	11.496	0.91002	2.6938	0.007064	0.044838
g25030	2.4508	25.162	0.66331	3.6947	0.00022011	0.0045556
g13018	2.4502	163.02	0.56704	4.3211	1.5524e-05	0.00069695
g16206	2.4483	61.812	0.66297	3.693	0.00022163	0.0045792
g38798	2.448	114.83	0.82503	2.9671	0.003006	0.025814
g46974	2.4454	5.554	0.65933	3.7089	0.00020813	0.0043746
g39732	2.4415	17.731	0.57742	4.2283	2.3545e-05	0.00093689
g15911	2.4409	70.127	0.76774	3.1794	0.0014759	0.015957
g16833	2.4406	26.213	0.75108	3.2495	0.0011562	0.013531
g14386	2.438	46.542	0.81427	2.9941	0.0027529	0.024338
g47583	2.4378	6.4895	0.81595	2.9877	0.0028111	0.024627
g22837	2.4302	103.43	0.48522	5.0084	5.4885e-07	5.3309e-05
g22137	2.4237	64.765	0.51143	4.7392	2.1461e-06	0.00015942
g45691	2.4231	8.8311	0.56347	4.3003	1.7055e-05	0.00074284
g1587	2.4228	3.1137	0.83307	2.9083	0.0036339	0.029143
g46975	2.4193	30.035	0.66026	3.6642	0.00024813	0.0049517
g6355	2.4147	45.175	0.33649	7.1763	7.1636e-13	5.0235e-10
g8497	2.414	47.787	0.31998	7.5443	4.5469e-14	4.1955e-11
g31854	2.4128	17.646	0.70449	3.4249	0.00061495	0.0090749
g25044	2.4104	223.29	0.77238	3.1207	0.0018044	0.018413
g25924	2.4075	119.07	0.66634	3.613	0.00030266	0.0056639
g30841	2.4071	681.87	0.52703	4.5674	4.9389e-06	0.0003017
g25144	2.4039	40.901	0.86248	2.7871	0.0053175	0.03759
g26371	2.4035	346.28	0.74357	3.2325	0.0012273	0.014058
g30	2.3991	85.056	0.83493	2.8734	0.004061	0.031467
g12936	2.3979	305.28	0.62686	3.8253	0.00013061	0.0031693
g44568	2.3948	34.839	0.80852	2.9619	0.003057	0.026067
g42636	2.3909	13.717	0.58616	4.0788	4.5265e-05	0.0015173
g2970	2.3907	21.486	0.89905	2.6591	0.0078344	0.047991
g3220	2.3822	67.356	0.72445	3.2883	0.0010078	0.012399
g39070	2.3819	125.95	0.38895	6.124	9.1282e-10	2.6021e-07
g9838	2.3818	45.247	0.6262	3.8036	0.00014259	0.0033826
g25682	2.3816	157.85	0.69336	3.4349	0.00059277	0.0088594
g32943	2.3805	37.918	0.76809	3.0993	0.00194	0.01921
g43531	2.3795	11.02	0.69604	3.4186	0.00062944	0.009192
g46946	2.3784	353.65	0.42201	5.6358	1.7424e-08	3.2847e-06
g42711	2.376	246.72	0.63634	3.7339	0.00018853	0.0041007
g34989	2.3741	57.503	0.76263	3.113	0.0018517	0.018706
g17	2.373	24.536	0.32898	7.2132	5.4665e-13	3.9931e-10
g17914	2.3692	39.825	0.77445	3.0592	0.0022192	0.02107
g11726	2.3679	339.05	0.58884	4.0213	5.7876e-05	0.0017889
g39987	2.3655	54.757	0.45712	5.1748	2.281e-07	2.7297e-05
g27910	2.3631	206.46	0.66457	3.5558	0.00037681	0.0065471
g23961	2.3598	36.036	0.66555	3.5456	0.0003917	0.0067094
g43195	2.3571	11.208	0.51885	4.5429	5.5473e-06	0.00032967
g29532	2.3523	17.478	0.87913	2.6756	0.0074585	0.046476
g20816	2.3515	54.179	0.43672	5.3845	7.2643e-08	1.0525e-05
g42446	2.3491	5.5515	0.87882	2.673	0.0075182	0.046706
g27051	2.3475	149.92	0.57091	4.112	3.9233e-05	0.0013607
g13733	2.3465	286.16	0.68693	3.4159	0.00063582	0.0092324
g20108	2.3465	92.065	0.71826	3.2669	0.0010871	0.012987
g14787	2.3456	11.11	0.69384	3.3805	0.00072343	0.010038
g3360	2.3438	71.092	0.52678	4.4493	8.6169e-06	0.000447
g37401	2.3438	699.72	0.71436	3.281	0.0010346	0.012616
g40782	2.3434	8.5955	0.82586	2.8375	0.0045463	0.033945
g14557	2.3429	24.817	0.88752	2.6398	0.0082958	0.049799
g8702	2.34	42.606	0.84961	2.7542	0.0058843	0.040069
g5748	2.3399	269.78	0.78495	2.9809	0.002874	0.024938
g40549	2.3395	29.473	0.66704	3.5073	0.00045262	0.0073985
g40927	2.3392	167.73	0.59149	3.9548	7.6602e-05	0.0021715
g12054	2.3369	35.802	0.79816	2.9279	0.0034128	0.027978
g33786	2.3343	13.712	0.67532	3.4565	0.00054724	0.0083973
g33789	2.3314	176.39	0.64696	3.6037	0.0003137	0.0058075
g14122	2.331	970.77	0.61445	3.7936	0.00014848	0.0034732
g31540	2.3295	476.4	0.35136	6.6301	3.3553e-11	1.4347e-08
g11826	2.3284	36.293	0.66947	3.478	0.00050524	0.0079512
g34488	2.3256	378.63	0.79913	2.9102	0.003612	0.029021
g4470	2.3254	121.32	0.70442	3.3012	0.00096276	0.012048
g2827	2.3253	36.397	0.55811	4.1665	3.0936e-05	0.001143
g4828	2.325	44.576	0.62376	3.7275	0.0001934	0.0041691
g16340	2.3229	154.86	0.64466	3.6033	0.00031417	0.005813
g5787	2.3227	16.444	0.68427	3.3944	0.00068773	0.0097077
g40538	2.3176	83.418	0.68256	3.3954	0.00068531	0.0096852
g5727	2.3169	12.795	0.71788	3.2274	0.0012492	0.014259
g44930	2.315	57.735	0.87733	2.6387	0.0083225	0.049916
g31069	2.3148	73.028	0.81266	2.8484	0.0043933	0.033142
g25645	2.3112	19.849	0.5936	3.8935	9.8797e-05	0.0026125
g15570	2.3088	157.01	0.78987	2.923	0.0034672	0.02822
g28511	2.3054	715.7	0.38199	6.0354	1.5858e-09	4.2123e-07
g47893	2.3041	9.9237	0.80308	2.8691	0.0041161	0.031754
g22012	2.2962	77.407	0.50226	4.5717	4.8377e-06	0.00029721
g28893	2.293	447.91	0.78749	2.9117	0.0035941	0.028917
g6354	2.2925	47.682	0.44441	5.1586	2.4879e-07	2.8713e-05
g10694	2.2921	27.162	0.82512	2.7779	0.0054714	0.038263
g18419	2.2916	183.79	0.65321	3.5083	0.00045106	0.0073767
g30988	2.2901	574.59	0.7657	2.9908	0.0027821	0.024494
g46255	2.29	34.138	0.29222	7.8367	4.6272e-15	5.2336e-12
g46167	2.29	35.08	0.5011	4.5699	4.8794e-06	0.00029858
g17658	2.2824	3.3033	0.78078	2.9232	0.0034641	0.028201
g33131	2.2823	233.38	0.74557	3.0611	0.0022051	0.020993
g40181	2.2801	34.32	0.7432	3.068	0.0021551	0.020646
g31149	2.2766	57.799	0.57694	3.946	7.9481e-05	0.0022366
g30761	2.2752	68.498	0.69695	3.2645	0.0010965	0.013049
g19927	2.2734	226.15	0.34757	6.5408	6.1201e-11	2.4111e-08
g20456	2.2732	120.12	0.61093	3.7209	0.0001985	0.0042381
g2546	2.2715	22.666	0.67704	3.355	0.00079363	0.010615
g8119	2.2673	37.983	0.70639	3.2098	0.0013285	0.014877
g4513	2.2642	54.987	0.7186	3.1509	0.0016277	0.017066
g40223	2.2633	132.26	0.77016	2.9387	0.003296	0.027353
g14524	2.2591	11.791	0.78716	2.87	0.0041049	0.031696
g2164	2.2559	191.85	0.38248	5.8979	3.6811e-09	8.4915e-07
g14150	2.2559	165.66	0.50128	4.5002	6.7898e-06	0.0003797
g16430	2.2547	192.44	0.49065	4.5953	4.3205e-06	0.00027746
g4003	2.2546	122.93	0.83919	2.6867	0.0072168	0.045536
g20109	2.2517	3.9411	0.79991	2.8149	0.0048795	0.035577
g39979	2.2515	5.365	0.51073	4.4084	1.0413e-05	0.00051552
g46476	2.2492	54.974	0.7532	2.9862	0.0028245	0.024694
g47650	2.2485	22.683	0.84352	2.6656	0.0076854	0.047374
g10693	2.2471	12.583	0.33571	6.6936	2.1771e-11	1.0044e-08
g16006	2.2457	127.74	0.57674	3.8938	9.8674e-05	0.0026112
g38395	2.2448	474.67	0.84759	2.6485	0.0080849	0.049033
g7562	2.2414	7.3932	0.55534	4.036	5.4368e-05	0.0017166
g43277	2.2397	54.611	0.80665	2.7766	0.0054934	0.038316
g3676	2.2356	195.91	0.65405	3.4181	0.00063068	0.0092052
g25025	2.2311	48.138	0.45303	4.9249	8.4423e-07	7.4751e-05
g17855	2.2264	95.413	0.80102	2.7794	0.0054454	0.038179
g44100	2.2216	12.755	0.61633	3.6046	0.00031261	0.0057903
g11038	2.2207	58.869	0.77139	2.8788	0.0039925	0.031102
g4559	2.2205	352.89	0.7542	2.9442	0.0032384	0.027064
g674	2.2192	21.92	0.50832	4.3658	1.2669e-05	0.00059784
g17926	2.2154	69.79	0.71895	3.0814	0.0020601	0.020018
g4362	2.2141	3.9574	0.81988	2.7005	0.0069232	0.044321
g15962	2.2137	21.619	0.39912	5.5464	2.9169e-08	4.9649e-06
g24958	2.213	62.981	0.56873	3.8912	9.9745e-05	0.0026336
g32668	2.2128	23.404	0.64671	3.4217	0.00062239	0.0091347
g19368	2.2108	19.458	0.66767	3.3112	0.00092889	0.01175
g45725	2.2076	537.91	0.64338	3.4312	0.00060095	0.0089493
g46625	2.2069	144.23	0.46762	4.7195	2.364e-06	0.00017268
g25070	2.2062	158.98	0.43731	5.0449	4.5369e-07	4.4929e-05
g25379	2.2023	21.05	0.42665	5.1618	2.4457e-07	2.8656e-05
g16	2.202	101.58	0.35103	6.2729	3.5435e-10	1.1721e-07
g28209	2.201	63.092	0.40806	5.3939	6.8959e-08	1.0033e-05
g10730	2.1997	24.575	0.3323	6.6197	3.5995e-11	1.5025e-08
g45726	2.1971	378.58	0.58921	3.7289	0.00019235	0.0041631
g3947	2.197	161.31	0.8164	2.6911	0.0071218	0.045083
g36735	2.1965	23.098	0.67095	3.2738	0.0010611	0.012812
g20496	2.1926	28.448	0.82462	2.6589	0.0078393	0.048012
g43942	2.1909	103.8	0.35277	6.2106	5.2768e-10	1.623e-07
g19828	2.1907	229.57	0.47762	4.5866	4.5049e-06	0.00028358
g39519	2.1896	7.7482	0.50399	4.3445	1.396e-05	0.00064834
g6236	2.1859	74.889	0.58665	3.7261	0.00019448	0.004186
g16603	2.1859	24.729	0.6163	3.5467	0.00039006	0.0066847
g36688	2.1853	18.457	0.67278	3.2482	0.0011613	0.013564
g6139	2.1844	43.591	0.56937	3.8364	0.00012484	0.0030803
g4131	2.1821	359.16	0.75444	2.8923	0.0038238	0.030174
g13033	2.1789	247.72	0.73165	2.9781	0.0029007	0.025094
g36864	2.1788	116.05	0.65208	3.3414	0.00083365	0.010952
g26611	2.1786	7.0687	0.75629	2.8806	0.0039689	0.030973
g15634	2.1785	859.35	0.4176	5.2168	1.8204e-07	2.2877e-05
g12479	2.1781	176.06	0.81451	2.6742	0.0074914	0.046589
g19829	2.1752	50.523	0.49659	4.3803	1.1852e-05	0.00057081
g6423	2.1751	4.7714	0.78673	2.7647	0.0056978	0.039259
g44282	2.1748	202.95	0.66416	3.2745	0.0010584	0.0128
g13039	2.1745	158.84	0.39743	5.4715	4.4622e-08	6.9689e-06
g5315	2.1729	20.333	0.53458	4.0647	4.8087e-05	0.0015743
g48537	2.1713	34.902	0.77947	2.7856	0.0053431	0.037703
g7563	2.17	78.621	0.56064	3.8705	0.00010859	0.0027977
g1833	2.1698	25.566	0.38891	5.5792	2.4165e-08	4.2153e-06
g16538	2.1687	103.5	0.80281	2.7014	0.0069058	0.044283
g10692	2.1655	8.0361	0.41625	5.2025	1.9662e-07	2.4622e-05
g186	2.1635	21.326	0.60798	3.5586	0.00037289	0.0064986
g16271	2.1588	20.157	0.68906	3.133	0.0017303	0.01787
g4633	2.1554	45.64	0.72165	2.9868	0.0028191	0.024665
g24588	2.1542	91.414	0.54214	3.9736	7.0806e-05	0.0020467
g32731	2.1541	308.02	0.69118	3.1166	0.0018294	0.018571
g45758	2.1537	31.388	0.45039	4.782	1.7357e-06	0.00013524
g30498	2.1495	83.519	0.75688	2.84	0.0045118	0.033774
g19469	2.1474	19.714	0.68968	3.1136	0.001848	0.0187
g42114	2.1471	12.502	0.44348	4.8415	1.2888e-06	0.00010623
g8499	2.1459	21.555	0.41592	5.1594	2.4774e-07	2.8713e-05
g32730	2.1438	15.63	0.67011	3.1993	0.0013778	0.015253
g8498	2.1435	146.46	0.34749	6.1684	6.8992e-10	2.0328e-07
g12263	2.1417	61.146	0.66066	3.2417	0.0011881	0.013749
g37102	2.1416	11.726	0.71411	2.999	0.0027087	0.024069
g43338	2.1411	18.732	0.78064	2.7428	0.0060924	0.04096
g48130	2.1379	232.13	0.39582	5.4014	6.614e-08	9.7665e-06
g12517	2.1378	106.09	0.79683	2.683	0.0072976	0.045889
g13040	2.1375	18.943	0.48813	4.3789	1.1926e-05	0.00057282
g17520	2.1336	103.02	0.68338	3.1221	0.0017956	0.018342
g3956	2.1315	27.34	0.65001	3.2791	0.0010412	0.012667
g35765	2.1295	23.442	0.63979	3.3285	0.00087318	0.011312
g24425	2.1287	19.395	0.45502	4.6783	2.8923e-06	0.00020082
g18890	2.1281	3.5354	0.70735	3.0086	0.0026247	0.023531
g5786	2.1222	200.7	0.61369	3.4581	0.00054394	0.0083613
g15910	2.118	124.83	0.5939	3.5662	0.00036214	0.0063807
g29799	2.1168	46.237	0.46087	4.5931	4.368e-06	0.00027897
g5969	2.1158	5.4387	0.57876	3.6557	0.00025653	0.0050504
g37953	2.1138	8.2569	0.63689	3.3189	0.00090379	0.011557
g39069	2.1081	14.211	0.3849	5.477	4.3251e-08	6.8005e-06
g32783	2.1032	121.24	0.54423	3.8646	0.00011129	0.0028422
g11725	2.1004	99.947	0.40956	5.1284	2.9218e-07	3.242e-05
g15985	2.0994	15.043	0.50486	4.1584	3.2048e-05	0.0011779
g5699	2.0993	280.97	0.71719	2.9271	0.0034216	0.028025
g32651	2.0989	77.774	0.47025	4.4634	8.0677e-06	0.00042731
g2685	2.0966	405.76	0.41263	5.081	3.7537e-07	3.9288e-05
g30328	2.0942	56.066	0.74289	2.8191	0.0048166	0.03528
g44901	2.0937	192.91	0.49559	4.2246	2.394e-05	0.00094422
g23639	2.0924	99.599	0.60043	3.4849	0.00049239	0.0078201
g34833	2.0912	27.897	0.60692	3.4456	0.00056989	0.0086083
g10661	2.0907	709.14	0.79144	2.6416	0.0082516	0.049661
g23583	2.0905	21.029	0.70884	2.9491	0.0031869	0.026764
g45275	2.0879	21.568	0.57104	3.6564	0.00025581	0.0050444
g48372	2.0876	14.064	0.48766	4.2809	1.8614e-05	0.00079648
g29757	2.0875	21.597	0.59547	3.5057	0.00045536	0.0074262
g34114	2.0855	8.4639	0.5549	3.7584	0.00017102	0.0038195
g38843	2.0848	71.273	0.54494	3.8256	0.00013043	0.0031671
g22013	2.0784	112.68	0.73567	2.8252	0.0047255	0.034868
g43204	2.0763	210.17	0.59409	3.4948	0.00047439	0.0076345
g38510	2.0752	23.721	0.53696	3.8648	0.00011119	0.0028415
g24843	2.0746	101.83	0.40307	5.1471	2.6458e-07	2.9926e-05
g31981	2.0726	118.54	0.61228	3.385	0.00071171	0.0099342
g6403	2.072	147.25	0.37409	5.5389	3.0435e-08	5.1305e-06
g18937	2.0593	126.29	0.6474	3.1808	0.0014687	0.01589
g33957	2.0577	4.3816	0.62919	3.2703	0.0010742	0.012883
g8940	2.0515	59.795	0.71333	2.8759	0.004029	0.031302
g34180	2.0457	106.71	0.61228	3.3411	0.00083461	0.010956
g35507	2.0442	16.506	0.62024	3.2958	0.00098151	0.0122
g9818	2.0416	29.141	0.5867	3.4798	0.00050171	0.0079189
g33216	2.0415	32.83	0.25984	7.857	3.9353e-15	4.758e-12
g24849	2.0381	146.68	0.68338	2.9824	0.0028599	0.024871
g5227	2.0377	24.767	0.67599	3.0143	0.0025753	0.023233
g16217	2.0361	28.319	0.74888	2.7188	0.0065517	0.042814
g6235	2.0353	41.617	0.62164	3.2741	0.0010602	0.012808
g11309	2.0341	170.07	0.50059	4.0633	4.8379e-05	0.0015809
g34470	2.0299	114.71	0.44718	4.5394	5.6414e-06	0.00033357
g35306	2.0294	63.486	0.30032	6.7573	1.4056e-11	6.8453e-09
g27261	2.0285	74.828	0.44973	4.5105	6.4677e-06	0.00036755
g44900	2.0276	61.829	0.43501	4.6611	3.1449e-06	0.00021411
g45039	2.0274	52.438	0.45832	4.4234	9.7143e-06	0.00048868
g44863	2.0272	3.4427	0.6799	2.9816	0.0028679	0.024909
g14303	2.025	22.678	0.65303	3.101	0.0019289	0.019132
g33215	2.0245	6.4682	0.55162	3.6701	0.0002425	0.0048754
g28148	2.0244	116.62	0.73906	2.7391	0.0061609	0.04121
g21441	2.0198	36.706	0.62536	3.2298	0.0012387	0.014157
g15699	2.0184	28.123	0.29752	6.7843	1.1667e-11	5.8441e-09
g35232	2.0178	95.207	0.66425	3.0376	0.0023844	0.022094
g44202	2.0091	453.85	0.34488	5.8256	5.6898e-09	1.2315e-06
g27833	2.0065	7.757	0.57679	3.4788	0.00050369	0.0079389
g10826	2.0061	55.146	0.61172	3.2795	0.0010399	0.012656
g28585	2.0056	167.31	0.64635	3.103	0.0019154	0.01908
g29542	2.0015	24.299	0.4491	4.4567	8.3223e-06	0.00043359
g5435	2.0014	31.318	0.63327	3.1604	0.0015756	0.01672
g45382	2.0002	15.174	0.6754	2.9615	0.0030616	0.026094
g41562	1.9968	67.01	0.72694	2.7468	0.0060173	0.04069
g45614	1.9933	88.674	0.6481	3.0757	0.0021004	0.020255
g11169	1.9925	123.42	0.49955	3.9886	6.6457e-05	0.0019572
g5352	1.9918	1051.1	0.61247	3.2521	0.0011455	0.013433
g30972	1.9888	23.228	0.74205	2.6801	0.0073605	0.046135
g18826	1.9872	136.95	0.44273	4.4884	7.1766e-06	0.00039288
g26993	1.985	21.371	0.682	2.9106	0.0036073	0.02899
g12680	1.9839	171.26	0.4017	4.9387	7.8652e-07	7.0769e-05
g32266	1.9823	46.617	0.67289	2.946	0.0032195	0.026967
g9130	1.9816	90.898	0.47365	4.1837	2.8685e-05	0.0010861
g12181	1.9794	486.49	0.59882	3.3055	0.0009479	0.011934
g37757	1.9775	16.311	0.68029	2.9069	0.0036501	0.029234
g12975	1.977	57.444	0.29737	6.6481	2.9683e-11	1.301e-08
g28982	1.9758	159.63	0.68151	2.8992	0.0037415	0.029721
g33427	1.9704	23.115	0.48052	4.1005	4.1227e-05	0.001413
g47052	1.9683	8.3443	0.65967	2.9838	0.0028469	0.024819
g24244	1.967	157.59	0.55423	3.5491	0.00038661	0.0066416
g8865	1.9652	15.018	0.61098	3.2165	0.0012978	0.014636
g41183	1.9623	5.8471	0.70486	2.7839	0.0053708	0.037807
g20035	1.9507	5.0767	0.66965	2.913	0.0035801	0.028825
g29628	1.9504	419.47	0.34903	5.5881	2.2955e-08	4.0445e-06
g35039	1.9489	123.06	0.276	7.0611	1.6516e-12	1.0724e-09
g25660	1.9483	79.489	0.53822	3.6199	0.00029475	0.0055713
g7355	1.9456	29.718	0.53729	3.6211	0.00029332	0.0055661
g6623	1.9427	24.718	0.37203	5.2217	1.7726e-07	2.2519e-05
g72	1.9405	32.827	0.62057	3.127	0.0017662	0.018104
g31020	1.937	21.276	0.50414	3.8423	0.0001219	0.0030335
g13555	1.9333	90.571	0.68094	2.8391	0.0045234	0.033825
g35305	1.9329	133.58	0.37897	5.1004	3.3892e-07	3.6453e-05
g11111	1.9306	80.06	0.27534	7.0119	2.3518e-12	1.4467e-09
g39998	1.9296	193.3	0.49289	3.9148	9.0495e-05	0.0024417
g16662	1.9292	141.62	0.51067	3.7777	0.0001583	0.0036348
g23962	1.9268	12.168	0.63347	3.0417	0.0023524	0.02189
g19284	1.9258	125.46	0.42906	4.4886	7.1708e-06	0.00039288
g6383	1.9218	129.77	0.58353	3.2934	0.00098991	0.01227
g41041	1.9209	18.806	0.28929	6.6402	3.1332e-11	1.3563e-08
g38904	1.9198	52.289	0.59606	3.2208	0.0012782	0.014483
g8124	1.919	352.87	0.72366	2.6518	0.0080059	0.048734
g41734	1.9179	51.873	0.68427	2.8029	0.0050649	0.036429
g43820	1.9167	165.72	0.38643	4.9601	7.0442e-07	6.5395e-05
g28311	1.9158	62.368	0.54797	3.4962	0.0004719	0.0076039
g5226	1.9154	59.892	0.66231	2.892	0.0038281	0.03019
g4365	1.9146	89.604	0.58652	3.2643	0.0010975	0.013049
g37469	1.9121	23.266	0.66644	2.8692	0.0041154	0.031754
g32232	1.912	7.3983	0.60029	3.1851	0.0014472	0.015767
g25405	1.9116	905.45	0.57381	3.3314	0.00086411	0.011234
g41182	1.9072	8.0706	0.55342	3.4463	0.00056842	0.0086014
g19984	1.9062	29.373	0.46223	4.1241	3.7226e-05	0.0013118
g44464	1.9047	4.2339	0.69472	2.7417	0.0061116	0.041044
g7672	1.9037	68.416	0.60991	3.1213	0.0018006	0.018385
g17882	1.9033	19.413	0.43982	4.3275	1.5079e-05	0.00068362
g7462	1.8997	88.79	0.43614	4.3559	1.3254e-05	0.0006219
g18616	1.897	20.755	0.64548	2.9389	0.0032943	0.027352
g9194	1.8951	53.798	0.70643	2.6826	0.0073051	0.04592
g13034	1.8931	106.02	0.67207	2.8168	0.0048504	0.035416
g8125	1.8925	49.522	0.67101	2.8204	0.0047967	0.035178
g9608	1.8915	280.42	0.51639	3.663	0.00024932	0.0049643
g9764	1.8905	52.197	0.47943	3.9433	8.0368e-05	0.0022543
g376	1.8865	84.207	0.40838	4.6194	3.8487e-06	0.00025224
g20817	1.8851	4.7411	0.69391	2.7166	0.0065962	0.043021
g16218	1.8849	6.1597	0.52681	3.5779	0.00034636	0.006212
g18934	1.8832	42.44	0.33915	5.5527	2.8127e-08	4.8344e-06
g40926	1.8829	162.32	0.36882	5.1053	3.3019e-07	3.5941e-05
g1852	1.8825	61.477	0.57055	3.2995	0.00096872	0.012101
g36689	1.8823	38.661	0.54998	3.4226	0.00062036	0.0091275
g5459	1.8813	55.69	0.67838	2.7733	0.0055496	0.038584
g2841	1.8806	9.8519	0.48104	3.9094	9.2535e-05	0.0024843
g27766	1.8802	9.8941	0.58594	3.2089	0.0013323	0.014897
g39978	1.879	18.293	0.41712	4.5047	6.6465e-06	0.00037347
g34041	1.8787	17.405	0.57448	3.2703	0.0010744	0.012883
g39995	1.8786	12.154	0.67204	2.7953	0.0051851	0.036997
g39309	1.8766	29.127	0.33401	5.6185	1.9264e-08	3.5364e-06
g6321	1.876	34.747	0.2473	7.5859	3.3008e-14	3.2149e-11
g15481	1.8753	133.9	0.63141	2.97	0.002978	0.025635
g11221	1.87	5.4389	0.61367	3.0471	0.0023102	0.021653
g11577	1.8691	93.348	0.62891	2.9721	0.0029581	0.025509
g33214	1.8668	41.502	0.52811	3.5348	0.00040814	0.006906
g1693	1.8662	157.9	0.38471	4.8508	1.2295e-06	0.00010288
g39422	1.8633	225.05	0.69092	2.6968	0.007	0.044622
g47126	1.8632	107.48	0.57044	3.2662	0.0010899	0.012997
g48711	1.8617	187.65	0.50182	3.7099	0.00020731	0.0043631
g10752	1.8611	15.503	0.58236	3.1957	0.0013948	0.015375
g18421	1.8609	51.469	0.29424	6.3245	2.5411e-10	8.8217e-08
g3418	1.8608	9.0121	0.62698	2.9678	0.0029989	0.02576
g28775	1.8603	8.6166	0.65253	2.8509	0.0043595	0.032979
g17616	1.8592	17.218	0.40669	4.5716	4.8401e-06	0.00029721
g38459	1.8568	56.472	0.61514	3.0185	0.0025402	0.023078
g21731	1.8567	266.53	0.3543	5.2405	1.6018e-07	2.0724e-05
g5403	1.8527	31.495	0.29765	6.2245	4.8316e-10	1.5126e-07
g42639	1.8508	13.062	0.62218	2.9747	0.0029325	0.025332
g15539	1.849	7.6201	0.52758	3.5047	0.00045708	0.0074369
g33790	1.8449	6.2656	0.66111	2.7906	0.0052614	0.037345
g6223	1.8426	930.12	0.65064	2.8321	0.0046249	0.03432
g20453	1.8425	205.4	0.2641	6.9764	3.028e-12	1.7695e-09
g38844	1.8404	43.397	0.6056	3.039	0.0023737	0.02202
g43968	1.8389	74.663	0.38876	4.7302	2.2433e-06	0.00016577
g20488	1.8389	38.701	0.52236	3.5203	0.00043105	0.0071494
g27326	1.8379	132.91	0.29877	6.1514	7.68e-10	2.244e-07
g39807	1.8364	14.121	0.68775	2.6702	0.0075808	0.04692
g12180	1.8338	506.45	0.57613	3.1829	0.0014582	0.015837
g2904	1.8269	124.09	0.55485	3.2925	0.00099293	0.012278
g25642	1.825	8.9518	0.55769	3.2724	0.0010664	0.012854
g2510	1.8237	82.268	0.45228	4.0322	5.526e-05	0.0017331
g42841	1.8235	60.144	0.59026	3.0893	0.0020063	0.019656
g8522	1.8218	381.46	0.31059	5.8655	4.4777e-09	1e-06
g8537	1.8197	79.136	0.33504	5.4314	5.5907e-08	8.4859e-06
g19416	1.8193	4.2186	0.65181	2.7912	0.0052509	0.037284
g39582	1.8177	6.9323	0.40745	4.4613	8.1472e-06	0.00042881
g34733	1.8169	237.82	0.34618	5.2484	1.5339e-07	2.0144e-05
g35372	1.8143	15.35	0.66545	2.7265	0.0064014	0.042164
g6404	1.8141	398.41	0.60894	2.9791	0.0028907	0.025045
g19464	1.8129	23.564	0.50572	3.5848	0.00033737	0.0061004
g11575	1.8124	393.88	0.41968	4.3187	1.5698e-05	0.00070231
g43339	1.8113	15.846	0.62022	2.9205	0.0034951	0.028361
g39733	1.8108	15.865	0.31664	5.7189	1.0721e-08	2.1729e-06
g22571	1.8075	2793	0.34765	5.1991	2.0024e-07	2.4985e-05
g14456	1.8075	34.897	0.62372	2.898	0.0037556	0.029799
g11728	1.806	944.48	0.61034	2.959	0.0030867	0.026222
g15698	1.8059	76.475	0.28944	6.2392	4.397e-10	1.4016e-07
g25704	1.8057	269.63	0.43438	4.157	3.225e-05	0.0011791
g24233	1.8043	279.1	0.4645	3.8844	0.00010259	0.0026823
g10076	1.8035	88.601	0.34271	5.2625	1.4212e-07	1.8876e-05
g13291	1.8013	261.39	0.46241	3.8955	9.7991e-05	0.0025997
g48639	1.8001	112.86	0.52532	3.4266	0.00061108	0.0090406
g32129	1.7999	85.308	0.31602	5.6955	1.2302e-08	2.4098e-06
g21892	1.7992	401.4	0.55613	3.2353	0.0012151	0.013974
g21435	1.7975	24.851	0.59473	3.0223	0.0025085	0.02287
g15052	1.7935	165.87	0.54267	3.305	0.00094982	0.011946
g16696	1.7913	438.13	0.41094	4.3591	1.3061e-05	0.00061471
g42895	1.7884	169.84	0.58093	3.0786	0.0020798	0.020117
g15540	1.788	228.99	0.58778	3.042	0.0023502	0.021882
g34536	1.7861	9.591	0.46269	3.8602	0.00011327	0.0028802
g14312	1.7854	53.698	0.61065	2.9237	0.0034587	0.02819
g35735	1.7845	7.8337	0.48506	3.6789	0.00023428	0.0047801
g32496	1.7823	12.1	0.36048	4.9442	7.6477e-07	6.9498e-05
g41802	1.7799	425.42	0.66843	2.6628	0.0077491	0.047644
g43703	1.7785	525.87	0.58701	3.0297	0.0024482	0.02248
g41719	1.7768	14.673	0.33469	5.3089	1.1029e-07	1.5156e-05
g39753	1.7765	79.834	0.65064	2.7304	0.006326	0.041853
g27260	1.7756	28.054	0.41424	4.2864	1.8156e-05	0.00078111
g33760	1.7747	86.405	0.47525	3.7343	0.00018822	0.0040965
g6199	1.7729	47.83	0.32749	5.4137	6.1737e-08	9.2114e-06
g10583	1.7726	12.046	0.66752	2.6555	0.0079184	0.048361
g8482	1.7725	15.937	0.59227	2.9927	0.0027651	0.024409
g11576	1.7714	55.389	0.48264	3.6702	0.0002424	0.0048754
g11359	1.7674	36.686	0.5416	3.2632	0.0011014	0.013064
g23431	1.7618	151.72	0.61639	2.8582	0.0042601	0.032458
g47569	1.7583	40.734	0.38421	4.5764	4.7304e-06	0.00029253
g38905	1.7578	79.237	0.61554	2.8557	0.0042945	0.032642
g10342	1.7548	5.2955	0.59405	2.954	0.0031367	0.026483
g45088	1.7545	117.33	0.6007	2.9207	0.0034921	0.028343
g16499	1.7542	83.497	0.456	3.847	0.00011955	0.00299
g42959	1.7531	85.852	0.45965	3.814	0.00013674	0.003275
g40913	1.7499	74.071	0.54816	3.1923	0.0014114	0.015499
g19249	1.7497	322.49	0.54959	3.1837	0.001454	0.015815
g27529	1.7489	84.803	0.65908	2.6535	0.0079662	0.048549
g5400	1.746	16.522	0.57452	3.039	0.0023733	0.02202
g3260	1.742	135.13	0.31693	5.4965	3.8739e-08	6.3177e-06
g26656	1.741	54.949	0.40432	4.3061	1.6614e-05	0.0007274
g33824	1.7392	18.826	0.61063	2.8483	0.0043958	0.033153
g37994	1.7384	50.594	0.64581	2.6918	0.0071078	0.045026
g46096	1.7367	138.44	0.58083	2.99	0.0027902	0.024532
g27682	1.7364	13.268	0.41574	4.1766	2.9584e-05	0.0011051
g24013	1.7362	204.22	0.4308	4.0301	5.5747e-05	0.0017406
g23878	1.7316	29.925	0.43513	3.9794	6.9082e-05	0.0020101
g44910	1.7304	18.517	0.63319	2.7328	0.0062798	0.041687
g34100	1.7303	93.323	0.4367	3.9623	7.4231e-05	0.0021264
g15313	1.7297	505.91	0.45608	3.7926	0.00014907	0.0034845
g35413	1.728	26.626	0.46026	3.7543	0.00017382	0.0038671
g8806	1.7222	106.65	0.18037	9.5482	1.3192e-21	4.6254e-17
g46775	1.7203	9.4652	0.48272	3.5638	0.00036549	0.0064076
g44109	1.7194	142.21	0.55046	3.1236	0.0017866	0.018279
g5874	1.7172	34.362	0.51799	3.3152	0.00091589	0.011649
g27869	1.7163	242.91	0.52871	3.2462	0.0011694	0.013631
g30716	1.7158	207.83	0.32787	5.2332	1.666e-07	2.1398e-05
g20815	1.7144	6.2052	0.44608	3.8433	0.00012137	0.0030226
g11412	1.7143	22.213	0.62704	2.734	0.0062575	0.041602
g1834	1.7141	218.53	0.49508	3.4622	0.00053569	0.0082817
g7585	1.7138	10.356	0.53434	3.2074	0.0013396	0.014959
g11985	1.7131	10.269	0.58013	2.953	0.0031475	0.026523
g39919	1.7116	221.66	0.56216	3.0447	0.002329	0.021759
g29049	1.7106	13.218	0.62068	2.756	0.0058511	0.039927
g3106	1.7091	39.215	0.62375	2.74	0.0061444	0.041143
g10310	1.7087	19.517	0.62686	2.7258	0.0064137	0.042215
g37365	1.7086	45.796	0.31549	5.4156	6.1074e-08	9.1514e-06
g24234	1.7086	32.148	0.51236	3.3347	0.00085392	0.011151
g26648	1.7074	18.012	0.57833	2.9523	0.0031545	0.026565
g21960	1.7072	78.65	0.33787	5.0529	4.3513e-07	4.3591e-05
g44559	1.7071	15.129	0.42088	4.0561	4.9899e-05	0.0016187
g3417	1.7061	10.955	0.43516	3.9205	8.8349e-05	0.002407
g46720	1.7053	34.14	0.58267	2.9266	0.0034269	0.028052
g8559	1.7052	133.02	0.57257	2.9783	0.002899	0.025092
g31977	1.7036	83.296	0.43701	3.8982	9.6892e-05	0.0025776
g11170	1.7014	231.39	0.44404	3.8316	0.00012732	0.0031106
g42960	1.7013	42.017	0.48455	3.511	0.0004464	0.007321
g18508	1.6973	98.602	0.51824	3.2751	0.0010562	0.012792
g5873	1.6934	151.75	0.50965	3.3228	0.00089134	0.011452
g45869	1.6888	75.244	0.30483	5.5401	3.0233e-08	5.1211e-06
g29652	1.6849	220.09	0.39979	4.2146	2.502e-05	0.00097044
g8558	1.6849	86.569	0.56309	2.9922	0.0027696	0.02443
g14104	1.6848	205.08	0.46109	3.654	0.00025815	0.0050709
g39185	1.6841	72.697	0.55839	3.016	0.0025615	0.023172
g47139	1.6834	10.958	0.54063	3.1137	0.0018477	0.0187
g39308	1.6826	216.88	0.27535	6.1107	9.921e-10	2.7608e-07
g27839	1.6802	278.39	0.55067	3.0511	0.0022801	0.021468
g29653	1.6801	38.737	0.40962	4.1016	4.1029e-05	0.0014076
g23418	1.6774	27.45	0.35558	4.7173	2.39e-06	0.0001735
g27563	1.6774	199.4	0.52271	3.2091	0.0013314	0.014896
g30683	1.6764	53.154	0.26942	6.222	4.9084e-10	1.523e-07
g32130	1.6757	5.267	0.53534	3.1302	0.0017468	0.017983
g24540	1.6718	269.39	0.55475	3.0137	0.0025809	0.023263
g5029	1.6717	143.61	0.19349	8.6401	5.6143e-18	1.7896e-14
g119	1.6711	57.546	0.34454	4.8501	1.2337e-06	0.00010288
g378	1.6695	8.3978	0.59706	2.7961	0.0051717	0.036916
g27521	1.669	201.3	0.19347	8.6264	6.3323e-18	1.8503e-14
g39517	1.668	326.54	0.51504	3.2386	0.0012013	0.01385
g8600	1.6631	781.8	0.39003	4.2639	2.0086e-05	0.00083711
g3836	1.6549	61.93	0.31493	5.2548	1.4815e-07	1.9602e-05
g6936	1.6548	138.8	0.41875	3.9519	7.7546e-05	0.0021927
g45836	1.6499	70.112	0.60517	2.7264	0.0064023	0.042164
g14465	1.6495	48.971	0.51737	3.1882	0.0014314	0.01564
g4064	1.6488	397.15	0.23771	6.9363	4.0238e-12	2.2394e-09
g30594	1.6484	395.42	0.35105	4.6956	2.6577e-06	0.00018902
g17053	1.6481	80.402	0.41083	4.0117	6.0293e-05	0.0018335
g2363	1.6475	35.987	0.36402	4.5259	6.0133e-06	0.00034908
g34670	1.6455	225.51	0.19397	8.4833	2.1885e-17	4.796e-14
g36652	1.6455	211.96	0.2956	5.5667	2.5959e-08	4.506e-06
g14186	1.6448	146.99	0.34456	4.7736	1.8096e-06	0.00013976
g44611	1.6434	7.6921	0.41207	3.9881	6.6591e-05	0.0019572
g38368	1.643	159.02	0.25774	6.3747	1.8328e-10	6.4913e-08
g14513	1.6428	111.77	0.40697	4.0368	5.4195e-05	0.001715
g7800	1.6424	17.324	0.39686	4.1385	3.4962e-05	0.0012496
g12719	1.6418	95.338	0.57066	2.877	0.0040142	0.031226
g39573	1.6414	128.16	0.54992	2.9848	0.0028373	0.024753
g43333	1.6401	12.208	0.39864	4.1142	3.8857e-05	0.001353
g25889	1.6378	40.193	0.3995	4.0996	4.1387e-05	0.0014171
g18941	1.6363	9.5987	0.41301	3.962	7.4337e-05	0.0021277
g44560	1.6357	78.454	0.3934	4.1579	3.2123e-05	0.0011787
g9948	1.6352	171.15	0.56334	2.9027	0.003699	0.029511
g47258	1.6338	11.014	0.4523	3.6122	0.00030365	0.0056752
g43821	1.6334	125.48	0.37305	4.3784	1.1953e-05	0.00057332
g29986	1.6328	9.982	0.43476	3.7557	0.00017283	0.0038524
g36653	1.6327	219.95	0.42024	3.8852	0.00010224	0.0026751
g17460	1.6312	47.285	0.60926	2.6773	0.0074224	0.046358
g1363	1.628	432.48	0.45377	3.5878	0.00033342	0.0060573
g10822	1.6278	418.44	0.50887	3.1987	0.0013804	0.015268
g1364	1.626	32.625	0.47878	3.3961	0.0006835	0.0096721
g39508	1.6257	367.32	0.25719	6.3212	2.596e-10	8.9239e-08
g26089	1.6239	89.499	0.53437	3.039	0.0023738	0.02202
g28728	1.6234	147.36	0.3448	4.7082	2.4989e-06	0.00018028
g42405	1.6232	44.302	0.53814	3.0164	0.0025579	0.023146
g39762	1.6223	301.45	0.36721	4.4178	9.9733e-06	0.00050028
g19295	1.6201	9.8433	0.48562	3.3361	0.00084952	0.01111
g39761	1.6177	760.41	0.37115	4.3587	1.3082e-05	0.00061488
g41157	1.6163	311.28	0.45609	3.5439	0.00039426	0.0067368
g31376	1.6158	112.79	0.42346	3.8157	0.00013582	0.0032567
g26625	1.6147	27.73	0.27973	5.7724	7.8165e-09	1.6411e-06
g34099	1.6132	177.93	0.41733	3.8655	0.00011084	0.0028369
g19753	1.6059	284.97	0.31666	5.0714	3.9491e-07	4.0846e-05
g40046	1.6051	35.73	0.57644	2.7845	0.0053603	0.037763
g25977	1.6041	92.973	0.47507	3.3765	0.00073426	0.010132
g42842	1.6008	39.771	0.5712	2.8025	0.0050701	0.036451
g10772	1.6007	144.54	0.38642	4.1423	3.4378e-05	0.0012363
g15036	1.5986	38.311	0.59679	2.6787	0.0073914	0.046255
g16663	1.5982	216.7	0.53981	2.9607	0.0030694	0.026128
g16034	1.5969	51.401	0.48846	3.2693	0.0010782	0.012925
g21771	1.5953	53.8	0.46771	3.411	0.00064734	0.0093501
g37043	1.5943	21.909	0.5885	2.7092	0.0067453	0.04362
g34483	1.593	7.5665	0.5952	2.6763	0.0074429	0.046421
g46056	1.5912	1664.1	0.37143	4.2839	1.8365e-05	0.00078817
g16085	1.59	264.57	0.53179	2.9898	0.0027916	0.024535
g7198	1.5891	89.934	0.51125	3.1082	0.0018823	0.01887
g10031	1.5883	192.85	0.47388	3.3516	0.00080341	0.010687
g18957	1.5872	13.427	0.4011	3.957	7.5882e-05	0.0021596
g5608	1.5866	57.96	0.32324	4.9084	9.1838e-07	8.0102e-05
g48049	1.5855	7.8477	0.57383	2.7631	0.0057256	0.039395
g6914	1.583	32.427	0.57481	2.7539	0.0058896	0.040069
g19803	1.5827	8.9765	0.50831	3.1135	0.0018485	0.0187
g26437	1.5823	637.68	0.47247	3.349	0.00081102	0.010736
g2192	1.5822	174.6	0.47962	3.2989	0.00097079	0.012109
g48640	1.582	69.06	0.33923	4.6634	3.1109e-06	0.00021304
g6198	1.5814	300.53	0.26318	6.0089	1.8679e-09	4.8158e-07
g37448	1.5798	152.79	0.5299	2.9814	0.0028696	0.024918
g47723	1.5794	317.96	0.4358	3.6242	0.00028986	0.0055235
g120	1.5791	101.08	0.27069	5.8338	5.4174e-09	1.1798e-06
g17049	1.5751	21.159	0.49851	3.1596	0.0015801	0.016753
g24014	1.5739	35.276	0.38815	4.0549	5.0154e-05	0.0016253
g8041	1.573	46.204	0.29356	5.3583	8.4004e-08	1.1925e-05
g29134	1.5723	491	0.37157	4.2316	2.3205e-05	0.00092668
g2869	1.5722	34.931	0.51222	3.0694	0.0021448	0.020577
g37243	1.5718	35.073	0.42211	3.7238	0.00019627	0.0042083
g7688	1.5686	48.044	0.37497	4.1833	2.8729e-05	0.0010866
g35240	1.566	57.743	0.46586	3.3614	0.00077535	0.010455
g46357	1.5641	553.11	0.22763	6.8715	6.3524e-12	3.4267e-09
g28570	1.5637	60.27	0.19697	7.9388	2.0409e-15	2.8623e-12
g9420	1.5627	155.26	0.4636	3.3708	0.00074937	0.010248
g586	1.5623	11.943	0.38724	4.0345	5.472e-05	0.001721
g38023	1.5621	5.323	0.52923	2.9517	0.0031608	0.02659
g31419	1.5611	314.47	0.38861	4.0173	5.888e-05	0.0018078
g12183	1.5604	119.96	0.4186	3.7276	0.00019334	0.0041691
g9234	1.558	41.713	0.44398	3.5091	0.00044956	0.0073625
g12446	1.5575	17.298	0.25625	6.0781	1.216e-09	3.3573e-07
g5340	1.5555	113.63	0.52856	2.9429	0.0032519	0.027148
g47051	1.5547	66.849	0.48234	3.2232	0.0012676	0.014398
g20779	1.5538	93.306	0.31299	4.9645	6.8892e-07	6.4415e-05
g47568	1.5536	135.11	0.3813	4.0745	4.6114e-05	0.0015338
g44862	1.5527	7.58	0.55286	2.8084	0.0049781	0.036002
g12408	1.5524	424.5	0.34533	4.4953	6.9479e-06	0.00038374
g3549	1.5518	19.452	0.56346	2.7541	0.0058856	0.040069
g17962	1.5517	37.526	0.5706	2.7194	0.0065391	0.042784
g21792	1.5514	18.531	0.55523	2.7942	0.0052027	0.037078
g18733	1.5497	23.417	0.506	3.0627	0.0021938	0.020912
g15573	1.5496	250.47	0.45905	3.3757	0.00073624	0.010151
g15555	1.5485	53.588	0.50809	3.0477	0.0023062	0.021644
g21793	1.5484	107.3	0.51376	3.0139	0.0025791	0.023253
g40416	1.5482	6.0714	0.47917	3.231	0.0012335	0.014111
g40224	1.5458	12.739	0.4971	3.1097	0.0018731	0.018823
g13316	1.5447	7.4861	0.5803	2.6618	0.0077714	0.047721
g33249	1.5444	127.6	0.34216	4.5136	6.3742e-06	0.00036401
g15893	1.5435	227.45	0.27984	5.5156	3.476e-08	5.749e-06
g23171	1.5433	26.517	0.48704	3.1687	0.001531	0.016431
g2989	1.5425	455.39	0.39105	3.9445	7.9956e-05	0.0022482
g2434	1.5417	9.9812	0.473	3.2593	0.0011169	0.013181
g4602	1.5398	576.75	0.52204	2.9497	0.0031813	0.026745
g42171	1.5393	164.81	0.38324	4.0165	5.9069e-05	0.0018089
g758	1.5388	10.869	0.36508	4.2151	2.4968e-05	0.00096948
g22411	1.5386	445.83	0.50744	3.032	0.0024293	0.022363
g21611	1.5382	19.867	0.56449	2.725	0.0064308	0.042287
g44223	1.5374	355.03	0.3815	4.0298	5.5818e-05	0.0017412
g2569	1.5371	162.36	0.21521	7.1424	9.1737e-13	6.307e-10
g38585	1.5361	619.4	0.30316	5.0669	4.0434e-07	4.1576e-05
g26317	1.5359	8.1402	0.56962	2.6964	0.0070094	0.044644
g46140	1.5355	95.721	0.31874	4.8174	1.4542e-06	0.00011641
g17794	1.5341	18.483	0.51011	3.0073	0.0026354	0.023597
g5639	1.5328	64.834	0.51384	2.9831	0.0028537	0.024835
g39816	1.5327	39.348	0.56163	2.729	0.0063533	0.04196
g21883	1.532	129.49	0.5215	2.9377	0.0033067	0.027409
g19607	1.5309	80.806	0.44773	3.4193	0.00062794	0.0091778
g39509	1.5302	65.324	0.35394	4.3233	1.5371e-05	0.00069184
g32531	1.53	281.74	0.5431	2.8171	0.0048459	0.035399
g2002	1.5292	90.147	0.39075	3.9134	9.1009e-05	0.002449
g39139	1.5289	18.75	0.41226	3.7086	0.00020844	0.0043746
g43476	1.5263	104.65	0.30239	5.0477	4.4722e-07	4.4675e-05
g46632	1.5236	239.62	0.38525	3.9548	7.661e-05	0.0021715
g46478	1.5232	15.699	0.36686	4.152	3.2956e-05	0.0012024
g15201	1.523	67.526	0.42301	3.6003	0.0003178	0.0058585
g16172	1.5205	219.7	0.4802	3.1665	0.0015429	0.016484
g34448	1.5204	151.27	0.35996	4.224	2.4005e-05	0.00094571
g26152	1.5183	554.6	0.55341	2.7436	0.0060767	0.040915
g15574	1.5172	155.31	0.37805	4.0132	5.9896e-05	0.0018278
g40218	1.5168	31.226	0.31226	4.8576	1.188e-06	0.00010015
g4321	1.5151	68.368	0.16678	9.0843	1.0437e-19	9.1491e-16
g19858	1.5109	242.21	0.39809	3.7953	0.00014745	0.0034594
g15068	1.5088	371.92	0.3774	3.9978	6.3935e-05	0.0019053
g11147	1.5077	1177	0.41767	3.6097	0.00030656	0.0057114
g1350	1.5072	10.089	0.37914	3.9754	7.0267e-05	0.0020362
g3339	1.5021	36.121	0.5078	2.9581	0.0030952	0.026241
g16331	1.5014	97.438	0.34266	4.3816	1.178e-05	0.00056971
g20470	1.4991	41.289	0.31643	4.7376	2.1626e-06	0.00016031
g3166	1.4947	18.101	0.5591	2.6734	0.0075079	0.046675
g38367	1.4926	66.939	0.26259	5.6842	1.314e-08	2.5597e-06
g23885	1.4908	78.142	0.37232	4.004	6.2269e-05	0.0018762
g15732	1.4903	59.167	0.38587	3.8621	0.00011243	0.0028629
g20919	1.489	127.48	0.53184	2.7997	0.0051145	0.036649
g8180	1.4888	19.444	0.3902	3.8156	0.00013588	0.0032567
g5890	1.4886	76.083	0.31361	4.7466	2.0689e-06	0.0001557
g15067	1.4882	277.62	0.38827	3.8327	0.00012673	0.0031029
g39581	1.4861	467.13	0.22753	6.5313	6.5208e-11	2.5404e-08
g36698	1.4855	425.56	0.37859	3.9236	8.7239e-05	0.0023863
g33320	1.4852	7.1767	0.55232	2.6891	0.0071655	0.045286
g3225	1.4847	224.26	0.26433	5.6168	1.945e-08	3.552e-06
g46631	1.4836	95.258	0.36327	4.084	4.4268e-05	0.0014925
g389	1.4824	148.06	0.35416	4.1857	2.8425e-05	0.0010786
g9322	1.4823	6.1369	0.48767	3.0395	0.0023695	0.022009
g34296	1.4812	410.62	0.29283	5.0581	4.2341e-07	4.2784e-05
g3060	1.481	131.23	0.26333	5.624	1.8658e-08	3.4799e-06
g38518	1.4799	113.42	0.16967	8.7224	2.7232e-18	1.0609e-14
g34064	1.4776	405.49	0.3607	4.0966	4.1922e-05	0.0014299
g5339	1.4772	17.046	0.47351	3.1197	0.0018102	0.018456
g43290	1.476	595.95	0.39511	3.7357	0.00018723	0.004085
g15928	1.4752	234.89	0.46137	3.1974	0.0013866	0.015304
g39948	1.4718	470.27	0.48789	3.0166	0.002556	0.023139
g34368	1.4707	339.04	0.4879	3.0143	0.0025757	0.023233
g47127	1.4685	113.91	0.45232	3.2466	0.001168	0.013619
g47747	1.4679	203.76	0.49033	2.9938	0.0027554	0.024348
g10030	1.4674	66.802	0.40934	3.5847	0.00033746	0.0061004
g38142	1.4671	54.91	0.36453	4.0245	5.7096e-05	0.0017701
g29565	1.4661	53.011	0.42768	3.4281	0.0006079	0.0090094
g10139	1.4651	725.6	0.34774	4.2131	2.5189e-05	0.00097484
g24846	1.4635	55.493	0.46192	3.1683	0.0015333	0.016446
g41567	1.4629	117.37	0.36094	4.053	5.0563e-05	0.0016325
g4137	1.4626	624.35	0.39373	3.7147	0.00020348	0.0043084
g19594	1.462	212.05	0.35967	4.0648	4.8066e-05	0.0015743
g13997	1.461	400.67	0.42891	3.4062	0.00065862	0.0094489
g4581	1.46	11.478	0.45017	3.2433	0.0011816	0.013696
g24538	1.4594	433.64	0.31811	4.5877	4.4813e-06	0.00028311
g29751	1.4574	16.387	0.51154	2.849	0.0043858	0.033099
g15894	1.4564	20.25	0.40545	3.592	0.00032812	0.0059933
g44995	1.4555	125.63	0.37442	3.8875	0.00010127	0.0026614
g22019	1.4552	42.677	0.45854	3.1736	0.0015056	0.016219
g22181	1.4548	196.4	0.36353	4.0018	6.285e-05	0.0018884
g15277	1.4536	555.31	0.37204	3.9069	9.3469e-05	0.0025056
g35809	1.4535	13.655	0.4759	3.0543	0.0022561	0.021311
g375	1.4522	7.5902	0.50408	2.8809	0.0039657	0.030966
g23001	1.4512	31.422	0.51834	2.7998	0.0051135	0.036649
g47513	1.4505	491.91	0.50586	2.8673	0.0041396	0.031877
g47053	1.4488	10.946	0.31315	4.6265	3.7192e-06	0.00024547
g4375	1.448	1350.7	0.47107	3.0738	0.0021133	0.020368
g31982	1.4479	103.39	0.40539	3.5717	0.00035471	0.0063134
g3928	1.4472	553.9	0.46885	3.0866	0.0020243	0.019782
g10791	1.4465	41.535	0.52071	2.7779	0.0054715	0.038263
g43979	1.446	62.323	0.52647	2.7466	0.0060216	0.04069
g14596	1.4455	33.325	0.53901	2.6817	0.0073239	0.045997
g11885	1.4452	75.362	0.48649	2.9706	0.0029724	0.025608
g759	1.4438	28.184	0.38427	3.7572	0.00017185	0.0038355
g4322	1.4435	53.749	0.22241	6.4903	8.5689e-11	3.2306e-08
g27681	1.4434	508.16	0.34561	4.1763	2.9626e-05	0.0011051
g15055	1.4426	89.86	0.22765	6.3369	2.3448e-10	8.2216e-08
g15733	1.4425	588.1	0.34029	4.239	2.2448e-05	0.00090576
g21436	1.4422	136.24	0.52854	2.7286	0.0063599	0.04198
g19752	1.4417	18.734	0.33174	4.3459	1.3873e-05	0.00064515
g28299	1.4409	29.672	0.22822	6.3137	2.7244e-10	9.2743e-08
g39510	1.4407	115.44	0.29119	4.9478	7.5056e-07	6.8713e-05
g37860	1.4402	378.02	0.36336	3.9636	7.3816e-05	0.0021181
g26358	1.4374	16.71	0.53073	2.7084	0.0067607	0.043696
g16837	1.4372	589.72	0.46234	3.1085	0.0018807	0.018864
g46958	1.4366	59.351	0.52372	2.7431	0.0060853	0.04093
g36234	1.436	49.507	0.38276	3.7518	0.0001756	0.0038968
g7243	1.4333	9.346	0.50286	2.8503	0.004368	0.033015
g18211	1.4321	10.608	0.41766	3.4289	0.00060613	0.0089978
g16976	1.4307	17.721	0.4263	3.3562	0.00079026	0.010589
g33987	1.4287	190.35	0.34675	4.1201	3.7873e-05	0.0013264
g36884	1.4287	192.24	0.35143	4.0654	4.7946e-05	0.0015741
g46095	1.4275	502.76	0.50352	2.835	0.0045819	0.034124
g21317	1.4272	375.67	0.36392	3.9217	8.7912e-05	0.0023969
g35676	1.4268	41.935	0.46704	3.0551	0.0022501	0.021271
g28310	1.4258	11.075	0.40638	3.5086	0.00045054	0.0073716
g35738	1.4252	137.39	0.45189	3.1539	0.001611	0.016954
g4966	1.4252	196.47	0.47446	3.0038	0.0026665	0.02379
g33056	1.4248	137.47	0.36718	3.8806	0.00010422	0.0027074
g12155	1.4247	1491.3	0.46207	3.0834	0.0020464	0.019937
g12601	1.4231	103.64	0.45641	3.1181	0.0018205	0.018529
g7642	1.422	61.948	0.389	3.6555	0.00025671	0.005051
g39002	1.4215	163.12	0.33437	4.2514	2.1245e-05	0.00086831
g11668	1.4198	266.22	0.4692	3.026	0.0024778	0.022666
g44576	1.4197	21.247	0.46965	3.023	0.002503	0.022831
g12062	1.4193	60.66	0.42031	3.3768	0.00073342	0.010126
g31099	1.4186	127.75	0.35906	3.9509	7.7849e-05	0.0021978
g16125	1.4186	36.376	0.45581	3.1123	0.0018564	0.018742
g41040	1.4174	220.6	0.43392	3.2666	0.0010886	0.012992
g43834	1.4169	393.72	0.32142	4.4082	1.0424e-05	0.00051552
g8501	1.4159	60.741	0.52773	2.683	0.0072969	0.045889
g4507	1.4155	59.522	0.5302	2.6697	0.007592	0.046965
g44260	1.4111	70.752	0.39029	3.6155	0.00029978	0.0056269
g5683	1.4106	628.03	0.52852	2.6689	0.0076089	0.047036
g32267	1.4094	51.804	0.35004	4.0265	5.6607e-05	0.0017588
g20471	1.409	169.49	0.4342	3.245	0.0011745	0.013681
g33046	1.409	61.518	0.46946	3.0012	0.002689	0.023955
g43680	1.4089	246.97	0.5083	2.7718	0.0055743	0.038693
g29426	1.4086	99.97	0.44314	3.1787	0.0014792	0.015981
g28671	1.4078	192.18	0.38056	3.6993	0.00021622	0.0044914
g16046	1.4075	60.064	0.40045	3.5148	0.00044002	0.0072434
g40862	1.4066	6.7077	0.52678	2.6701	0.0075822	0.046921
g20176	1.4058	5.0839	0.51176	2.747	0.0060143	0.040687
g11003	1.4053	23.77	0.36862	3.8122	0.00013774	0.0032921
g33826	1.4043	220.44	0.40489	3.4684	0.00052357	0.0081518
g35273	1.4039	89.061	0.28052	5.0046	5.5974e-07	5.3918e-05
g27342	1.4033	29.688	0.28616	4.904	9.3915e-07	8.1711e-05
g39964	1.4022	79.97	0.42518	3.2979	0.00097397	0.012137
g26037	1.4008	158.55	0.43628	3.2108	0.0013237	0.014847
g29201	1.4005	405.1	0.37766	3.7084	0.0002086	0.0043746
g34229	1.397	10.891	0.52802	2.6458	0.0081506	0.049248
g37498	1.3966	46.635	0.35015	3.9885	6.648e-05	0.0019572
g5842	1.3963	7.5926	0.35986	3.8803	0.00010434	0.002708
g25825	1.3962	224.45	0.41855	3.3358	0.0008505	0.011119
g17669	1.3961	39.719	0.44843	3.1134	0.0018495	0.018705
g2058	1.3956	11.855	0.47368	2.9463	0.0032159	0.026953
g28495	1.3949	482.69	0.35365	3.9442	8.0061e-05	0.0022493
g40077	1.3946	210.9	0.36371	3.8343	0.00012594	0.0030943
g39432	1.3942	35.014	0.26116	5.3385	9.3712e-08	1.3143e-05
g17617	1.3936	261.99	0.35479	3.9279	8.5692e-05	0.002364
g42579	1.3936	74.174	0.48556	2.8701	0.0041033	0.03169
g9430	1.3929	54.389	0.45508	3.0608	0.0022078	0.021005
g46275	1.391	160.29	0.32673	4.2574	2.0682e-05	0.00085215
g3535	1.3907	36.086	0.40084	3.4694	0.00052153	0.0081288
g8737	1.3904	826.69	0.47547	2.9243	0.0034519	0.028154
g24845	1.3902	124.96	0.48496	2.8666	0.0041491	0.031918
g11955	1.3895	33.773	0.26207	5.3022	1.1442e-07	1.549e-05
g14262	1.3892	29.03	0.37016	3.753	0.0001747	0.0038815
g25543	1.3885	89.21	0.48802	2.8452	0.004439	0.033417
g48621	1.3872	13.518	0.38917	3.5645	0.00036459	0.0064044
g44512	1.3872	1086.7	0.41737	3.3237	0.00088836	0.011422
g39138	1.3866	56.623	0.40911	3.3894	0.00070056	0.0098459
g22423	1.3855	98.479	0.29722	4.6616	3.1381e-06	0.00021407
g3224	1.3847	183.16	0.31927	4.3372	1.4432e-05	0.00066495
g3866	1.3836	7.8213	0.40856	3.3864	0.00070807	0.0099143
g33724	1.3834	91.696	0.34519	4.0077	6.1324e-05	0.0018548
g12882	1.3823	17.429	0.3689	3.7471	0.00017891	0.0039478
g38528	1.3816	94.121	0.33641	4.1068	4.0126e-05	0.0013834
g26530	1.3813	903.87	0.35779	3.8606	0.00011312	0.0028782
g32851	1.3813	21.131	0.40462	3.4138	0.00064054	0.0092768
g28300	1.38	200.97	0.27259	5.0625	4.1379e-07	4.2054e-05
g38882	1.3797	24.104	0.41408	3.3319	0.00086242	0.01122
g44599	1.378	13.492	0.33078	4.1658	3.1033e-05	0.0011454
g13055	1.3778	37.82	0.38046	3.6214	0.00029307	0.0055661
g45455	1.3775	22.555	0.52011	2.6484	0.0080868	0.049033
g10743	1.3772	60.357	0.41397	3.3269	0.00087824	0.011355
g30682	1.3771	46.562	0.27622	4.9855	6.1802e-07	5.8409e-05
g38880	1.377	95.747	0.47921	2.8736	0.0040584	0.031467
g27401	1.3766	396.85	0.34657	3.9721	7.1245e-05	0.0020543
g18914	1.3764	38.748	0.3395	4.0543	5.0295e-05	0.0016258
g35680	1.3763	6.7295	0.51232	2.6865	0.0072213	0.04554
g25037	1.3757	382.68	0.30755	4.4731	7.7098e-06	0.00041461
g14715	1.3753	299.56	0.39237	3.5052	0.00045618	0.0074327
g7549	1.3752	1447.2	0.38091	3.6102	0.00030595	0.005706
g27938	1.3752	57.2	0.41901	3.2821	0.0010305	0.012585
g46747	1.3747	158.01	0.40199	3.4198	0.00062675	0.0091719
g28346	1.3738	89.195	0.34517	3.9801	6.8887e-05	0.0020061
g31873	1.3733	97.677	0.48032	2.8592	0.0042477	0.03242
g9546	1.3722	46.56	0.37914	3.6192	0.00029552	0.0055768
g8505	1.3718	20.03	0.32373	4.2374	2.2609e-05	0.0009091
g3061	1.3715	295.99	0.4013	3.4177	0.00063144	0.0092083
g3867	1.3712	204.13	0.20939	6.5483	5.8178e-11	2.3181e-08
g23060	1.3712	502.02	0.34099	4.0212	5.7906e-05	0.0017889
g18852	1.3711	50.772	0.43702	3.1374	0.0017044	0.017645
g25926	1.3706	100.75	0.48102	2.8493	0.0043813	0.033079
g33155	1.3702	25.688	0.47265	2.8991	0.0037428	0.029724
g11318	1.3697	62.543	0.43996	3.1131	0.0018511	0.018706
g23605	1.3695	323.36	0.36861	3.7153	0.00020299	0.0043054
g4433	1.3687	84.313	0.51886	2.6379	0.0083431	0.049988
g28955	1.3679	275.62	0.30435	4.4946	6.9708e-06	0.00038374
g28157	1.3678	350.35	0.36684	3.7286	0.00019254	0.0041647
g23774	1.3677	190.06	0.49113	2.7848	0.0053558	0.037754
g1543	1.3675	71.213	0.32424	4.2176	2.469e-05	0.0009651
g15307	1.3668	247.46	0.449	3.0442	0.0023329	0.021784
g9504	1.3667	927.16	0.33562	4.0721	4.6584e-05	0.0015424
g16518	1.3666	41.729	0.51148	2.6719	0.0075432	0.046769
g36050	1.3664	125.62	0.45876	2.9786	0.0028961	0.025086
g21772	1.3661	82.278	0.40473	3.3754	0.00073695	0.010152
g24593	1.3646	36.57	0.42328	3.2238	0.0012652	0.014386
g32852	1.3641	647.19	0.37282	3.6588	0.00025338	0.0050165
g19288	1.3636	566.14	0.47158	2.8915	0.0038343	0.030205
g27437	1.3622	149.45	0.31564	4.3157	1.5912e-05	0.00070715
g2057	1.361	249.62	0.2913	4.6721	2.981e-06	0.00020616
g27438	1.361	133.25	0.33922	4.0121	6.0191e-05	0.0018334
g4965	1.361	674.01	0.50423	2.6991	0.0069523	0.044389
g15671	1.3596	367.3	0.50439	2.6955	0.0070274	0.044684
g17931	1.3593	720.97	0.35143	3.8678	0.0001098	0.0028184
g20999	1.359	21.374	0.47536	2.8589	0.0042505	0.032434
g39369	1.3586	488.62	0.44241	3.071	0.0021337	0.020508
g38688	1.3571	105.03	0.26131	5.1933	2.0656e-07	2.5502e-05
g18082	1.3571	329.24	0.34446	3.9397	8.1584e-05	0.0022775
g45535	1.3569	84.525	0.45597	2.9758	0.0029219	0.025252
g43334	1.3567	190.21	0.23891	5.6785	1.3584e-08	2.6315e-06
g36963	1.3554	266.86	0.49538	2.7361	0.0062174	0.041414
g41156	1.355	18.273	0.36719	3.6901	0.0002242	0.0046242
g4055	1.3549	313.54	0.45691	2.9654	0.0030231	0.025898
g19962	1.3544	20.275	0.3966	3.4151	0.00063758	0.0092455
g15306	1.3541	156.4	0.447	3.0293	0.0024514	0.022489
g14898	1.3536	82.224	0.37774	3.5833	0.00033929	0.0061228
g32053	1.353	22.53	0.39614	3.4154	0.00063684	0.0092424
g37210	1.3527	72.62	0.22876	5.9129	3.3604e-09	8.0226e-07
g26653	1.3525	125.31	0.40485	3.3407	0.00083576	0.010963
g33135	1.3521	228.01	0.44858	3.0142	0.0025762	0.023233
g23044	1.3509	308.51	0.35359	3.8205	0.00013318	0.0032115
g46719	1.3508	1055	0.39683	3.4039	0.00066425	0.0095043
g5104	1.3498	117.01	0.43445	3.1069	0.0018905	0.018907
g26307	1.3495	50.777	0.32981	4.0917	4.2821e-05	0.0014524
g28309	1.3477	37.934	0.28434	4.7399	2.1385e-06	0.00015937
g23653	1.3475	112.42	0.36582	3.6836	0.00022999	0.0047241
g8435	1.3461	136.42	0.31633	4.2554	2.0867e-05	0.00085777
g6159	1.3451	173.08	0.42998	3.1282	0.0017587	0.018057
g529	1.3444	174.8	0.44809	3.0003	0.0026974	0.024011
g26017	1.3443	247.89	0.2283	5.8881	3.9062e-09	8.8958e-07
g26662	1.3438	28.15	0.41663	3.2253	0.0012582	0.014329
g27475	1.3426	323.53	0.38078	3.5258	0.00042225	0.0070634
g26482	1.3407	15.073	0.41214	3.2531	0.0011417	0.013411
g34005	1.3397	54.646	0.50157	2.6709	0.0075644	0.046844
g12933	1.3377	167.75	0.3025	4.4222	9.7684e-06	0.0004907
g24193	1.3376	58.284	0.47407	2.8215	0.0047804	0.035096
g4011	1.3348	266.55	0.47897	2.7868	0.0053233	0.037619
g8594	1.334	904.01	0.35786	3.7278	0.00019317	0.0041691
g4282	1.3338	519.69	0.32762	4.0712	4.6775e-05	0.0015443
g22747	1.3334	81.759	0.19292	6.9117	4.7895e-12	2.624e-09
g40660	1.3333	203.43	0.32073	4.157	3.2247e-05	0.0011791
g9119	1.3301	67.625	0.3531	3.767	0.00016523	0.0037277
g12954	1.33	39.488	0.28151	4.7247	2.3046e-06	0.0001694
g24559	1.3282	10.088	0.50324	2.6394	0.0083061	0.049835
g36235	1.3271	47.519	0.35175	3.773	0.00016131	0.0036657
g34668	1.3261	109.27	0.3041	4.3607	1.2964e-05	0.00061097
g37439	1.3256	32.79	0.34141	3.8827	0.00010328	0.0026925
g33482	1.325	139.55	0.50039	2.648	0.0080968	0.049047
g36408	1.3249	301.91	0.38513	3.44	0.00058166	0.0087406
g29638	1.3248	513.08	0.41335	3.205	0.0013506	0.015029
g26664	1.3245	51.499	0.37121	3.5682	0.00035949	0.0063477
g46318	1.3243	198.73	0.27448	4.8249	1.4006e-06	0.00011264
g18893	1.3235	52.754	0.38803	3.411	0.00064734	0.0093501
g36700	1.3235	98.519	0.39938	3.3138	0.00092044	0.011689
g6249	1.3235	67.923	0.41103	3.22	0.0012819	0.014516
g47293	1.3221	56.941	0.42225	3.1311	0.0017413	0.017941
g39943	1.3221	379.5	0.4971	2.6597	0.0078217	0.047929
g7439	1.3219	97.848	0.43403	3.0456	0.0023221	0.021718
g38586	1.3214	34.987	0.36818	3.5891	0.00033187	0.0060417
g24917	1.3179	77.431	0.40093	3.287	0.0010127	0.012421
g16543	1.3172	8.2495	0.3939	3.344	0.00082588	0.010874
g27755	1.3161	2100.7	0.44765	2.9399	0.003283	0.027307
g19390	1.3154	11.288	0.40301	3.2638	0.0010991	0.013051
g37438	1.3152	147.56	0.24785	5.3063	1.119e-07	1.5266e-05
g22862	1.3151	42.259	0.38635	3.4038	0.00066466	0.0095043
g15511	1.3151	49.555	0.42446	3.0983	0.0019461	0.019254
g42037	1.315	125.17	0.39289	3.347	0.00081702	0.010802
g22681	1.3144	117.99	0.39993	3.2865	0.0010145	0.012438
g19802	1.3107	29.49	0.37807	3.4669	0.00052648	0.0081645
g14532	1.3105	593.77	0.32535	4.028	5.6246e-05	0.0017515
g32711	1.31	13.723	0.33391	3.9231	8.7401e-05	0.0023884
g47469	1.309	110.75	0.47341	2.765	0.0056919	0.039253
g29662	1.3087	136.3	0.45665	2.8659	0.0041579	0.031935
g13178	1.3086	227.34	0.217	6.0305	1.6343e-09	4.2763e-07
g33642	1.3079	191.62	0.3286	3.9803	6.884e-05	0.0020061
g32684	1.3075	26.221	0.27196	4.8076	1.5279e-06	0.00012039
g8857	1.3047	85.726	0.39088	3.3379	0.00084425	0.011058
g10058	1.3046	780.9	0.46046	2.8332	0.0046084	0.034252
g20475	1.3034	15.79	0.40757	3.198	0.0013836	0.015287
g41171	1.3028	13.487	0.33132	3.932	8.4228e-05	0.0023318
g41204	1.3025	73.434	0.40167	3.2427	0.0011841	0.013716
g24201	1.3024	67.742	0.48114	2.7069	0.006792	0.04385
g36429	1.3018	46.99	0.43464	2.9951	0.002744	0.024285
g10379	1.3007	85.447	0.41186	3.158	0.0015885	0.016807
g38842	1.2986	28.845	0.32273	4.0237	5.73e-05	0.0017748
g4927	1.2986	209.33	0.37267	3.4847	0.00049271	0.0078207
g12226	1.2984	1095.8	0.38978	3.3312	0.00086469	0.011237
g25730	1.2974	42.29	0.23905	5.4274	5.7169e-08	8.6031e-06
g35718	1.2973	168.86	0.42078	3.0831	0.0020486	0.019949
g30254	1.2968	79.152	0.2552	5.0815	3.7445e-07	3.9288e-05
g43203	1.2967	35.382	0.36762	3.5274	0.00041972	0.007028
g33956	1.2962	55.302	0.30045	4.3141	1.6027e-05	0.00070995
g33325	1.296	138.51	0.4142	3.1291	0.0017536	0.018021
g40727	1.2955	276.84	0.47187	2.7455	0.0060418	0.04079
g43491	1.2948	38.931	0.37916	3.4148	0.00063826	0.0092477
g3936	1.2944	65.418	0.42588	3.0393	0.0023714	0.02202
g15232	1.2943	30.381	0.31744	4.0771	4.5596e-05	0.0015255
g12957	1.2936	21.222	0.47257	2.7373	0.0061947	0.041333
g34221	1.2932	137.47	0.44493	2.9064	0.0036556	0.029261
g31401	1.2924	189.51	0.45211	2.8585	0.0042569	0.032446
g12087	1.2922	16.333	0.3052	4.2339	2.297e-05	0.00091942
g6012	1.2915	29.657	0.42792	3.0181	0.0025437	0.023082
g35591	1.2914	110.3	0.36585	3.5298	0.00041585	0.0069779
g47796	1.2901	40.078	0.33219	3.8837	0.00010289	0.0026862
g19484	1.2899	178.44	0.38231	3.374	0.0007408	0.010178
g9235	1.2875	269.77	0.45582	2.8246	0.0047344	0.034904
g14897	1.2872	21.985	0.4695	2.7415	0.0061152	0.041053
g15273	1.286	535.18	0.38265	3.3608	0.00077722	0.010463
g33574	1.2857	164.21	0.46507	2.7646	0.0056991	0.039259
g12157	1.2847	59.329	0.25681	5.0025	5.6592e-07	5.4364e-05
g33134	1.2834	69.038	0.33224	3.8629	0.00011203	0.0028548
g22488	1.2833	28.59	0.43033	2.9821	0.0028626	0.024881
g40120	1.2832	289.66	0.47111	2.7239	0.0064524	0.042391
g10986	1.2831	35.33	0.35232	3.6419	0.00027066	0.0052403
g14899	1.2829	26.408	0.36716	3.4942	0.00047553	0.0076414
g13104	1.2822	56.943	0.31993	4.0079	6.1251e-05	0.0018548
g38111	1.2811	40.06	0.39228	3.2658	0.0010914	0.013002
g36962	1.2809	18.022	0.45742	2.8003	0.0051053	0.036611
g30156	1.2802	78.77	0.47985	2.668	0.0076307	0.047113
g18430	1.28	62.309	0.30236	4.2334	2.3018e-05	0.00092028
g5474	1.28	14.453	0.42496	3.012	0.0025951	0.023343
g16512	1.2779	72.867	0.25213	5.0686	4.0085e-07	4.1338e-05
g39020	1.2771	519.34	0.46107	2.7698	0.0056088	0.038858
g6747	1.2754	177.22	0.22821	5.5889	2.285e-08	4.0445e-06
g25729	1.2725	89.341	0.26433	4.814	1.4791e-06	0.0001176
g28872	1.272	17.451	0.46223	2.752	0.0059238	0.040224
g22241	1.2713	73.547	0.29197	4.3543	1.3348e-05	0.00062487
g46579	1.2683	77.708	0.27685	4.5813	4.6204e-06	0.00028878
g32032	1.2676	8.7535	0.38068	3.33	0.00086854	0.011275
g7449	1.2649	513.02	0.24112	5.2459	1.5549e-07	2.0291e-05
g23761	1.2643	14.919	0.45401	2.7848	0.0053569	0.037754
g48620	1.2623	69.776	0.42932	2.9402	0.00328	0.027305
g26092	1.2616	98.628	0.45583	2.7677	0.0056453	0.039041
g39289	1.2615	252.56	0.39409	3.201	0.0013694	0.015189
g29365	1.2609	77.439	0.23467	5.3733	7.7295e-08	1.1107e-05
g16197	1.2584	289.05	0.45107	2.7898	0.0052736	0.037389
g37044	1.2581	564.45	0.46218	2.722	0.0064886	0.042549
g13103	1.2565	122.56	0.25867	4.8576	1.1882e-06	0.00010015
g21804	1.2546	292.58	0.41394	3.031	0.0024375	0.022415
g24295	1.2541	16.196	0.36358	3.4493	0.00056209	0.0085388
g27400	1.2535	578.82	0.30402	4.123	3.7402e-05	0.001314
g2003	1.2529	31.477	0.37501	3.3409	0.000835	0.010957
g11375	1.2522	16.095	0.30887	4.0542	5.0311e-05	0.0016258
g39950	1.2508	48.545	0.35846	3.4893	0.00048426	0.0077391
g1334	1.2493	1266.6	0.3365	3.7126	0.00020515	0.0043333
g33816	1.248	43.258	0.25333	4.9262	8.3861e-07	7.4441e-05
g27360	1.2478	24.081	0.33087	3.7714	0.00016233	0.0036792
g24504	1.2478	25.895	0.42926	2.907	0.0036495	0.029234
g19059	1.2472	6.0354	0.46402	2.6878	0.0071928	0.045417
g6510	1.247	10.396	0.36028	3.4612	0.00053784	0.0082982
g21393	1.2464	128.98	0.42109	2.9599	0.0030775	0.026178
g994	1.2448	13.723	0.3515	3.5413	0.00039818	0.0067814
g7173	1.2435	25.269	0.34433	3.6113	0.0003047	0.0056886
g9267	1.2432	180.24	0.2879	4.3182	1.5733e-05	0.00070274
g171	1.243	282.28	0.23914	5.1977	2.0181e-07	2.5092e-05
g15909	1.2394	469.24	0.37277	3.3249	0.00088439	0.0114
g45469	1.238	27.065	0.28716	4.3113	1.623e-05	0.0007158
g34350	1.2371	2422.4	0.35466	3.4881	0.00048654	0.0077614
g33219	1.2369	39.461	0.33642	3.6766	0.00023637	0.0048068
g26907	1.2366	402.52	0.42043	2.9413	0.0032682	0.027241
g15278	1.2347	647.13	0.41972	2.9417	0.0032638	0.027221
g21488	1.2344	36.745	0.28506	4.3302	1.49e-05	0.00067866
g31241	1.2344	192.59	0.41579	2.9688	0.0029893	0.025703
g22689	1.2343	107.52	0.40258	3.0661	0.0021689	0.020716
g10689	1.2338	6.1087	0.45279	2.7249	0.0064318	0.042287
g7789	1.2335	87.685	0.42676	2.8903	0.0038487	0.030305
g19521	1.2334	91.081	0.38119	3.2358	0.0012132	0.01396
g4451	1.233	211.93	0.42715	2.8865	0.0038951	0.030587
g11423	1.233	15.48	0.4305	2.8642	0.0041804	0.032053
g44612	1.2326	158.47	0.23779	5.1836	2.177e-07	2.6321e-05
g39749	1.2326	45.246	0.35459	3.476	0.00050898	0.0079921
g14641	1.232	160.42	0.3458	3.5628	0.00036688	0.0064222
g24854	1.2317	23.369	0.46198	2.6661	0.0076748	0.047327
g47691	1.2311	71.47	0.44386	2.7738	0.0055414	0.038551
g46342	1.2304	223.38	0.42809	2.8743	0.0040498	0.031443
g2504	1.23	225.02	0.3084	3.9883	6.6562e-05	0.0019572
g21973	1.2294	105.96	0.33625	3.6562	0.00025594	0.0050444
g21392	1.2291	15.852	0.43918	2.7986	0.0051319	0.036707
g39180	1.2285	192.34	0.15317	8.0202	1.0557e-15	1.6094e-12
g31556	1.2278	193.9	0.1909	6.4313	1.265e-10	4.669e-08
g9197	1.2272	4743	0.23758	5.1654	2.3995e-07	2.8327e-05
g12317	1.2272	158.83	0.38821	3.161	0.001572	0.016693
g22739	1.2266	93.715	0.40488	3.0296	0.0024486	0.02248
g44600	1.2249	27.393	0.42147	2.9063	0.003657	0.029261
g14039	1.224	7.1547	0.44185	2.7702	0.0056021	0.038826
g14531	1.2239	65.879	0.36132	3.3871	0.00070623	0.009905
g45695	1.2238	768.22	0.40447	3.0256	0.0024814	0.022681
g13332	1.2229	143.15	0.27008	4.5278	5.9595e-06	0.00034653
g10327	1.2214	1025.1	0.38191	3.198	0.0013839	0.015287
g19952	1.2207	58.305	0.30403	4.0151	5.942e-05	0.0018148
g48721	1.2181	7.201	0.41718	2.9199	0.0035018	0.028409
g29583	1.2176	495.72	0.27028	4.5051	6.634e-06	0.00037347
g21974	1.217	186.45	0.37474	3.2475	0.001164	0.013591
g37687	1.2149	54.161	0.4539	2.6765	0.0074405	0.046421
g40048	1.2146	248.84	0.3848	3.1565	0.0015968	0.016865
g12182	1.2144	28.671	0.36076	3.3661	0.00076234	0.01036
g4269	1.2124	258.97	0.21627	5.6061	2.0688e-08	3.72e-06
g47478	1.2121	243.27	0.39813	3.0446	0.0023299	0.021761
g44609	1.2098	73.043	0.23881	5.0658	4.0673e-07	4.17e-05
g42749	1.2094	50.746	0.33915	3.5659	0.00036264	0.0063863
g37524	1.2088	81.002	0.34017	3.5534	0.00038022	0.006581
g32784	1.2087	279.31	0.36264	3.3329	0.00085941	0.011194
g5934	1.2083	226.35	0.39031	3.0958	0.0019626	0.019392
g15054	1.206	73.252	0.27495	4.3862	1.1534e-05	0.0005617
g30953	1.2056	400.81	0.34918	3.4528	0.00055489	0.0084842
g38305	1.2055	67.09	0.32041	3.7622	0.00016841	0.0037804
g28218	1.2051	138.96	0.28611	4.2122	2.5292e-05	0.00097775
g39907	1.2041	171.1	0.37386	3.2209	0.0012781	0.014483
g32653	1.2032	26.434	0.44029	2.7329	0.0062789	0.041687
g6756	1.2028	18.587	0.37178	3.2352	0.0012157	0.013976
g36570	1.2027	29.316	0.27157	4.4287	9.4821e-06	0.00048184
g7247	1.2024	92.426	0.38855	3.0947	0.0019701	0.019442
g25210	1.2021	107.74	0.20093	5.9828	2.193e-09	5.5319e-07
g6026	1.2016	38.422	0.44811	2.6814	0.0073313	0.046026
g33483	1.2013	5.9165	0.4382	2.7415	0.0061166	0.041054
g3328	1.1998	240.21	0.42059	2.8527	0.0043353	0.032831
g22574	1.1989	386.29	0.36519	3.283	0.0010271	0.012557
g12619	1.1981	202.57	0.37078	3.2314	0.001232	0.014103
g46503	1.1976	14.325	0.33558	3.5688	0.00035864	0.0063477
g34895	1.1972	142.96	0.44355	2.6992	0.0069497	0.044389
g7722	1.1969	400.77	0.17707	6.7591	1.3883e-11	6.8453e-09
g6272	1.1953	55.231	0.33497	3.5684	0.00035918	0.0063477
g599	1.1949	207.66	0.38245	3.1244	0.0017818	0.018246
g19174	1.1929	167.68	0.43684	2.7306	0.0063212	0.041853
g31639	1.1928	188.6	0.31163	3.8276	0.00012942	0.0031448
g170	1.1919	33.467	0.29256	4.0741	4.6199e-05	0.0015338
g22014	1.1909	31.471	0.24451	4.8707	1.1123e-06	9.4431e-05
g6409	1.1904	31.265	0.3824	3.113	0.0018517	0.018706
g15053	1.1886	22.367	0.43929	2.7057	0.0068154	0.043959
g21348	1.188	47.787	0.41915	2.8344	0.0045911	0.034159
g26814	1.1865	92.473	0.37649	3.1516	0.001624	0.017047
g36852	1.1863	147.19	0.33831	3.5066	0.00045388	0.0074124
g12824	1.1857	69.027	0.44056	2.6913	0.0071174	0.045071
g3158	1.1852	446.43	0.23852	4.9689	6.7349e-07	6.3166e-05
g21	1.1833	42.863	0.26242	4.5093	6.5027e-06	0.00036894
g48239	1.1831	206.97	0.24265	4.8758	1.0837e-06	9.2675e-05
g624	1.183	304.86	0.41789	2.831	0.0046406	0.034408
g27440	1.1822	165.11	0.30358	3.8942	9.8506e-05	0.0026087
g21805	1.1811	122.72	0.31766	3.7183	0.00020057	0.0042744
g31111	1.1804	254.27	0.16817	7.0189	2.2369e-12	1.4006e-09
g16534	1.1779	26.205	0.36201	3.2536	0.0011394	0.013402
g12060	1.1772	136.05	0.21012	5.6022	2.1163e-08	3.786e-06
g39003	1.1764	157.66	0.28533	4.123	3.7391e-05	0.001314
g27416	1.1762	16.78	0.29213	4.0264	5.6631e-05	0.0017588
g6273	1.1742	69.953	0.37399	3.1397	0.0016913	0.017546
g5921	1.1727	29.588	0.41293	2.8399	0.0045127	0.033774
g27515	1.1721	213.21	0.25286	4.6354	3.5629e-06	0.0002375
g21478	1.1717	142.81	0.38713	3.0268	0.0024717	0.022628
g10637	1.1704	265.61	0.25981	4.5049	6.6407e-06	0.00037347
g30298	1.169	69.816	0.2591	4.5118	6.4287e-06	0.00036652
g42036	1.1687	91.026	0.42283	2.7639	0.0057108	0.039316
g26206	1.168	159.73	0.43729	2.6711	0.0075609	0.046839
g28131	1.1666	52.652	0.3445	3.3863	0.00070843	0.0099143
g10263	1.1661	36.439	0.2715	4.2952	1.7456e-05	0.00075656
g46057	1.1655	117.66	0.38763	3.0069	0.0026394	0.023615
g7246	1.1652	363.18	0.26632	4.3754	1.2122e-05	0.00057853
g17902	1.165	10.069	0.43689	2.6666	0.0076616	0.047262
g4144	1.1648	225.38	0.32858	3.545	0.00039268	0.0067205
g12617	1.1638	485.57	0.35392	3.2885	0.0010074	0.012398
g30136	1.162	150.04	0.32716	3.5518	0.00038267	0.0066129
g33255	1.1607	84.009	0.40845	2.8418	0.0044863	0.033662
g4145	1.16	31.736	0.39592	2.9299	0.0033909	0.027864
g21511	1.1598	499.71	0.17204	6.7413	1.5697e-11	7.4375e-09
g40422	1.1598	30.514	0.32663	3.5508	0.00038411	0.0066215
g42607	1.1596	138.34	0.22223	5.2182	1.8066e-07	2.2785e-05
g38689	1.1593	17.588	0.31579	3.6711	0.0002415	0.0048687
g30895	1.1593	12.382	0.34027	3.407	0.0006568	0.0094421
g32230	1.1592	10.713	0.41259	2.8095	0.0049616	0.035944
g39005	1.1585	219.24	0.36152	3.2045	0.0013528	0.015039
g14515	1.1578	30.17	0.27271	4.2456	2.1803e-05	0.00088278
g47539	1.157	65.267	0.41529	2.786	0.0053369	0.037673
g10365	1.1557	345.37	0.3487	3.3143	0.00091876	0.01168
g46184	1.1552	490.57	0.21528	5.3662	8.0432e-08	1.1464e-05
g11930	1.1537	7.4467	0.40147	2.8737	0.0040575	0.031467
g14261	1.1522	65.299	0.23844	4.8322	1.3502e-06	0.00011009
g31388	1.1515	93.104	0.23003	5.0059	5.5603e-07	5.3856e-05
g2433	1.1508	20.497	0.40481	2.8428	0.0044716	0.033581
g45341	1.1498	569.26	0.25342	4.5371	5.7046e-06	0.00033617
g48170	1.1485	15.264	0.31542	3.6412	0.00027137	0.0052508
g33036	1.1481	43.052	0.3593	3.1954	0.0013962	0.015385
g3167	1.1479	6.2916	0.41784	2.7472	0.006011	0.040672
g19391	1.1478	42.137	0.35507	3.2325	0.0012271	0.014058
g43696	1.1471	46.435	0.39779	2.8838	0.0039291	0.030767
g24036	1.1465	59.018	0.31417	3.6495	0.0002628	0.005142
g5994	1.1465	20.27	0.43163	2.6561	0.0079044	0.048284
g12700	1.1462	110.6	0.42517	2.6959	0.0070191	0.044684
g40973	1.1445	68.425	0.43301	2.6431	0.0082146	0.049481
g44419	1.1443	7.5194	0.39102	2.9264	0.0034294	0.028053
g41504	1.1437	129.41	0.16998	6.7287	1.7117e-11	8.0025e-09
g1225	1.1435	38.197	0.34149	3.3485	0.00081256	0.010751
g5686	1.1432	26.43	0.39741	2.8766	0.0040193	0.031255
g13177	1.1428	16.601	0.32955	3.4678	0.0005247	0.0081567
g1006	1.1424	504.78	0.41489	2.7536	0.0058947	0.040094
g23879	1.1419	158.34	0.24293	4.7004	2.5971e-06	0.00018584
g40047	1.1412	210.81	0.35227	3.2395	0.0011975	0.013819
g23654	1.1404	11.511	0.34037	3.3506	0.00080643	0.010713
g2736	1.1398	30.247	0.34263	3.3266	0.00087905	0.011358
g6072	1.1393	1859.9	0.3688	3.0893	0.0020065	0.019656
g46434	1.1384	102.61	0.40232	2.8296	0.0046604	0.034511
g39942	1.1383	103.49	0.38815	2.9327	0.0033607	0.0277
g43457	1.1352	792.36	0.40711	2.7885	0.005296	0.037476
g16511	1.134	636.74	0.32258	3.5154	0.00043915	0.0072325
g39376	1.1328	175.57	0.30255	3.744	0.00018109	0.0039909
g18763	1.1324	70.34	0.32804	3.4521	0.00055633	0.0084921
g40520	1.1322	22.05	0.37533	3.0166	0.0025566	0.02314
g914	1.1318	97.08	0.33394	3.3893	0.00070061	0.0098459
g23977	1.13	428.29	0.28215	4.0051	6.1983e-05	0.0018703
g46343	1.1291	106.16	0.4183	2.6993	0.006948	0.044389
g18894	1.1281	22.675	0.32684	3.4516	0.00055721	0.0084982
g12014	1.1266	106.1	0.31306	3.5986	0.00031995	0.0058767
g1976	1.1265	118.92	0.38119	2.9552	0.0031243	0.026416
g46253	1.1252	60.026	0.30651	3.6708	0.00024177	0.0048687
g46319	1.125	777.35	0.41284	2.7249	0.0064317	0.042287
g9036	1.1244	458.81	0.41764	2.6923	0.0070954	0.044971
g39391	1.1242	58.776	0.38474	2.9221	0.0034771	0.028274
g3466	1.1227	3953.4	0.3547	3.1654	0.001549	0.016518
g30253	1.1224	272.36	0.21799	5.1488	2.6214e-07	2.9748e-05
g35677	1.1221	107.77	0.34113	3.2894	0.0010038	0.012372
g37519	1.1219	10.999	0.42298	2.6524	0.0079916	0.048664
g4872	1.1212	79.14	0.26857	4.1748	2.9821e-05	0.0011089
g12058	1.1204	265.62	0.35418	3.1633	0.0015597	0.016605
g12881	1.1187	498.92	0.3587	3.1187	0.0018168	0.018502
g19963	1.1182	62.828	0.24493	4.5654	4.9857e-06	0.00030397
g36812	1.1179	202.72	0.25221	4.4323	9.3223e-06	0.00047604
g8832	1.1168	28.753	0.34121	3.2731	0.0010639	0.012827
g18617	1.1163	454.28	0.41808	2.67	0.0075853	0.046932
g8937	1.1155	171.83	0.39693	2.8102	0.004951	0.035897
g25661	1.1148	20.06	0.31377	3.5529	0.00038107	0.0065918
g17495	1.1134	169.57	0.33393	3.3342	0.00085541	0.011161
g32803	1.1127	228.41	0.20277	5.4876	4.0752e-08	6.6152e-06
g47648	1.1116	16.061	0.30769	3.6127	0.00030304	0.0056668
g12656	1.1114	471.13	0.32134	3.4586	0.00054308	0.0083518
g24066	1.1111	31.212	0.36914	3.01	0.0026127	0.023447
g33800	1.1095	40.138	0.41064	2.7018	0.0068964	0.044266
g7925	1.1086	225.3	0.39494	2.8071	0.0049992	0.036088
g43996	1.1074	112.76	0.38782	2.8554	0.0042987	0.032653
g39183	1.1071	69.1	0.39763	2.7843	0.0053641	0.037782
g12158	1.1055	373.17	0.18547	5.9602	2.5185e-09	6.2629e-07
g43926	1.1042	105.05	0.32771	3.3693	0.00075353	0.01028
g11002	1.1023	813.17	0.35687	3.0888	0.0020095	0.019659
g43456	1.1014	497.1	0.34254	3.2154	0.0013028	0.014675
g36553	1.1007	44.54	0.32375	3.3998	0.00067433	0.0095842
g46417	1.1001	96.625	0.31074	3.5403	0.00039972	0.006797
g27188	1.1	154.83	0.279	3.9427	8.0563e-05	0.002258
g32484	1.1	92.231	0.30445	3.613	0.00030271	0.0056639
g16036	1.0999	52.85	0.2271	4.8434	1.2764e-06	0.0001058
g8734	1.0997	208.22	0.39172	2.8073	0.0049954	0.036088
g20287	1.0992	101.76	0.30526	3.6008	0.00031721	0.0058539
g20476	1.0974	45.409	0.34188	3.2099	0.001328	0.014877
g33575	1.097	403.19	0.24223	4.529	5.9261e-06	0.00034516
g11956	1.0945	179.52	0.19495	5.6143	1.9733e-08	3.585e-06
g30425	1.0942	39.716	0.29403	3.7216	0.000198	0.0042357
g33035	1.0937	294.43	0.27707	3.9473	7.9035e-05	0.0022277
g26804	1.0917	489.23	0.37232	2.932	0.0033674	0.027716
g6280	1.0908	61.226	0.38256	2.8512	0.0043559	0.032958
g43423	1.0899	31.862	0.29135	3.741	0.00018329	0.004021
g18803	1.0887	155.72	0.38511	2.827	0.0046989	0.034744
g18956	1.0875	343.43	0.18396	5.9116	3.3875e-09	8.0255e-07
g30173	1.0869	477.48	0.33158	3.2778	0.0010462	0.012706
g36634	1.0857	101.88	0.29597	3.6682	0.00024426	0.0049022
g43720	1.0846	12.434	0.38959	2.784	0.0053692	0.037807
g23688	1.0816	41.383	0.34982	3.0919	0.0019888	0.019571
g23049	1.0794	21.353	0.37299	2.8938	0.0038058	0.030089
g22855	1.0791	22.695	0.32018	3.3702	0.00075112	0.01026
g14174	1.0788	55.675	0.40894	2.6381	0.0083382	0.049968
g45230	1.0784	17.446	0.28138	3.8324	0.0001269	0.003105
g16930	1.0747	121.84	0.40708	2.64	0.0082895	0.049778
g27523	1.073	221.1	0.28419	3.7757	0.00015956	0.0036441
g43771	1.0723	602.3	0.28756	3.7289	0.00019229	0.0041631
g1979	1.0696	198.26	0.28538	3.748	0.00017823	0.0039403
g47576	1.069	470.21	0.34537	3.0953	0.0019661	0.019414
g5494	1.0628	310.24	0.34494	3.0812	0.0020618	0.020018
g18360	1.0616	76.067	0.35933	2.9544	0.0031332	0.026477
g15855	1.0615	271.97	0.36165	2.9352	0.0033329	0.027562
g21705	1.0603	540.81	0.29061	3.6486	0.00026369	0.0051565
g30496	1.0595	27.375	0.37665	2.813	0.0049089	0.035729
g26093	1.0577	429.77	0.39111	2.7045	0.0068416	0.044056
g35631	1.0551	280.52	0.29777	3.5432	0.00039527	0.0067474
g46718	1.0549	51.298	0.35406	2.9795	0.0028868	0.025023
g5461	1.0525	132.15	0.3554	2.9613	0.0030634	0.026096
g28940	1.0515	28.854	0.28089	3.7434	0.00018156	0.0039989
g16911	1.0506	60.565	0.29038	3.6179	0.00029701	0.005587
g8726	1.0505	7.0231	0.36331	2.8916	0.0038334	0.030205
g21208	1.0503	513.62	0.20501	5.1231	3.0048e-07	3.3132e-05
g46793	1.0494	113.43	0.33177	3.1631	0.0015609	0.01661
g33955	1.0478	64.934	0.32852	3.1895	0.0014252	0.015593
g37006	1.0468	146.04	0.26046	4.0189	5.8462e-05	0.0017981
g18646	1.0452	20.421	0.27892	3.7472	0.00017881	0.0039478
g23234	1.0448	162.77	0.31886	3.2765	0.001051	0.012743
g17442	1.0418	19.029	0.3326	3.1323	0.0017342	0.017895
g31387	1.0406	17.525	0.35479	2.933	0.0033574	0.027679
g37626	1.0403	40.939	0.37479	2.7757	0.0055083	0.038392
g26072	1.038	231.61	0.15798	6.5708	5.0054e-11	2.0408e-08
g17742	1.0374	78.802	0.22102	4.6937	2.6836e-06	0.00019009
g30575	1.0366	45.652	0.27386	3.7851	0.00015368	0.0035667
g33723	1.0359	58.813	0.33594	3.0836	0.0020449	0.019927
g19483	1.0358	92.096	0.32315	3.2054	0.0013487	0.015023
g17911	1.0351	54.471	0.33088	3.1283	0.0017579	0.018055
g15264	1.0348	191.34	0.37752	2.741	0.0061252	0.041069
g27361	1.0339	40.013	0.29677	3.4837	0.0004946	0.0078401
g6288	1.0339	43.948	0.30197	3.424	0.00061711	0.0090975
g18853	1.0335	123.06	0.37974	2.7216	0.0064969	0.042563
[truncated: 3,475 more rows]

## Sheet: P1,2_vs_all
Supplementary Table 9: Differentially expressed genes across various developmental stages
[truncated: 201 more rows]

[truncated: 7 more sheets: P3,4_vs_all, P5,6,7_vs_all, internode_vs_all, RacemeTop_vs_all, RacemeBot_vs_all, D159flower_vs_all, D164flower_vs_all]
